# Supplementary material for: Single-cell RNA-seq analyses inform necroptosis-associated myeloid lineages influence the immune landscape of pancreas cancer
Source: Front Immunol. 2023 Dec 12;14:1263633. doi: 10.3389/fimmu.2023.1263633 (PMC10749962; doi:10.3389/fimmu.2023.1263633)
Supplement: Supplementary file 12 [file Table_1.xlsx]

## Sheet: Table S1
Table S1. Markers used for cell type annotation
Celltypes	Markers
Acinar cells	PRSS1, CTRB1, CTRB2, REG1B, SPINK1, AMY2A
B cells	MS4A1, CD79A, CD79B, CD52, CD19, SDC1, IGJ, IGLL5, CXCR4, KIT, CD27, HLA-DRA
T cells	CD3D, CD3E, CD3G, CD4, CD8A, IL7R, LEF1
NK cells	NCR3, FCGR3A, NCAM1, KLRF1, KLRC1, CD38
Epithelial	EPCAM, ACTA2, KRT7, KRT8, KRT18, KRT19, CDH1, PRSS1, CTRB2, REG1A, CLU, MKI67, SPINK1, TFF1, MUC1
Mast cells	TPSAB1, CPA3
Fibroblast	LUM, DCN, COL1A1, ACTA2, SPARC, CDH11, PDGFRA, PDGFRB, COL3A1, RGS5, IGFBP7, PDPN, MCAM, IL6, APOE, GLI1, GLI2, GLI3, PDGFA
Myeloid	CD14, ITGAM, MNDA, MPEG1, ITGAX, FCGR3A, FCGR3B, APOE, C1QA, MARCO, LYZ, HLA-DRA
Stellate cells	RGS5, ACTA2, PDGFRB, ADIRF
Endothelial	CDH5, PLVAP, VMF, CLDN5, KDR, PECAM1
Myeloid markers
Celltypes	Markers
Granulocyte	CXCR2, FCGR3B, IFTIM2, SLC25A37, IL1R2, CXCR1, SIRPA, S100A8
CD14 Mono.	FCN1, S100A8, S100A9
Macrophage	C1QC, C1QA, APOE, CCL4, PLTP, IL1B
Mast cells	KIT, CPA3, TPSAB1
CD16 Mono.	FCGR3A, LST1, LILRB2
DCs	IL7R, CCR7, GZMB, LYZ, IL3RA, IL32

## Sheet: Table S2
Table S2. Cell proportion over different groups
T cells	Myeloid	Epithelial	NK cells	Fibroblast	B cells	Acinar cells	Mast cells	Stellate cells	Endothelial	Unknown
39372	48054	14998	7758	2617	4548	2488	2086	1324	1238	92
	T cells	Myeloid	Epithelial	NK cells	Fibroblast	B cells	Acinar cells	Mast cells	Stellate cells	Endothelial	Unknown	Total
Primary	22170(27.55%)	34137(42.42%)	10088(12.54%)	5037(6.26%)	1689(2.099%)	3191(3.97%)	895(1.11%)	1732(2.15%)	761(0.95%)	743(0.92%)	26(0.03%)	80469(100%)
Metastatic	7429(34.52%)	7559(35.13%)	3264(15.17%)	1017(4.73%)	731(3.40%)	796(3.70%)	296(1.21%)	53(0.25%)	122(0.57%)	191(0.89%)	62(0.29%)	21520(100%)
Paracancerous	1620(23.59%)	2114(30.78%)	650(9.47%)	248(3.61%)	145(2.11%)	148(2.16%)	980(14.27%)	264(3.84%)	430(6.26%)	268(3.90%)	0(0%)	6867(100%)
	T cells	Myeloid	Epithelial	NK cells	Fibroblast	B cells	Acinar cells	Mast cells	Stellate cells	Endothelial	Unknown	Total
I	1297(16.71%)	5561(71.63%)	433(5.58%)	199(2.56%)	54(0.70%)	89(1.15%)	71(0.91%)	29(0.37%)	12(0.15%)	18(0.23%)	0(0%)	7763(100%)
II	17843(32.56%)	18702(34.12%)	6316(11.53%)	3732(6.81%)	1180(2.15%)	2349(4.29%)	1341(2.45%)	1793(3.27%)	991(1.81%)	532(0.97%)	21(0.04%)	54800(100%)
III	4650(18.77%)	11988(48.39%)	3989(16.10%)	1354(5.47%)	600(2.42%)	901(3.64%)	463(1.87%)	174(0.70%)	188(0.76%)	461(1.86%)	5(0.02%)	24773(100%)
IV	7429(34.52%)	7559(35.13%)	3264(15.17%)	1017(4.73%)	731(3.40%)	796(3.70%)	296(1.38%)	53(0.25%)	122(0.57%)	191(0.89%)	62(0.3%)	21520(100%)
	T cells	Myeloid	Epithelial	NK cells	Fibroblast	B cells	Acinar cells	Mast cells	Stellate cells	Endothelial	Unknown	Total
Normal	8153(51.88%)	4244(27.00%)	996(6.34%)	1456(9.26%)	52(0.33%)	413(2.63%)	317(2.02%)	37(0.24%)	11(0.07%)	36(0.23%)	4(0.03%)	15719(100%)
PDAC	31219(28.68%)	43810(40.25%)	14002(12.86%)	6302(5.79%)	2565(2.36%)	4135(3.80%)	2171(1.99%)	2049(1.88%)	1313(1.21%)	1202(1.10%)	88(0.08%)	108856(100%)
	T cells	Myeloid	Epithelial	NK cells	Fibroblast	B cells	Acinar cells	Mast cells	Stellate cells	Endothelial	Unknown	Total
PBMC	29210(36.87%)	32847(41.46%)	5842(7.37%)	5965(7.53%)	1292(1.63%)	1957(2.47%)	882(1.11%)	248(0.31%)	239(0.30%)	665(0.84%)	81(0.10%)	79228(100%)
Tissue	10162(22.41%)	15207(33.53%)	9156(20.19%)	1793(3.95%)	1325(2.92%)	2591(5.71%)	1606(3.54%)	1838(4.05%)	1085(2.39%)	573(1.26%)	11(0.002%)	45347(100%)

## Sheet: Table S3
Table S3. Prognosis of gene expression in PDAC using the TCGA-PAAD cohorts
gene	clusters	Cox.coefficient	Raw.p.value	BH.adjusted.p.value	Median.Expression	Mean.Expression	ave.cox
IL7R	C0(T cells)	0.00352	0.98	0.987686	124.473	233.498	-0.0755726
CCR7	C0(T cells)	-0.2373	0.037	0.153676	88.6238	255.758	-0.0755726
LTB	C0(T cells)	-0.072	0.5	0.688029	281.457	513.214	-0.0755726
MAL	C0(T cells)	-0.154	0.17	0.364785	17.8412	37.8692	-0.0755726
CD27	C0(T cells)	-0.1466	0.19	0.389871	101.473	197.757	-0.0755726
TSHZ2	C0(T cells)	0.0196	0.86	0.928011	219.239	262.952	-0.0755726
RGS10	C0(T cells)	0.136	0.2	0.402242	506.293	536.728	-0.0755726
MYC	C0(T cells)	0.0929	0.39	0.597597	1556.65	1773.47	-0.0755726
SPOCK2	C0(T cells)	-0.238	0.033	0.143355	812.436	1585.23	-0.0755726
RPSAP58	C0(T cells)	0.0736	0.52	0.704572	7268.74	8161.52	-0.0755726
LAT	C0(T cells)	-0.2943	0.011	0.0794547	148.643	200.498	-0.0755726
AQP3	C0(T cells)	-0.0942	0.37	0.580538	1173.24	2376.74	-0.0755726
GPR183	C0(T cells)	0.0463	0.68	0.819197	291.058	427.656	-0.0755726
IL32	C0(T cells)	0.2596	0.019	0.106469	4441.18	4962.08	-0.0755726
LRRN3	C0(T cells)	-0.1756	0.095	0.262416	25.9382	53.5855	-0.0755726
CISH	C0(T cells)	-0.2593	0.013	0.0868348	340.744	378.093	-0.0755726
TMEM204	C0(T cells)	-0.2689	0.013	0.0868348	671.648	744.357	-0.0755726
PIM2	C0(T cells)	-0.314	0.0046	0.0533055	423.656	585.452	-0.0755726
NBEAL1	C0(T cells)	0.1868	0.088	0.250887	159.401	191.186	-0.0755726
CXCL8	C1(Myeloid)	0.1454	0.16	0.352147	680.978	1018.55	0.0230993
CXCR2	C1(Myeloid)	-0.0129	0.89	0.943242	16.0331	36.9191	0.0230993
PTGS2	C1(Myeloid)	0.2632	0.024	0.120035	359.252	848.09	0.0230993
NAMPT	C1(Myeloid)	0.2849	0.0093	0.0744865	2768.75	3177.03	0.0230993
G0S2	C1(Myeloid)	0.1693	0.13	0.310529	353.468	611.132	0.0230993
FCGR3B	C1(Myeloid)	0.0112	0.91	0.953697	32.6087	90.7634	0.0230993
SAT1	C1(Myeloid)	0.2197	0.044	0.169314	8361.61	8865.16	0.0230993
RGS2	C1(Myeloid)	0.1471	0.16	0.352147	1090.65	1538.13	0.0230993
FFAR2	C1(Myeloid)	-0.189	0.06	0.2016	17.3913	71.1898	0.0230993
TNFAIP2	C1(Myeloid)	0.0124	0.91	0.953697	3591.47	4431.14	0.0230993
BASP1	C1(Myeloid)	0.0333	0.77	0.877583	737.447	849.714	0.0230993
SERPINA1	C1(Myeloid)	-0.1141	0.27	0.48396	23904	42686	0.0230993
PI3	C1(Myeloid)	0.2057	0.055	0.192149	368.601	796.925	0.0230993
CLEC7A	C1(Myeloid)	-0.075	0.47	0.66323	212.42	248.023	0.0230993
TREM1	C1(Myeloid)	0.1509	0.17	0.364785	129.974	179.123	0.0230993
P2RY13	C1(Myeloid)	-0.1693	0.082	0.241333	60.4396	87.0496	0.0230993
FOS	C1(Myeloid)	0.0218	0.84	0.916945	7980.38	9691.3	0.0230993
LST1	C1(Myeloid)	-0.0687	0.51	0.696282	208.576	243.443	0.0230993
PTAFR	C1(Myeloid)	0.0424	0.7	0.831769	175.715	223.113	0.0230993
MARCKS	C1(Myeloid)	-0.00752	0.94	0.970025	4144.88	4283.23	0.0230993
ADGRE2	C1(Myeloid)	0.0696	0.52	0.704572	165.775	204.647	0.0230993
STEAP4	C1(Myeloid)	0.0258	0.81	0.900988	579.073	736.378	0.0230993
CMTM2	C1(Myeloid)	0.0793	0.43	0.633305	8.0128	12.2241	0.0230993
HIST2H2AA3	C1(Myeloid)	0.0301	0.78	0.883542	512.418	705.647	0.0230993
HCK	C1(Myeloid)	-0.1278	0.21	0.413564	453.679	524.941	0.0230993
SPI1	C1(Myeloid)	-0.1323	0.22	0.425233	520.906	639.862	0.0230993
SGK1	C1(Myeloid)	0.0933	0.39	0.597597	1804.91	2117.76	0.0230993
APOBEC3A	C1(Myeloid)	0.1611	0.12	0.295327	14.098	21.1774	0.0230993
ARHGEF40	C1(Myeloid)	-0.2469	0.02	0.109125	1971.15	2063.73	0.0230993
IFIT2	C1(Myeloid)	0.2662	0.017	0.100494	409.987	463.093	0.0230993
TLR2	C1(Myeloid)	-0.0201	0.85	0.922713	460.92	519.85	0.0230993
FAM212B	C1(Myeloid)	-0.2162	0.04	0.160559	34.9127	44.9429	0.0230993
FGR	C1(Myeloid)	-0.1197	0.25	0.459249	318.206	371.708	0.0230993
IL1R2	C1(Myeloid)	0.2756	0.026	0.125941	232.009	589.506	0.0230993
ALPL	C1(Myeloid)	-0.2287	0.027	0.128472	196.751	302.986	0.0230993
IFIT3	C1(Myeloid)	0.2655	0.018	0.1037	798.356	1007.16	0.0230993
TNFRSF1B	C1(Myeloid)	-0.0357	0.74	0.857005	1383.98	1529.04	0.0230993
CEBPD	C1(Myeloid)	-0.0775	0.46	0.656707	1137.62	1308.75	0.0230993
EGR3	C1(Myeloid)	-0.1596	0.16	0.352147	289.199	498.305	0.0230993
CYP4F3	C1(Myeloid)	0.0455	0.66	0.805928	120.087	218.277	0.0230993
AIF1	C1(Myeloid)	-0.0455	0.66	0.805928	541.707	607.09	0.0230993
SIGLEC10	C1(Myeloid)	-0.0579	0.58	0.748808	238.525	296.741	0.0230993
KCNJ15	C1(Myeloid)	0.1251	0.27	0.48396	633.784	1020.2	0.0230993
LRRC25	C1(Myeloid)	-0.1149	0.26	0.472229	171.037	190.508	0.0230993
CCR1	C1(Myeloid)	0.0253	0.81	0.900988	177.076	225.06	0.0230993
MYADM	C1(Myeloid)	-0.0426	0.7	0.831769	5173.03	5601.56	0.0230993
TNFSF13B	C1(Myeloid)	0.1051	0.3	0.513009	81.4193	89.7415	0.0230993
LRMP	C1(Myeloid)	0.0141	0.89	0.943242	234.548	304.387	0.0230993
IGSF6	C1(Myeloid)	-0.0161	0.87	0.933421	116.93	149.154	0.0230993
NBPF10	C1(Myeloid)	0.0855	0.45	0.648886	451.568	498.151	0.0230993
PROK2	C1(Myeloid)	0.0876	0.45	0.648886	1.5682	2.82789	0.0230993
COTL1	C1(Myeloid)	0.0617	0.58	0.748808	4730.87	5136.76	0.0230993
S100A9	C1(Myeloid)	0.0922	0.38	0.589407	487.172	787.445	0.0230993
VNN3	C1(Myeloid)	-0.0473	0.64	0.792806	9.6722	26.9814	0.0230993
HSPA6	C1(Myeloid)	0.0018	0.99	0.992421	223.379	988.512	0.0230993
NFE2	C1(Myeloid)	0.1601	0.14	0.325081	19.7415	35.3698	0.0230993
FTH1	C1(Myeloid)	0.1159	0.28	0.494472	30982.4	33377.2	0.0230993
CTSS	C1(Myeloid)	0.0124	0.9	0.947948	4199.28	4469.93	0.0230993
TYMP	C1(Myeloid)	0.0825	0.47	0.66323	2102.17	2416.76	0.0230993
CNTNAP3	C1(Myeloid)	0.0263	0.82	0.906432	44.8276	71.2432	0.0230993
RGS18	C1(Myeloid)	-0.0849	0.41	0.615536	38.0389	51.325	0.0230993
IFRD1	C1(Myeloid)	-0.0123	0.91	0.953697	685.135	775.575	0.0230993
CFD	C1(Myeloid)	-0.2628	0.012	0.0831884	267.578	466.249	0.0230993
FGL2	C1(Myeloid)	-0.0472	0.66	0.805928	605.772	821.093	0.0230993
S100A8	C1(Myeloid)	0.0931	0.38	0.589407	140.053	225.963	0.0230993
DUSP6	C1(Myeloid)	0.2026	0.067	0.214569	2123.37	2484.06	0.0230993
MGAM	C1(Myeloid)	-0.2088	0.056	0.194067	16.952	54.7927	0.0230993
MEGF9	C1(Myeloid)	-0.1453	0.19	0.389871	586.227	636.299	0.0230993
CHI3L1	C1(Myeloid)	0.106	0.33	0.543685	456.636	734.351	0.0230993
TYROBP	C1(Myeloid)	-0.0555	0.61	0.772424	1106.77	1269.63	0.0230993
MME	C1(Myeloid)	0.202	0.059	0.199486	168.207	345.44	0.0230993
PADI2	C1(Myeloid)	0.0915	0.37	0.580538	244.633	308.233	0.0230993
KRT23	C1(Myeloid)	0.0456	0.64	0.792806	518.293	1075.43	0.0230993
DDIT3	C1(Myeloid)	0.0505	0.65	0.800472	503.466	665.882	0.0230993
S100P	C1(Myeloid)	0.2741	0.016	0.0974602	4656.99	6036.45	0.0230993
HIST1H2AC	C1(Myeloid)	0.3441	0.0032	0.0445825	869.818	997.879	0.0230993
SYK	C1(Myeloid)	-0.0618	0.59	0.756613	1345.04	1361.06	0.0230993
CD55	C1(Myeloid)	0.159493	0.13	0.310529	4118.23	5784.97	0.0230993
SLC31A2	C1(Myeloid)	0.0165	0.88	0.93842	332.838	368.526	0.0230993
STX11	C1(Myeloid)	-0.1124	0.32	0.533488	119.914	138.422	0.0230993
FOSB	C1(Myeloid)	-0.079	0.45	0.648886	834.916	2149.34	0.0230993
PILRA	C1(Myeloid)	-0.00566	0.96	0.978409	164.177	200.502	0.0230993
RHOQ	C1(Myeloid)	0.0474	0.68	0.819197	1321.66	1374.62	0.0230993
PLAUR	C1(Myeloid)	0.1944	0.084	0.244503	2370.93	2745.18	0.0230993
RAB31	C1(Myeloid)	0.2103	0.064	0.208886	3226.35	3549.89	0.0230993
RNF130	C1(Myeloid)	-0.1125	0.28	0.494472	1596.61	1666.02	0.0230993
ANXA3	C1(Myeloid)	0.3197	0.0048	0.0542718	2197	2275.63	0.0230993
IFITM3	C1(Myeloid)	0.1745	0.11	0.280705	11665.6	13171.5	0.0230993
RHOB	C1(Myeloid)	-0.0621	0.57	0.741456	6118.27	6611.65	0.0230993
CXCL16	C1(Myeloid)	-0.036	0.74	0.857005	2691.41	2785.71	0.0230993
CLEC4E	C1(Myeloid)	-0.0111	0.91	0.953697	47.5816	71.3286	0.0230993
DAPP1	C1(Myeloid)	0.1324	0.23	0.435518	313.1	332.079	0.0230993
DMXL2	C1(Myeloid)	-0.2194	0.042	0.165236	565.665	618.464	0.0230993
KCNE3	C1(Myeloid)	0.0594	0.58	0.748808	758.174	1207.63	0.0230993
CLEC4A	C1(Myeloid)	-0.1248	0.23	0.435518	76.4544	87.3222	0.0230993
EGR1	C1(Myeloid)	-0.0973	0.36	0.570881	5237.21	6433.66	0.0230993
ICAM1	C1(Myeloid)	0.0777	0.47	0.66323	2184.11	2383.31	0.0230993
FCGRT	C1(Myeloid)	-0.2877	0.012	0.0831884	3402.33	3516.64	0.0230993
TKT	C1(Myeloid)	0.2768	0.017	0.100494	4745.07	5129.21	0.0230993
FCGR3A	C1(Myeloid)	0.0969	0.36	0.570881	1450.95	1800.06	0.0230993
IRS2	C1(Myeloid)	0.0824	0.46	0.656707	812.035	995.118	0.0230993
NAIP	C1(Myeloid)	-0.2561	0.017	0.100494	45.3659	54.7995	0.0230993
FCER1G	C1(Myeloid)	0.0687	0.51	0.696282	636.131	703.173	0.0230993
PIK3AP1	C1(Myeloid)	0.004	0.97	0.982784	1351.3	1602.59	0.0230993
CMIP	C1(Myeloid)	-0.1501	0.19	0.389871	2242.97	2440.63	0.0230993
SLC8A1	C1(Myeloid)	-0.1828	0.076	0.230449	247.869	337.609	0.0230993
NFKBIA	C1(Myeloid)	-0.038	0.71	0.838675	2723.49	2973.36	0.0230993
SCO2	C1(Myeloid)	-0.0933	0.42	0.625153	531.838	579.364	0.0230993
CD93	C1(Myeloid)	-0.00236	0.98	0.987686	2130.47	2520.46	0.0230993
GSN	C1(Myeloid)	-0.0279	0.81	0.900988	16888.4	19411.8	0.0230993
SLC40A1	C1(Myeloid)	-0.033	0.75	0.863244	4748.38	5434.1	0.0230993
UBE2J1	C1(Myeloid)	-0.0485	0.64	0.792806	1600.15	1656.88	0.0230993
GBP5	C1(Myeloid)	0.0634	0.56	0.734384	181.818	310.067	0.0230993
NPL	C1(Myeloid)	-0.0308	0.76	0.870623	217.833	245.193	0.0230993
IMPA2	C1(Myeloid)	0.047	0.67	0.812264	824.494	1111.49	0.0230993
PLBD1	C1(Myeloid)	0.2227	0.046	0.173292	2116.77	2308.23	0.0230993
TBXAS1	C1(Myeloid)	-0.1182	0.28	0.494472	595.406	695.489	0.0230993
ANPEP	C1(Myeloid)	0.13	0.2	0.402242	1956.16	4997.87	0.0230993
PPT1	C1(Myeloid)	-0.0562	0.59	0.756613	2874.18	2924.17	0.0230993
CD300LF	C1(Myeloid)	-0.0315	0.76	0.870623	111.111	148.651	0.0230993
WARS	C1(Myeloid)	0.1096	0.31	0.524072	2675.84	3250.33	0.0230993
HSPA5	C1(Myeloid)	0.1499	0.17	0.364785	14172.3	16281.4	0.0230993
LILRB2	C1(Myeloid)	-0.0417	0.69	0.825584	150.068	176.625	0.0230993
CD302	C1(Myeloid)	-0.125	0.25	0.459249	856.737	950.233	0.0230993
CRISPLD2	C1(Myeloid)	0.0373	0.75	0.863244	4102.04	4992.67	0.0230993
PTPN12	C1(Myeloid)	0.3766	0.0011	0.0269445	2103.6	2173.55	0.0230993
PLEKHO1	C1(Myeloid)	-0.122	0.27	0.48396	994.086	1163.08	0.0230993
APOL2	C1(Myeloid)	0.1351	0.22	0.425233	1601.71	1756.65	0.0230993
SH2B3	C1(Myeloid)	-0.111	0.32	0.533488	940.898	998.134	0.0230993
LGALS9	C1(Myeloid)	0.1878	0.1	0.265659	2994.7	3151.42	0.0230993
STXBP2	C1(Myeloid)	0.0841	0.43	0.633305	1998.21	2176.53	0.0230993
PLXDC2	C1(Myeloid)	0.0773	0.49	0.679317	605.104	756.75	0.0230993
TNFAIP3	C1(Myeloid)	0.015	0.89	0.943242	1201.9	1427.46	0.0230993
NFKBIZ	C1(Myeloid)	0.000937	0.99	0.992421	770.531	832.965	0.0230993
PGD	C1(Myeloid)	0.0192	0.85	0.922713	2210.64	2339.14	0.0230993
IRAK3	C1(Myeloid)	0.1127	0.33	0.543685	633.692	669.514	0.0230993
ALOX5AP	C1(Myeloid)	-0.00855	0.93	0.964735	834.657	1002.11	0.0230993
IRF7	C1(Myeloid)	0.0546	0.62	0.779242	715.356	854.509	0.0230993
TPM4	C1(Myeloid)	0.4057	0.00047	0.0183109	16814.8	17580	0.0230993
BRI3	C1(Myeloid)	0.108	0.35	0.561644	2129.02	2280.92	0.0230993
GBP1	C1(Myeloid)	0.209	0.066	0.212473	797.046	930.115	0.0230993
CFP	C1(Myeloid)	-0.2786	0.012	0.0831884	52.0833	89.1531	0.0230993
MPP1	C1(Myeloid)	-0.1872	0.07	0.220205	534.293	595.349	0.0230993
NAGK	C1(Myeloid)	-0.21384	0.044	0.169314	1181.58	1205.4	0.0230993
MX1	C1(Myeloid)	0.1325	0.21	0.413564	1881.46	2938.02	0.0230993
MAN1A1	C1(Myeloid)	-0.1376	0.21	0.413564	1295.47	1781.62	0.0230993
ZFAND5	C1(Myeloid)	0.0183	0.87	0.933421	3576.97	3730.06	0.0230993
LTB	C2(T cells)	-0.072	0.5	0.688029	281.457	513.214	-0.0279553
IL7R	C2(T cells)	0.00352	0.98	0.987686	124.473	233.498	-0.0279553
IL32	C2(T cells)	0.2596	0.019	0.106469	4441.18	4962.08	-0.0279553
CRIP1	C2(T cells)	0.1964	0.094	0.26112	2732.67	3555.84	-0.0279553
MAL	C2(T cells)	-0.154	0.17	0.364785	17.8412	37.8692	-0.0279553
AQP3	C2(T cells)	-0.0942	0.37	0.580538	1173.24	2376.74	-0.0279553
SPOCK2	C2(T cells)	-0.238	0.033	0.143355	812.436	1585.23	-0.0279553
CD27	C2(T cells)	-0.1466	0.19	0.389871	101.473	197.757	-0.0279553
GPR183	C2(T cells)	0.0463	0.68	0.819197	291.058	427.656	-0.0279553
TNFRSF4	C2(T cells)	-0.258	0.014	0.0903937	72.2071	90.1793	-0.0279553
LAT	C2(T cells)	-0.2943	0.011	0.0794547	148.643	200.498	-0.0279553
CCR7	C2(T cells)	-0.2373	0.037	0.153676	88.6238	255.758	-0.0279553
RPSAP58	C2(T cells)	0.0736	0.52	0.704572	7268.74	8161.52	-0.0279553
GATA3	C2(T cells)	0.0398	0.72	0.844865	135.492	206.042	-0.0279553
IFITM1	C2(T cells)	0.2599	0.015	0.0939614	2940.63	3900.54	-0.0279553
MYC	C2(T cells)	0.0929	0.39	0.597597	1556.65	1773.47	-0.0279553
CISH	C2(T cells)	-0.2593	0.013	0.0868348	340.744	378.093	-0.0279553
CD69	C2(T cells)	-0.0376	0.74	0.857005	113.685	212.659	-0.0279553
PRDM1	C2(T cells)	0.1584	0.19	0.389871	498.553	574.046	-0.0279553
BIRC3	C2(T cells)	0.2211	0.04	0.160559	1716.35	2000.04	-0.0279553
PIM2	C2(T cells)	-0.314	0.0046	0.0533055	423.656	585.452	-0.0279553
RGS10	C2(T cells)	0.136	0.2	0.402242	506.293	536.728	-0.0279553
MAF	C2(T cells)	0.0707	0.52	0.704572	905.306	1030.18	-0.0279553
CCND2	C2(T cells)	-0.3331	0.0031	0.0441174	1204.29	1787.87	-0.0279553
KIF2A	C2(T cells)	0.1131	0.33	0.543685	457.129	487.046	-0.0279553
CCDC167	C2(T cells)	0.0898	0.43	0.633305	191.485	210.038	-0.0279553
PASK	C2(T cells)	-0.267	0.0089	0.0728413	226.792	250.923	-0.0279553
ANP32E	C2(T cells)	0.1794	0.11	0.280705	1210.49	1239.01	-0.0279553
CD4	C2(T cells)	-0.082	0.43	0.633305	1376.72	1505.65	-0.0279553
TSHZ2	C2(T cells)	0.0196	0.86	0.928011	219.239	262.952	-0.0279553
S1PR1	C2(T cells)	-0.1508	0.2	0.402242	538.758	744.754	-0.0279553
NBEAL1	C2(T cells)	0.1868	0.088	0.250887	159.401	191.186	-0.0279553
KLRB1	C2(T cells)	-0.0899	0.41	0.615536	62.955	103.039	-0.0279553
TIGIT	C2(T cells)	-0.0693	0.53	0.712682	52.5307	91.2507	-0.0279553
KRT19	C3(Epithelial)	0.3911	0.00074	0.02296	33131.9	37280.6	0.182067
LCN2	C3(Epithelial)	0.1023	0.34	0.552966	11742.6	18475.8	0.182067
KRT18	C3(Epithelial)	0.4327	0.00035	0.0160293	19270.5	21032	0.182067
IFI27	C3(Epithelial)	0.28	0.013	0.0868348	5208.72	7398.31	0.182067
MUC1	C3(Epithelial)	0.236	0.03	0.13584	14579.1	18483.7	0.182067
WFDC2	C3(Epithelial)	0.0804	0.46	0.656707	1641.83	2840.33	0.182067
KRT8	C3(Epithelial)	0.3586	0.0019	0.0343316	39622.7	42189.1	0.182067
TFF1	C3(Epithelial)	0.0694	0.53	0.712682	3140.87	9112.89	0.182067
KRT7	C3(Epithelial)	0.51198	1.5e-05	0.00506471	13511.5	17820.6	0.182067
AGR2	C3(Epithelial)	0.0543	0.6	0.76488	8263.05	13321.7	0.182067
SLPI	C3(Epithelial)	0.2114	0.059	0.199486	3359.82	4466.49	0.182067
PSCA	C3(Epithelial)	0.3569	0.0022	0.0371048	1665.67	4843.46	0.182067
FXYD3	C3(Epithelial)	0.1736	0.12	0.295327	4434.48	5699.84	0.182067
CEACAM6	C3(Epithelial)	0.294	0.01	0.0755263	26460.5	30174.6	0.182067
TM4SF1	C3(Epithelial)	0.3779	0.001	0.0255869	11881.6	13453.8	0.182067
OLFM4	C3(Epithelial)	-0.0262	0.81	0.900988	20128	38214.6	0.182067
PMEPA1	C3(Epithelial)	0.2018	0.052	0.186278	9400.87	10561.6	0.182067
MMP7	C3(Epithelial)	0.2069	0.062	0.205513	14678.1	17764.6	0.182067
LGALS3	C3(Epithelial)	0.2903	0.0095	0.0751792	8411.79	9126.15	0.182067
EPCAM	C3(Epithelial)	0.1466	0.17	0.364785	8249.89	8729.37	0.182067
S100A6	C3(Epithelial)	0.2396	0.041	0.163242	45689.6	53168.6	0.182067
TFF2	C3(Epithelial)	0.033	0.76	0.870623	1379.14	4390.69	0.182067
ANXA2	C3(Epithelial)	0.316	0.0028	0.0416373	30729.9	32863.5	0.182067
ELF3	C3(Epithelial)	0.2158	0.054	0.190432	11668.1	13604.8	0.182067
LGALS4	C3(Epithelial)	0.125	0.26	0.472229	7418.15	10787.3	0.182067
C19orf33	C3(Epithelial)	0.3736	0.0014	0.0295804	2771.86	3378.36	0.182067
TSPAN8	C3(Epithelial)	0.2552	0.029	0.133381	6156.46	8503.21	0.182067
MDK	C3(Epithelial)	0.0983	0.39	0.597597	4673.21	5440.27	0.182067
CAMK2N1	C3(Epithelial)	0.2525	0.019	0.106469	2911.92	3435.68	0.182067
SPINT2	C3(Epithelial)	0.1705	0.14	0.325081	12970	14917.1	0.182067
TACSTD2	C3(Epithelial)	0.1431	0.18	0.377494	7557.05	8220.84	0.182067
CLDN4	C3(Epithelial)	0.2623	0.018	0.1037	9094.24	10489.1	0.182067
NNMT	C3(Epithelial)	0.148	0.18	0.377494	4574.48	5495.4	0.182067
S100A16	C3(Epithelial)	0.3501	0.0014	0.0295804	6240.57	6971.09	0.182067
ANXA4	C3(Epithelial)	0.1099	0.31	0.524072	12708.5	13723.5	0.182067
S100A10	C3(Epithelial)	0.2577	0.015	0.0939614	10777.4	12272.5	0.182067
GSTP1	C3(Epithelial)	0.2427	0.027	0.128472	10457.3	11025.2	0.182067
PERP	C3(Epithelial)	0.4024	0.00023	0.0136572	6854.61	7819.03	0.182067
MSLN	C3(Epithelial)	0.2562	0.016	0.0974602	4852.48	6864.97	0.182067
MAL2	C3(Epithelial)	0.3379	0.0015	0.0306043	5703.7	6453.41	0.182067
S100A14	C3(Epithelial)	0.2789	0.0094	0.0747658	3041.85	4129.69	0.182067
CXCL17	C3(Epithelial)	0.2031	0.074	0.227347	611.898	1406.88	0.182067
CYSTM1	C3(Epithelial)	0.051	0.66	0.805928	3764.31	5021.4	0.182067
ATP1B1	C3(Epithelial)	0.0226	0.83	0.911402	10176.9	11689.5	0.182067
PLAT	C3(Epithelial)	0.2622	0.02	0.109125	6527.59	10714.9	0.182067
GPRC5A	C3(Epithelial)	0.3653	0.00091	0.0251528	6155.87	7385.45	0.182067
TM4SF4	C3(Epithelial)	0.1019	0.35	0.561644	3921.45	5962.26	0.182067
PDZK1IP1	C3(Epithelial)	0.2365	0.028	0.130915	2730.98	3199.71	0.182067
LAMB3	C3(Epithelial)	0.3463	0.0028	0.0416373	10728.7	13273.7	0.182067
PHLDA2	C3(Epithelial)	0.1774	0.1	0.265659	646.334	912.597	0.182067
CD59	C3(Epithelial)	0.2654	0.0071	0.0646547	17158.1	17966.5	0.182067
ITGB4	C3(Epithelial)	0.2737	0.015	0.0939614	9764.63	12019.1	0.182067
SNCG	C3(Epithelial)	0.2221	0.039	0.158579	216.296	461.351	0.182067
TSPAN1	C3(Epithelial)	0.3001	0.011	0.0794547	5805.29	6538.76	0.182067
LMO7	C3(Epithelial)	0.4194	0.00024	0.0138685	4168.3	4881.8	0.182067
SYT8	C3(Epithelial)	0.1349	0.22	0.425233	949.471	1920.17	0.182067
CLDN7	C3(Epithelial)	0.1696	0.12	0.295327	2820.4	3236.67	0.182067
CCND1	C3(Epithelial)	0.199	0.061	0.203609	4217.14	5239.48	0.182067
CTSE	C3(Epithelial)	0.1777	0.13	0.310529	12129.6	16951.9	0.182067
DEFB1	C3(Epithelial)	0.3246	0.0038	0.0487601	705.163	1241.62	0.182067
TNFRSF12A	C3(Epithelial)	0.2846	0.0073	0.0658836	2426.95	2678.77	0.182067
CD9	C3(Epithelial)	0.2685	0.0059	0.0596583	4586.27	5481.74	0.182067
ID1	C3(Epithelial)	0.0959	0.36	0.570881	1724.14	2090.33	0.182067
MGST1	C3(Epithelial)	0.1976	0.07	0.220205	1250.31	1413.36	0.182067
ITGB6	C3(Epithelial)	0.4907	2.7e-05	0.00636904	3758.9	5283.81	0.182067
LMNA	C3(Epithelial)	0.1485	0.16	0.352147	13471.1	14005.5	0.182067
TMC5	C3(Epithelial)	0.2188	0.049	0.179489	3061.93	3448.8	0.182067
TGM2	C3(Epithelial)	0.3293	0.0032	0.0445825	12924.4	15310.7	0.182067
NQO1	C3(Epithelial)	0.136	0.22	0.425233	4739.72	5406.15	0.182067
KRT16	C3(Epithelial)	0.3786	0.00088	0.024842	679.772	2193.44	0.182067
CLDN10	C3(Epithelial)	0.1448	0.2	0.402242	1274.48	1653.29	0.182067
SDC1	C3(Epithelial)	0.1794	0.088	0.250887	7612.65	9081.21	0.182067
SFN	C3(Epithelial)	0.2647	0.015	0.0939614	2619.19	3321.6	0.182067
TMEM54	C3(Epithelial)	0.1565	0.16	0.352147	1491.58	1802.84	0.182067
ADIRF	C3(Epithelial)	0.1689	0.11	0.280705	629.464	864.33	0.182067
S100P	C3(Epithelial)	0.2741	0.016	0.0974602	4656.99	6036.45	0.182067
RAB25	C3(Epithelial)	0.1964	0.077	0.232621	2331.93	2703.51	0.182067
TESC	C3(Epithelial)	0.0877	0.43	0.633305	1650.99	2432.52	0.182067
AHNAK2	C3(Epithelial)	0.4354	0.0003	0.0148876	4110.01	5178.43	0.182067
C3	C3(Epithelial)	0.1007	0.33	0.543685	26421.9	32884.4	0.182067
ABCC3	C3(Epithelial)	0.1962	0.059	0.199486	5138.96	5637.79	0.182067
SERINC2	C3(Epithelial)	0.1514	0.16	0.352147	4835.81	5459.05	0.182067
AQP5	C3(Epithelial)	0.241	0.027	0.128472	808.255	1454.63	0.182067
CRABP2	C3(Epithelial)	0.3146	0.0085	0.0712263	748.116	1590.98	0.182067
ITGA3	C3(Epithelial)	0.3661	0.0013	0.0285536	8728.7	10778.1	0.182067
LAMA3	C3(Epithelial)	0.4381	0.00011	0.0107625	4551.84	5989.69	0.182067
LYPD2	C3(Epithelial)	0.2238	0.059	0.199486	5.3591	135.112	0.182067
VSIG2	C3(Epithelial)	0.1397	0.24	0.447806	1411.02	1896.43	0.182067
MALL	C3(Epithelial)	0.2292	0.031	0.138224	3612.68	4542.33	0.182067
GAPDH	C3(Epithelial)	0.2129	0.052	0.186278	46795.7	57396.1	0.182067
IGFBP3	C3(Epithelial)	0.2706	0.017	0.100494	10667.4	13007.5	0.182067
ERBB3	C3(Epithelial)	0.3139	0.0054	0.0568734	4090.86	4463.18	0.182067
TPM1	C3(Epithelial)	0.0965	0.4	0.6073	9271.18	10411.7	0.182067
BLVRB	C3(Epithelial)	0.2647	0.035	0.148375	1287.47	1529.51	0.182067
PPP1R14B	C3(Epithelial)	0.3323	0.0032	0.0445825	1486.75	1719.46	0.182067
RRAS	C3(Epithelial)	0.2434	0.026	0.125941	1761.08	1937.86	0.182067
CTTN	C3(Epithelial)	0.215	0.039	0.158579	7103.06	7174.81	0.182067
SLC9A3R2	C3(Epithelial)	-0.0925	0.37	0.580538	2021.01	2242.46	0.182067
IGFBP6	C3(Epithelial)	0.0599	0.57	0.741456	776.622	1116.7	0.182067
LAD1	C3(Epithelial)	0.1671	0.14	0.325081	6407.78	6620.06	0.182067
CA9	C3(Epithelial)	0.2139	0.05	0.181953	674.427	2514.79	0.182067
CKB	C3(Epithelial)	-0.2002	0.059	0.199486	1182.16	1901.85	0.182067
LYNX1	C3(Epithelial)	-0.00173	0.99	0.992421	348.354	564.094	0.182067
TSC22D1	C3(Epithelial)	0.1648	0.14	0.325081	6426.07	6580.83	0.182067
SLC44A4	C3(Epithelial)	0.0637	0.57	0.741456	4823.69	5479.85	0.182067
SOX9	C3(Epithelial)	0.1638	0.14	0.325081	2655.48	2755.46	0.182067
FKBP2	C3(Epithelial)	-0.0907	0.41	0.615536	1394.97	1790.83	0.182067
PDLIM1	C3(Epithelial)	0.0738	0.48	0.671782	4584.02	4595.43	0.182067
MMP28	C3(Epithelial)	0.46	0.00027	0.0141319	831.672	1237.37	0.182067
IFITM3	C3(Epithelial)	0.1745	0.11	0.280705	11665.6	13171.5	0.182067
LY6D	C3(Epithelial)	0.58646	3.9e-06	0.00405176	80.6871	875.7	0.182067
CST6	C3(Epithelial)	0.27488	0.011	0.0794547	140.594	391.835	0.182067
CLDN1	C3(Epithelial)	0.4016	0.00094	0.0255869	2771.74	3459.5	0.182067
DCBLD2	C3(Epithelial)	0.3875	0.00062	0.0208932	1393.62	2211.14	0.182067
CAV1	C3(Epithelial)	0.2732	0.0097	0.0755263	1822.07	2615.59	0.182067
TSPO	C3(Epithelial)	0.2423	0.041	0.163242	3693.87	4035.04	0.182067
TUBA1C	C3(Epithelial)	0.3362	0.0018	0.0336182	3907.86	4141.85	0.182067
TIMP1	C3(Epithelial)	-0.0572	0.59	0.756613	17959.7	19634.8	0.182067
KLK6	C3(Epithelial)	0.2772	0.0085	0.0712263	596.965	1550.88	0.182067
RAMP1	C3(Epithelial)	0.0663	0.55	0.726471	876.942	1067.78	0.182067
PPL	C3(Epithelial)	0.2435	0.035	0.148375	2951.87	3849.63	0.182067
CST3	C3(Epithelial)	-0.1762	0.12	0.295327	9792.68	11004.4	0.182067
PAEP	C3(Epithelial)	0.2093	0.054	0.190432	5.9347	143.145	0.182067
GPX1	C3(Epithelial)	0.1274	0.29	0.503712	4935.58	5210.58	0.182067
FAM83A	C3(Epithelial)	0.4519	2.9e-05	0.00657079	326.761	953.755	0.182067
TPM2	C3(Epithelial)	-0.017	0.88	0.93842	4944.12	6896.45	0.182067
BPIFB1	C3(Epithelial)	0.047	0.66	0.805928	96.0872	475.689	0.182067
CFH	C3(Epithelial)	0.0469	0.66	0.805928	2979.97	3430.46	0.182067
MUC16	C3(Epithelial)	0.3563	0.0014	0.0295804	595.026	1682.77	0.182067
MFI2	C3(Epithelial)	0.3403	0.0019	0.0343316	654.536	1100.35	0.182067
FNBP1L	C3(Epithelial)	0.1596	0.15	0.338089	1477.2	1474.67	0.182067
CLDN3	C3(Epithelial)	-0.1593	0.15	0.338089	538.621	935.565	0.182067
FBXO2	C3(Epithelial)	0.00305	0.98	0.987686	288.23	475.933	0.182067
RHOV	C3(Epithelial)	0.3503	0.0014	0.0295804	322.427	454.022	0.182067
IGFBP2	C3(Epithelial)	-0.2494	0.023	0.117212	2165.35	3882.55	0.182067
LYPD3	C3(Epithelial)	0.0924	0.4	0.6073	150.646	364.805	0.182067
FTH1	C3(Epithelial)	0.1159	0.28	0.494472	30982.4	33377.2	0.182067
MARCKSL1	C3(Epithelial)	0.0472	0.66	0.805928	4711.08	5374.55	0.182067
KRTCAP3	C3(Epithelial)	0.2439	0.031	0.138224	558.668	692.665	0.182067
ZG16B	C3(Epithelial)	0.1588	0.14	0.325081	476.248	715.994	0.182067
PTPRR	C3(Epithelial)	0.3893	0.00044	0.0177859	131.956	218.683	0.182067
PTPRF	C3(Epithelial)	0.1793	0.12	0.295327	7842.9	8610.55	0.182067
CAPG	C3(Epithelial)	0.1936	0.096	0.26395	5008.01	5528.45	0.182067
RBP1	C3(Epithelial)	0.184	0.11	0.280705	1365.3	1845.71	0.182067
C15orf48	C3(Epithelial)	0.3118	0.0069	0.0639838	1115.52	1474.46	0.182067
APLP2	C3(Epithelial)	0.2329	0.032	0.140859	15149.3	16175.7	0.182067
MGLL	C3(Epithelial)	0.37	0.00099	0.0255869	4528.16	4821.38	0.182067
LAMC2	C3(Epithelial)	0.4155	0.00039	0.0171321	11964.7	16109.7	0.182067
SDCBP2	C3(Epithelial)	0.2778	0.014	0.0903937	1814.61	2069.15	0.182067
EPS8L1	C3(Epithelial)	0.1735	0.12	0.295327	1873.35	2514.17	0.182067
ANXA3	C3(Epithelial)	0.3197	0.0048	0.0542718	2197	2275.63	0.182067
GOLM1	C3(Epithelial)	0.015	0.88	0.93842	6956.67	8107.45	0.182067
LLGL2	C3(Epithelial)	-0.2439	0.019	0.106469	3345.01	3688.26	0.182067
RARRES1	C3(Epithelial)	0.1758	0.11	0.280705	928.514	1315.08	0.182067
GPX2	C3(Epithelial)	0.00634	0.95	0.973692	4449.56	6777.99	0.182067
DSP	C3(Epithelial)	0.1419	0.22	0.425233	6757.82	6972.71	0.182067
IGFBP1	C3(Epithelial)	0.0802	0.44	0.640907	27.027	122.996	0.182067
KLK11	C3(Epithelial)	0.2703	0.011	0.0794547	782.677	1148.64	0.182067
TFF3	C3(Epithelial)	-0.0655	0.54	0.72	1886.23	7427.45	0.182067
CP	C3(Epithelial)	0.1573	0.17	0.364785	911.259	2301.96	0.182067
BRI3	C3(Epithelial)	0.108	0.35	0.561644	2129.02	2280.92	0.182067
CDKN2A	C3(Epithelial)	-0.1002	0.38	0.589407	84.3102	351.24	0.182067
CAPS	C3(Epithelial)	0.0172	0.87	0.933421	759.615	1043.14	0.182067
CCL20	C3(Epithelial)	0.0684	0.49	0.679317	233.49	548.798	0.182067
AOC1	C3(Epithelial)	0.0372	0.73	0.851321	1393.01	2170.2	0.182067
C4BPB	C3(Epithelial)	0.1217	0.24	0.447806	136.206	226.833	0.182067
GCNT3	C3(Epithelial)	0.1672	0.15	0.338089	2719.68	3748.31	0.182067
RHOC	C3(Epithelial)	0.213	0.049	0.179489	7464.68	7957.22	0.182067
HMGA1	C3(Epithelial)	0.281	0.0068	0.0635011	4030.59	5174.78	0.182067
CTSH	C3(Epithelial)	0.1631	0.11	0.280705	4858.06	5121.33	0.182067
SFTA2	C3(Epithelial)	0.4004	0.00065	0.0213607	308.118	460.393	0.182067
COL17A1	C3(Epithelial)	0.4885	3.2e-05	0.00706462	3216.92	5923.11	0.182067
SPINK1	C3(Epithelial)	0.1018	0.35	0.561644	7137.15	18472.7	0.182067
SOX4	C3(Epithelial)	0.30205	0.004	0.0498048	2355.01	2512.05	0.182067
TFPI	C3(Epithelial)	0.2375	0.028	0.130915	1763.43	1999.09	0.182067
CA12	C3(Epithelial)	0.359	0.0007	0.0222399	765.273	1229.47	0.182067
CRISP3	C3(Epithelial)	0.0293	0.79	0.889544	559.486	2447.02	0.182067
RNF128	C3(Epithelial)	0.0975	0.36	0.570881	1357.42	1550.52	0.182067
SCEL	C3(Epithelial)	0.3028	0.0065	0.0624958	249.789	526.907	0.182067
IL18	C3(Epithelial)	0.2939	0.0077	0.0678577	779.424	822.9	0.182067
AZGP1	C3(Epithelial)	0.1622	0.16	0.352147	1051.15	1965.38	0.182067
KDELR2	C3(Epithelial)	0.1613	0.12	0.295327	6756.9	7255.87	0.182067
HIST1H1C	C3(Epithelial)	0.2947	0.011	0.0794547	721.692	1036.8	0.182067
MYH14	C3(Epithelial)	0.159626	0.16	0.352147	7678.02	8812.88	0.182067
DAG1	C3(Epithelial)	0.1505	0.16	0.352147	4527.53	4716.54	0.182067
IGF2BP2	C3(Epithelial)	0.4749	8.7e-05	0.010332	683.707	784.133	0.182067
C6orf132	C3(Epithelial)	0.3488	0.0029	0.0423562	248.747	268.474	0.182067
PCDH7	C3(Epithelial)	0.1535	0.17	0.364785	912.784	1102.47	0.182067
AGR3	C3(Epithelial)	0.074	0.49	0.679317	566.718	829.151	0.182067
FAM3B	C3(Epithelial)	0.0111	0.92	0.959506	737.786	1050.8	0.182067
SLC6A14	C3(Epithelial)	0.15486	0.15	0.338089	826.893	1372.78	0.182067
ADGRF1	C3(Epithelial)	0.3072	0.0089	0.0728413	485.651	595.554	0.182067
CES2	C3(Epithelial)	0.00989	0.93	0.964735	1460.69	2026.67	0.182067
CLIC3	C3(Epithelial)	0.28594	0.014	0.0903937	357.064	606.342	0.182067
ITGA2	C3(Epithelial)	0.4065	0.00045	0.0180209	2596.68	2976.19	0.182067
CDC42EP5	C3(Epithelial)	0.00183	0.99	0.992421	494.108	651.158	0.182067
DUSP4	C3(Epithelial)	0.2251	0.034	0.145751	750.695	899.987	0.182067
SMIM6	C3(Epithelial)	-0.1396	0.21	0.413564	111.304	200.336	0.182067
VILL	C3(Epithelial)	0.2461	0.034	0.145751	1943.79	2800.39	0.182067
PRDX4	C3(Epithelial)	0.0381	0.73	0.851321	1509.05	2127.7	0.182067
C8orf4	C3(Epithelial)	6.15e-05	1	1	1635.36	1928.87	0.182067
S100A2	C3(Epithelial)	0.3626	0.0022	0.0371048	216.473	1998.35	0.182067
PTK2	C3(Epithelial)	0.1818	0.11	0.280705	2044.28	2212.56	0.182067
PALLD	C3(Epithelial)	0.0941	0.41	0.615536	6236.86	6847.29	0.182067
CEACAM5	C3(Epithelial)	0.1574	0.15	0.338089	10401.5	23669.5	0.182067
BACE2	C3(Epithelial)	0.099	0.35	0.561644	3496.46	3795.52	0.182067
GALNT5	C3(Epithelial)	0.2064	0.06	0.2016	583.406	747.115	0.182067
DST	C3(Epithelial)	0.1031	0.38	0.589407	4422.29	4635.45	0.182067
PTMS	C3(Epithelial)	-0.1687	0.11	0.280705	4315.23	4972.53	0.182067
EHF	C3(Epithelial)	0.2513	0.022	0.114281	1600.5	1828.33	0.182067
DHRS9	C3(Epithelial)	0.3134	0.0065	0.0624958	391.939	1336.74	0.182067
SSR4	C3(Epithelial)	-0.2521	0.028	0.130915	3955.88	5301.09	0.182067
DAAM1	C3(Epithelial)	0.1431	0.2	0.402242	397.473	451.119	0.182067
KRT23	C3(Epithelial)	0.0456	0.64	0.792806	518.293	1075.43	0.182067
H1F0	C3(Epithelial)	0.235	0.03	0.13584	5791.81	6494.51	0.182067
RNASE1	C3(Epithelial)	0.0939	0.38	0.589407	4113.52	5356.62	0.182067
SORBS2	C3(Epithelial)	-0.0934	0.41	0.615536	1286.04	1647.88	0.182067
YBX3	C3(Epithelial)	0.2656	0.0085	0.0712263	3316.5	3646.77	0.182067
MT1E	C3(Epithelial)	0.2233	0.046	0.173292	1009.27	1435.43	0.182067
TINAGL1	C3(Epithelial)	0.1909	0.088	0.250887	3403.21	4102.51	0.182067
SPRR3	C3(Epithelial)	0.2468	0.021	0.111508	50.118	314.803	0.182067
VIMP	C3(Epithelial)	0.1342	0.21	0.413564	1413.3	1515.54	0.182067
BIRC3	C3(Epithelial)	0.2211	0.04	0.160559	1716.35	2000.04	0.182067
MUC20	C3(Epithelial)	0.2375	0.038	0.156135	1723.08	2255.62	0.182067
SDR16C5	C3(Epithelial)	0.2762	0.0094	0.0747658	576.391	792.597	0.182067
PLK2	C3(Epithelial)	-0.0112	0.92	0.959506	1432.81	1844.54	0.182067
ANXA5	C3(Epithelial)	0.1383	0.2	0.402242	9842.54	9965.52	0.182067
ALDH1A1	C3(Epithelial)	-0.0941	0.38	0.589407	4339.44	5649.65	0.182067
MMP1	C3(Epithelial)	0.1643	0.11	0.280705	2193.58	7789.33	0.182067
CLDN18	C3(Epithelial)	0.0875	0.42	0.625153	4074.14	9776.96	0.182067
BCAS1	C3(Epithelial)	0.135	0.23	0.435518	1274.34	1788.29	0.182067
ANO1	C3(Epithelial)	0.4615	6.3e-05	0.00995284	3167.74	3691.79	0.182067
NFIB	C3(Epithelial)	0.0601	0.59	0.756613	1228.31	1315.49	0.182067
TNNT1	C3(Epithelial)	0.3155	0.0039	0.0492	48.5813	187.761	0.182067
ASPH	C3(Epithelial)	0.3922	0.00058	0.0202178	4529.6	5368.94	0.182067
CKS1B	C3(Epithelial)	0.3229	0.0033	0.045352	573.866	630.247	0.182067
HNMT	C3(Epithelial)	0.2704	0.021	0.111508	1130.2	1144.27	0.182067
NMU	C3(Epithelial)	0.2716	0.018	0.1037	106.519	186.002	0.182067
TCN1	C3(Epithelial)	0.0824	0.43	0.633305	2286.72	4026.36	0.182067
LMAN1	C3(Epithelial)	0.1731	0.12	0.295327	2669.48	2897.57	0.182067
PTGR1	C3(Epithelial)	0.1826	0.12	0.295327	755.425	823.026	0.182067
CTDSPL	C3(Epithelial)	0.1999	0.075	0.228989	1753.04	1826.39	0.182067
MYOF	C3(Epithelial)	0.5614	1.7e-05	0.00532255	5146.61	5719.09	0.182067
HSPG2	C3(Epithelial)	-0.0695	0.54	0.72	15801.1	16360.4	0.182067
HSPD1	C3(Epithelial)	0.2288	0.032	0.140859	5222.37	5939.17	0.182067
SPTSSA	C3(Epithelial)	0.2084	0.072	0.223919	1121.51	1181.76	0.182067
TMPRSS4	C3(Epithelial)	0.2741	0.012	0.0831884	4567.42	5143.95	0.182067
FABP5	C3(Epithelial)	-0.0717	0.5	0.688029	116.04	133.147	0.182067
MSMO1	C3(Epithelial)	0.22	0.04	0.160559	1512.11	1910.85	0.182067
PI3	C3(Epithelial)	0.2057	0.055	0.192149	368.601	796.925	0.182067
APP	C3(Epithelial)	0.0915	0.45	0.648886	19472	19829.4	0.182067
EGFR	C3(Epithelial)	0.3492	0.0031	0.0441174	672.341	752.065	0.182067
NPC2	C3(Epithelial)	-0.0716	0.5	0.688029	4350.85	4742.41	0.182067
SAA1	C3(Epithelial)	-0.0128	0.9	0.947948	271.68	710.589	0.182067
MXRA5	C3(Epithelial)	0.1886	0.097	0.26526	6611.5	7805.56	0.182067
PRR15L	C3(Epithelial)	0.1497	0.18	0.377494	1517.15	1663.34	0.182067
PROM2	C3(Epithelial)	0.4146	0.00064	0.0211938	1904.14	2381.94	0.182067
TRIM29	C3(Epithelial)	0.2846	0.011	0.0794547	3178.03	4450.73	0.182067
SCD	C3(Epithelial)	0.1249	0.26	0.472229	3835.37	5015.4	0.182067
SERPINB5	C3(Epithelial)	0.3839	0.00047	0.0183109	1017.71	1367.09	0.182067
MIA	C3(Epithelial)	-0.00726	0.95	0.973692	346.351	862.312	0.182067
IGFBP4	C3(Epithelial)	-0.0416	0.7	0.831769	16211.5	19049	0.182067
FHL2	C3(Epithelial)	0.0867	0.42	0.625153	2847.63	2991.89	0.182067
SLC2A1	C3(Epithelial)	0.2718	0.01	0.0755263	4898.02	7025.7	0.182067
EMP1	C3(Epithelial)	0.3417	0.0034	0.0461371	4825.31	5763.54	0.182067
MYDGF	C3(Epithelial)	0.0936	0.43	0.633305	2186.73	2338.69	0.182067
PLAU	C3(Epithelial)	0.3653	0.0015	0.0306043	4069.3	4887.33	0.182067
MROH6	C3(Epithelial)	0.2465	0.03	0.13584	590.79	840.875	0.182067
ARL14	C3(Epithelial)	0.291	0.0099	0.0755263	487.749	721.551	0.182067
IFI6	C3(Epithelial)	0.0411	0.71	0.838675	3922.34	6179.32	0.182067
C12orf75	C3(Epithelial)	0.0573	0.61	0.772424	1173.85	1422.15	0.182067
PRSS22	C3(Epithelial)	0.1483	0.17	0.364785	764.826	850.394	0.182067
PROM1	C3(Epithelial)	0.2076	0.051	0.184075	1781.86	2150.36	0.182067
MTMR11	C3(Epithelial)	0.1123	0.33	0.543685	1191.52	1621.1	0.182067
NME1	C3(Epithelial)	0.2032	0.067	0.214569	1174.75	1330.4	0.182067
SRD5A3	C3(Epithelial)	0.1154	0.28	0.494472	1027.13	1174.97	0.182067
LDLR	C3(Epithelial)	0.2574	0.014	0.0903937	3793.26	4545.1	0.182067
HES1	C3(Epithelial)	0.1899	0.085	0.246124	1355.39	1461.68	0.182067
CD55	C3(Epithelial)	0.159493	0.13	0.310529	4118.23	5784.97	0.182067
EFNB2	C3(Epithelial)	0.4072	0.00028	0.0143928	1896.95	2086.94	0.182067
PBX1	C3(Epithelial)	-0.0449	0.69	0.825584	1604.57	1700.61	0.182067
CXCL5	C3(Epithelial)	0.1924	0.054	0.190432	1086.52	3148.22	0.182067
PLXNB2	C3(Epithelial)	-0.00126	0.99	0.992421	9551.44	10155.3	0.182067
DPCR1	C3(Epithelial)	0.2229	0.035	0.148375	2402.66	6775.56	0.182067
ASAP2	C3(Epithelial)	0.4124	0.00034	0.0158667	1768.19	1892.51	0.182067
DMKN	C3(Epithelial)	0.1206	0.28	0.494472	578.541	709.323	0.182067
PRKCDBP	C3(Epithelial)	-0.0247	0.83	0.911402	677	793.735	0.182067
SEC61G	C3(Epithelial)	0.1687	0.14	0.325081	1118.84	1249.33	0.182067
GSN	C3(Epithelial)	-0.0279	0.81	0.900988	16888.4	19411.8	0.182067
BMP4	C3(Epithelial)	0.1721	0.09	0.25465	762.082	951.494	0.182067
ANXA10	C3(Epithelial)	0.13	0.27	0.48396	1242.95	2321.76	0.182067
ATF3	C3(Epithelial)	0.1226	0.26	0.472229	778.198	1225.25	0.182067
CXCL1	C3(Epithelial)	0.0243	0.81	0.900988	293.342	435.786	0.182067
PDIA6	C3(Epithelial)	0.247	0.025	0.123106	6160.31	6562.46	0.182067
LMO4	C3(Epithelial)	0.1976	0.078	0.234531	1961.55	2268.14	0.182067
ECM1	C3(Epithelial)	0.2285	0.05	0.181953	1602.5	2673.66	0.182067
KCNQ1OT1	C3(Epithelial)	-0.00399	0.97	0.982784	157.958	180.947	0.182067
ARHGAP21	C3(Epithelial)	0.2945	0.0085	0.0712263	2026.01	2049.17	0.182067
DHCR24	C3(Epithelial)	0.1679	0.12	0.295327	4065.72	4388.32	0.182067
HS3ST1	C3(Epithelial)	0.1717	0.1	0.265659	748.466	1001.74	0.182067
CFI	C3(Epithelial)	0.0453	0.67	0.812264	1978.7	2041.07	0.182067
EDN1	C3(Epithelial)	0.0979	0.37	0.580538	417.357	485.502	0.182067
PDIA4	C3(Epithelial)	0.172	0.11	0.280705	5424.48	6080.35	0.182067
MPZL2	C3(Epithelial)	0.3163	0.0035	0.0466486	1654.12	2006.25	0.182067
LAPTM4B	C3(Epithelial)	0.2075	0.077	0.232621	2891.47	3238.31	0.182067
PIGR	C3(Epithelial)	-0.00531	0.96	0.978409	8879.97	13304.7	0.182067
KLK10	C3(Epithelial)	0.3742	0.001	0.0255869	1841.96	2419.94	0.182067
GABRP	C3(Epithelial)	0.2387	0.026	0.125941	1378.18	4016.59	0.182067
TSPAN13	C3(Epithelial)	0.0222	0.83	0.911402	2020.55	2366.95	0.182067
TMEM176B	C3(Epithelial)	-0.1875	0.062	0.205513	4052.55	4664.43	0.182067
RARRES3	C3(Epithelial)	0.4287	0.0002	0.0130455	1234.81	1617.89	0.182067
TMEM176A	C3(Epithelial)	-0.1705	0.093	0.25964	2256.41	2664.71	0.182067
MMP14	C3(Epithelial)	0.2043	0.068	0.216564	15106.5	17361.6	0.182067
RRBP1	C3(Epithelial)	0.025	0.83	0.911402	9875.15	10664.9	0.182067
FERMT1	C3(Epithelial)	0.3645	0.0014	0.0295804	1171.59	1396.3	0.182067
FSTL3	C3(Epithelial)	0.1087	0.31	0.524072	2421.64	2975.19	0.182067
OSTC	C3(Epithelial)	0.2492	0.019	0.106469	1759.42	1899.71	0.182067
KLK7	C3(Epithelial)	0.2261	0.038	0.156135	628.326	1363.63	0.182067
HIST1H2BK	C3(Epithelial)	0.351	0.0038	0.0487601	946.605	1163.2	0.182067
TUBB4B	C3(Epithelial)	0.0169	0.87	0.933421	5320.98	6039.63	0.182067
ANXA1	C3(Epithelial)	0.3163	0.0035	0.0466486	6275.36	7413.11	0.182067
DMBT1	C3(Epithelial)	-0.00838	0.93	0.964735	2386.16	6535.78	0.182067
FOXQ1	C3(Epithelial)	0.1798	0.1	0.265659	1057.87	1227.8	0.182067
ITGB5	C3(Epithelial)	0.35492	0.0012	0.0277369	6562.02	7102.46	0.182067
SLC25A5	C3(Epithelial)	-0.00743	0.94	0.970025	5204.93	5644.37	0.182067
TRNP1	C3(Epithelial)	0.00167	0.99	0.992421	1154.62	1575.85	0.182067
AMIGO2	C3(Epithelial)	0.4336	0.00018	0.012349	958.659	1368.53	0.182067
BCAM	C3(Epithelial)	-0.279	0.0086	0.0716459	1972.84	3092.38	0.182067
ONECUT2	C3(Epithelial)	0.0808	0.45	0.648886	1099.14	1465.81	0.182067
PITX1	C3(Epithelial)	0.205	0.087	0.249275	478.954	652.937	0.182067
DKK1	C3(Epithelial)	0.404	0.00032	0.0153922	245.474	565.481	0.182067
GSTM3	C3(Epithelial)	0.00717	0.95	0.973692	840.65	992.434	0.182067
CLMN	C3(Epithelial)	0.0598	0.58	0.748808	1400.78	1483.58	0.182067
MUC13	C3(Epithelial)	0.026	0.8	0.895185	3124.77	4767.23	0.182067
APOL1	C3(Epithelial)	0.2773	0.015	0.0939614	6430.28	8344.47	0.182067
ASS1	C3(Epithelial)	0.205	0.064	0.208886	3361.83	4140.28	0.182067
SLC12A2	C3(Epithelial)	0.035	0.73	0.851321	2210.75	2541.24	0.182067
CXXC5	C3(Epithelial)	-0.0459	0.67	0.812264	829.42	875.485	0.182067
PDLIM4	C3(Epithelial)	0.00676	0.95	0.973692	768.504	947.699	0.182067
AHR	C3(Epithelial)	0.2523	0.018	0.1037	3727.57	3927.01	0.182067
FCGR3B	C4(Myeloid)	0.0112	0.91	0.953697	32.6087	90.7634	0.0187228
CMTM2	C4(Myeloid)	0.0793	0.43	0.633305	8.0128	12.2241	0.0187228
S100A8	C4(Myeloid)	0.0931	0.38	0.589407	140.053	225.963	0.0187228
NAMPT	C4(Myeloid)	0.2849	0.0093	0.0744865	2768.75	3177.03	0.0187228
BASP1	C4(Myeloid)	0.0333	0.77	0.877583	737.447	849.714	0.0187228
RGS2	C4(Myeloid)	0.1471	0.16	0.352147	1090.65	1538.13	0.0187228
S100A9	C4(Myeloid)	0.0922	0.38	0.589407	487.172	787.445	0.0187228
MME	C4(Myeloid)	0.202	0.059	0.199486	168.207	345.44	0.0187228
CXCR2	C4(Myeloid)	-0.0129	0.89	0.943242	16.0331	36.9191	0.0187228
CYP4F3	C4(Myeloid)	0.0455	0.66	0.805928	120.087	218.277	0.0187228
PROK2	C4(Myeloid)	0.0876	0.45	0.648886	1.5682	2.82789	0.0187228
G0S2	C4(Myeloid)	0.1693	0.13	0.310529	353.468	611.132	0.0187228
PTGS2	C4(Myeloid)	0.2632	0.024	0.120035	359.252	848.09	0.0187228
CXCL8	C4(Myeloid)	0.1454	0.16	0.352147	680.978	1018.55	0.0187228
HIST2H2AA3	C4(Myeloid)	0.0301	0.78	0.883542	512.418	705.647	0.0187228
SPI1	C4(Myeloid)	-0.1323	0.22	0.425233	520.906	639.862	0.0187228
STEAP4	C4(Myeloid)	0.0258	0.81	0.900988	579.073	736.378	0.0187228
MGAM	C4(Myeloid)	-0.2088	0.056	0.194067	16.952	54.7927	0.0187228
LST1	C4(Myeloid)	-0.0687	0.51	0.696282	208.576	243.443	0.0187228
MEGF9	C4(Myeloid)	-0.1453	0.19	0.389871	586.227	636.299	0.0187228
APOBEC3A	C4(Myeloid)	0.1611	0.12	0.295327	14.098	21.1774	0.0187228
CDA	C4(Myeloid)	0.4298	0.00022	0.0134819	272.033	433.615	0.0187228
FFAR2	C4(Myeloid)	-0.189	0.06	0.2016	17.3913	71.1898	0.0187228
ALPL	C4(Myeloid)	-0.2287	0.027	0.128472	196.751	302.986	0.0187228
KCNJ15	C4(Myeloid)	0.1251	0.27	0.48396	633.784	1020.2	0.0187228
SAT1	C4(Myeloid)	0.2197	0.044	0.169314	8361.61	8865.16	0.0187228
SERPINA1	C4(Myeloid)	-0.1141	0.27	0.48396	23904	42686	0.0187228
CEBPD	C4(Myeloid)	-0.0775	0.46	0.656707	1137.62	1308.75	0.0187228
TREM1	C4(Myeloid)	0.1509	0.17	0.364785	129.974	179.123	0.0187228
ALOX5AP	C4(Myeloid)	-0.00855	0.93	0.964735	834.657	1002.11	0.0187228
IL1R2	C4(Myeloid)	0.2756	0.026	0.125941	232.009	589.506	0.0187228
S100P	C4(Myeloid)	0.2741	0.016	0.0974602	4656.99	6036.45	0.0187228
FOS	C4(Myeloid)	0.0218	0.84	0.916945	7980.38	9691.3	0.0187228
MARCKS	C4(Myeloid)	-0.00752	0.94	0.970025	4144.88	4283.23	0.0187228
NFE2	C4(Myeloid)	0.1601	0.14	0.325081	19.7415	35.3698	0.0187228
S100A12	C4(Myeloid)	-0.0236	0.84	0.916945	3.0457	6.1995	0.0187228
HCK	C4(Myeloid)	-0.1278	0.21	0.413564	453.679	524.941	0.0187228
VNN3	C4(Myeloid)	-0.0473	0.64	0.792806	9.6722	26.9814	0.0187228
IFRD1	C4(Myeloid)	-0.0123	0.91	0.953697	685.135	775.575	0.0187228
CTSS	C4(Myeloid)	0.0124	0.9	0.947948	4199.28	4469.93	0.0187228
ANPEP	C4(Myeloid)	0.13	0.2	0.402242	1956.16	4997.87	0.0187228
PTAFR	C4(Myeloid)	0.0424	0.7	0.831769	175.715	223.113	0.0187228
MYADM	C4(Myeloid)	-0.0426	0.7	0.831769	5173.03	5601.56	0.0187228
HIST1H2AC	C4(Myeloid)	0.3441	0.0032	0.0445825	869.818	997.879	0.0187228
COTL1	C4(Myeloid)	0.0617	0.58	0.748808	4730.87	5136.76	0.0187228
P2RY13	C4(Myeloid)	-0.1693	0.082	0.241333	60.4396	87.0496	0.0187228
PADI2	C4(Myeloid)	0.0915	0.37	0.580538	244.633	308.233	0.0187228
FGL2	C4(Myeloid)	-0.0472	0.66	0.805928	605.772	821.093	0.0187228
CD55	C4(Myeloid)	0.159493	0.13	0.310529	4118.23	5784.97	0.0187228
CLEC7A	C4(Myeloid)	-0.075	0.47	0.66323	212.42	248.023	0.0187228
QPCT	C4(Myeloid)	-0.1125	0.28	0.494472	700.956	1411.19	0.0187228
TKT	C4(Myeloid)	0.2768	0.017	0.100494	4745.07	5129.21	0.0187228
RGS18	C4(Myeloid)	-0.0849	0.41	0.615536	38.0389	51.325	0.0187228
TYROBP	C4(Myeloid)	-0.0555	0.61	0.772424	1106.77	1269.63	0.0187228
RNF130	C4(Myeloid)	-0.1125	0.28	0.494472	1596.61	1666.02	0.0187228
RAB31	C4(Myeloid)	0.2103	0.064	0.208886	3226.35	3549.89	0.0187228
HSPA6	C4(Myeloid)	0.0018	0.99	0.992421	223.379	988.512	0.0187228
PGD	C4(Myeloid)	0.0192	0.85	0.922713	2210.64	2339.14	0.0187228
LRRC25	C4(Myeloid)	-0.1149	0.26	0.472229	171.037	190.508	0.0187228
IRS2	C4(Myeloid)	0.0824	0.46	0.656707	812.035	995.118	0.0187228
ARHGEF40	C4(Myeloid)	-0.2469	0.02	0.109125	1971.15	2063.73	0.0187228
LRMP	C4(Myeloid)	0.0141	0.89	0.943242	234.548	304.387	0.0187228
CLEC4E	C4(Myeloid)	-0.0111	0.91	0.953697	47.5816	71.3286	0.0187228
TLR2	C4(Myeloid)	-0.0201	0.85	0.922713	460.92	519.85	0.0187228
CRISPLD2	C4(Myeloid)	0.0373	0.75	0.863244	4102.04	4992.67	0.0187228
MMP9	C4(Myeloid)	0.0429	0.69	0.825584	895.461	1553.62	0.0187228
CFD	C4(Myeloid)	-0.2628	0.012	0.0831884	267.578	466.249	0.0187228
CKAP4	C4(Myeloid)	-0.0887	0.41	0.615536	2833.13	3127.89	0.0187228
TNFSF13B	C4(Myeloid)	0.1051	0.3	0.513009	81.4193	89.7415	0.0187228
IGSF6	C4(Myeloid)	-0.0161	0.87	0.933421	116.93	149.154	0.0187228
TYMP	C4(Myeloid)	0.0825	0.47	0.66323	2102.17	2416.76	0.0187228
PILRA	C4(Myeloid)	-0.00566	0.96	0.978409	164.177	200.502	0.0187228
TNFAIP2	C4(Myeloid)	0.0124	0.91	0.953697	3591.47	4431.14	0.0187228
FGR	C4(Myeloid)	-0.1197	0.25	0.459249	318.206	371.708	0.0187228
NPL	C4(Myeloid)	-0.0308	0.76	0.870623	217.833	245.193	0.0187228
FAM212B	C4(Myeloid)	-0.2162	0.04	0.160559	34.9127	44.9429	0.0187228
PADI4	C4(Myeloid)	-0.0277	0.81	0.900988	1.5881	3.90001	0.0187228
TNFRSF1B	C4(Myeloid)	-0.0357	0.74	0.857005	1383.98	1529.04	0.0187228
CNTNAP3	C4(Myeloid)	0.0263	0.82	0.906432	44.8276	71.2432	0.0187228
FTH1	C4(Myeloid)	0.1159	0.28	0.494472	30982.4	33377.2	0.0187228
STXBP2	C4(Myeloid)	0.0841	0.43	0.633305	1998.21	2176.53	0.0187228
LILRB2	C4(Myeloid)	-0.0417	0.69	0.825584	150.068	176.625	0.0187228
IFIT2	C4(Myeloid)	0.2662	0.017	0.100494	409.987	463.093	0.0187228
KRT23	C4(Myeloid)	0.0456	0.64	0.792806	518.293	1075.43	0.0187228
CMIP	C4(Myeloid)	-0.1501	0.19	0.389871	2242.97	2440.63	0.0187228
TNFAIP6	C4(Myeloid)	0.1838	0.1	0.265659	174.887	219.288	0.0187228
ANXA3	C4(Myeloid)	0.3197	0.0048	0.0542718	2197	2275.63	0.0187228
FCGRT	C4(Myeloid)	-0.2877	0.012	0.0831884	3402.33	3516.64	0.0187228
MPP1	C4(Myeloid)	-0.1872	0.07	0.220205	534.293	595.349	0.0187228
SGK1	C4(Myeloid)	0.0933	0.39	0.597597	1804.91	2117.76	0.0187228
CXCL1	C4(Myeloid)	0.0243	0.81	0.900988	293.342	435.786	0.0187228
STX11	C4(Myeloid)	-0.1124	0.32	0.533488	119.914	138.422	0.0187228
RHOB	C4(Myeloid)	-0.0621	0.57	0.741456	6118.27	6611.65	0.0187228
BRI3	C4(Myeloid)	0.108	0.35	0.561644	2129.02	2280.92	0.0187228
AIF1	C4(Myeloid)	-0.0455	0.66	0.805928	541.707	607.09	0.0187228
PSAP	C4(Myeloid)	-0.1666	0.11	0.280705	34421.5	36755.8	0.0187228
CHI3L1	C4(Myeloid)	0.106	0.33	0.543685	456.636	734.351	0.0187228
CA4	C4(Myeloid)	-0.1077	0.35	0.561644	19.7903	79.1715	0.0187228
CAMP	C4(Myeloid)	-0.0452	0.69	0.825584	2.2719	5.11255	0.0187228
CSTA	C4(Myeloid)	0.0786	0.45	0.648886	157.853	244.75	0.0187228
FCER1G	C4(Myeloid)	0.0687	0.51	0.696282	636.131	703.173	0.0187228
FTL	C4(Myeloid)	-0.0406	0.71	0.838675	54224.1	62560.9	0.0187228
DDIT3	C4(Myeloid)	0.0505	0.65	0.800472	503.466	665.882	0.0187228
DUSP6	C4(Myeloid)	0.2026	0.067	0.214569	2123.37	2484.06	0.0187228
SLC40A1	C4(Myeloid)	-0.033	0.75	0.863244	4748.38	5434.1	0.0187228
ADM	C4(Myeloid)	0.2009	0.051	0.184075	494.803	859.99	0.0187228
PLAUR	C4(Myeloid)	0.1944	0.084	0.244503	2370.93	2745.18	0.0187228
BST1	C4(Myeloid)	-0.0741	0.51	0.696282	177.245	195.137	0.0187228
IFIT3	C4(Myeloid)	0.2655	0.018	0.1037	798.356	1007.16	0.0187228
KIAA1324	C4(Myeloid)	-0.2093	0.055	0.192149	1373.01	3363.26	0.0187228
SYK	C4(Myeloid)	-0.0618	0.59	0.756613	1345.04	1361.06	0.0187228
CYSTM1	C4(Myeloid)	0.051	0.66	0.805928	3764.31	5021.4	0.0187228
CXCL16	C4(Myeloid)	-0.036	0.74	0.857005	2691.41	2785.71	0.0187228
IL1RN	C4(Myeloid)	0.334	0.0057	0.0586344	1072.1	1217.98	0.0187228
S100A4	C4(Myeloid)	0.1799	0.1	0.265659	2494.71	5359.6	0.0187228
TUBA4A	C4(Myeloid)	0.152	0.17	0.364785	2215.49	2430.2	0.0187228
FCGR3A	C4(Myeloid)	0.0969	0.36	0.570881	1450.95	1800.06	0.0187228
ADGRE2	C4(Myeloid)	0.0696	0.52	0.704572	165.775	204.647	0.0187228
CCR1	C4(Myeloid)	0.0253	0.81	0.900988	177.076	225.06	0.0187228
PLXDC2	C4(Myeloid)	0.0773	0.49	0.679317	605.104	756.75	0.0187228
CLEC4A	C4(Myeloid)	-0.1248	0.23	0.435518	76.4544	87.3222	0.0187228
PLBD1	C4(Myeloid)	0.2227	0.046	0.173292	2116.77	2308.23	0.0187228
SLC8A1	C4(Myeloid)	-0.1828	0.076	0.230449	247.869	337.609	0.0187228
PYCARD	C4(Myeloid)	0.1125	0.32	0.533488	711.656	807.568	0.0187228
RCN3	C4(Myeloid)	-0.000968	0.99	0.992421	1241.08	1613.68	0.0187228
LILRA5	C4(Myeloid)	0.0143	0.9	0.947948	54.1712	72.0582	0.0187228
APLP2	C4(Myeloid)	0.2329	0.032	0.140859	15149.3	16175.7	0.0187228
GSN	C4(Myeloid)	-0.0279	0.81	0.900988	16888.4	19411.8	0.0187228
CD93	C4(Myeloid)	-0.00236	0.98	0.987686	2130.47	2520.46	0.0187228
GRN	C4(Myeloid)	-0.1636	0.15	0.338089	11873.9	12958.5	0.0187228
C19orf38	C4(Myeloid)	-0.0977	0.37	0.580538	29.0541	36.4469	0.0187228
CST7	C4(Myeloid)	-0.0458	0.68	0.819197	121.843	169.207	0.0187228
APOL2	C4(Myeloid)	0.1351	0.22	0.425233	1601.71	1756.65	0.0187228
FOSB	C4(Myeloid)	-0.079	0.45	0.648886	834.916	2149.34	0.0187228
CD302	C4(Myeloid)	-0.125	0.25	0.459249	856.737	950.233	0.0187228
RBP7	C4(Myeloid)	-0.2492	0.028	0.130915	69.8825	102.262	0.0187228
NBPF10	C4(Myeloid)	0.0855	0.45	0.648886	451.568	498.151	0.0187228
DAPP1	C4(Myeloid)	0.1324	0.23	0.435518	313.1	332.079	0.0187228
IRAK3	C4(Myeloid)	0.1127	0.33	0.543685	633.692	669.514	0.0187228
TSPO	C4(Myeloid)	0.2423	0.041	0.163242	3693.87	4035.04	0.0187228
CFP	C4(Myeloid)	-0.2786	0.012	0.0831884	52.0833	89.1531	0.0187228
PIK3AP1	C4(Myeloid)	0.004	0.97	0.982784	1351.3	1602.59	0.0187228
WARS	C4(Myeloid)	0.1096	0.31	0.524072	2675.84	3250.33	0.0187228
NAIP	C4(Myeloid)	-0.2561	0.017	0.100494	45.3659	54.7995	0.0187228
SCO2	C4(Myeloid)	-0.0933	0.42	0.625153	531.838	579.364	0.0187228
TBXAS1	C4(Myeloid)	-0.1182	0.28	0.494472	595.406	695.489	0.0187228
PPT1	C4(Myeloid)	-0.0562	0.59	0.756613	2874.18	2924.17	0.0187228
UBE2J1	C4(Myeloid)	-0.0485	0.64	0.792806	1600.15	1656.88	0.0187228
HIST1H2BK	C4(Myeloid)	0.351	0.0038	0.0487601	946.605	1163.2	0.0187228
RASGRP2	C4(Myeloid)	-0.3346	0.0039	0.0492	116.827	269.15	0.0187228
GBP1	C4(Myeloid)	0.209	0.066	0.212473	797.046	930.115	0.0187228
PRAM1	C4(Myeloid)	-0.2233	0.032	0.140859	80.5704	103.405	0.0187228
PTPN12	C4(Myeloid)	0.3766	0.0011	0.0269445	2103.6	2173.55	0.0187228
DMXL2	C4(Myeloid)	-0.2194	0.042	0.165236	565.665	618.464	0.0187228
SULT1A1	C4(Myeloid)	-0.1231	0.23	0.435518	325.427	401.275	0.0187228
NFKBIZ	C4(Myeloid)	0.000937	0.99	0.992421	770.531	832.965	0.0187228
HMGB2	C4(Myeloid)	0.2371	0.027	0.128472	1437.53	1573.04	0.0187228
PLEKHO1	C4(Myeloid)	-0.122	0.27	0.48396	994.086	1163.08	0.0187228
ZFAND5	C4(Myeloid)	0.0183	0.87	0.933421	3576.97	3730.06	0.0187228
NBPF15	C4(Myeloid)	-0.2303	0.028	0.130915	257.076	256.726	0.0187228
NBPF15	C4(Myeloid)	-0.1163	0.27	0.48396	65.5675	76.1539	0.0187228
GRINA	C4(Myeloid)	-0.0461	0.65	0.800472	3614.19	3758.38	0.0187228
NT5C3A	C4(Myeloid)	0.1663	0.12	0.295327	688.447	767.542	0.0187228
IFITM1	C4(Myeloid)	0.2599	0.015	0.0939614	2940.63	3900.54	0.0187228
MAN1A1	C4(Myeloid)	-0.1376	0.21	0.413564	1295.47	1781.62	0.0187228
JAK2	C4(Myeloid)	-0.0494	0.64	0.792806	440.228	467.597	0.0187228
NAGK	C4(Myeloid)	-0.21384	0.044	0.169314	1181.58	1205.4	0.0187228
IFITM3	C4(Myeloid)	0.1745	0.11	0.280705	11665.6	13171.5	0.0187228
GZMK	C5(T cells)	-0.152	0.18	0.377494	90.6516	166.625	-0.00239902
CCL5	C5(T cells)	0.0164	0.88	0.93842	543.777	755.43	-0.00239902
DUSP2	C5(T cells)	0.0187	0.87	0.933421	145.098	229.359	-0.00239902
IL7R	C5(T cells)	0.00352	0.98	0.987686	124.473	233.498	-0.00239902
IL32	C5(T cells)	0.2596	0.019	0.106469	4441.18	4962.08	-0.00239902
GZMA	C5(T cells)	-0.1075	0.34	0.552966	98.6066	144.624	-0.00239902
LYAR	C5(T cells)	0.159	0.14	0.325081	285.562	317.797	-0.00239902
CD8A	C5(T cells)	-0.0593	0.59	0.756613	172.103	263.941	-0.00239902
CD8B	C5(T cells)	-0.0308	0.78	0.883542	50.9755	76.4712	-0.00239902
KLRG1	C5(T cells)	-0.1756	0.084	0.244503	19.6418	29.104	-0.00239902
KLRB1	C5(T cells)	-0.0899	0.41	0.615536	62.955	103.039	-0.00239902
CMC1	C5(T cells)	0.1186	0.28	0.494472	154.076	165.998	-0.00239902
NKG7	C5(T cells)	-0.1005	0.36	0.570881	90.7716	123.931	-0.00239902
GZMH	C5(T cells)	0.0177	0.87	0.933421	36.5904	50.8034	-0.00239902
CD69	C5(T cells)	-0.0376	0.74	0.857005	113.685	212.659	-0.00239902
CCL4	C5(T cells)	-0.1291	0.19	0.389871	81.2221	115.28	-0.00239902
CTSW	C5(T cells)	0.0237	0.83	0.911402	81.4389	108.983	-0.00239902
CST7	C5(T cells)	-0.0458	0.68	0.819197	121.843	169.207	-0.00239902
MYBL1	C5(T cells)	0.0775	0.49	0.679317	70.2307	89.6808	-0.00239902
SPOCK2	C5(T cells)	-0.238	0.033	0.143355	812.436	1585.23	-0.00239902
RARRES3	C5(T cells)	0.4287	0.0002	0.0130455	1234.81	1617.89	-0.00239902
PRDM1	C5(T cells)	0.1584	0.19	0.389871	498.553	574.046	-0.00239902
ITGA4	C5(T cells)	-0.0775	0.48	0.671782	337.556	449.862	-0.00239902
APOBEC3G	C5(T cells)	0.0836	0.43	0.633305	278.61	309.525	-0.00239902
LAT	C5(T cells)	-0.2943	0.011	0.0794547	148.643	200.498	-0.00239902
CD27	C5(T cells)	-0.1466	0.19	0.389871	101.473	197.757	-0.00239902
MATK	C5(T cells)	-0.3275	0.0035	0.0466486	59.6314	79.2758	-0.00239902
CRIP1	C5(T cells)	0.1964	0.094	0.26112	2732.67	3555.84	-0.00239902
C12orf75	C5(T cells)	0.0573	0.61	0.772424	1173.85	1422.15	-0.00239902
KLRD1	C5(T cells)	0.0524	0.64	0.792806	21.2528	30.2389	-0.00239902
KIF2A	C5(T cells)	0.1131	0.33	0.543685	457.129	487.046	-0.00239902
LAG3	C5(T cells)	-0.0488	0.66	0.805928	46.1774	68.3518	-0.00239902
FKBP11	C5(T cells)	-0.0971	0.36	0.570881	634.537	994.061	-0.00239902
ID2	C5(T cells)	-0.0505	0.64	0.792806	1169.12	1205.96	-0.00239902
AHNAK	C5(T cells)	0.357	0.0015	0.0306043	25755.3	27747.8	-0.00239902
HOPX	C5(T cells)	0.00563	0.96	0.978409	1181.47	1250.52	-0.00239902
PRF1	C5(T cells)	-0.0412	0.72	0.844865	129.405	172.506	-0.00239902
ANXA1	C5(T cells)	0.3163	0.0035	0.0466486	6275.36	7413.11	-0.00239902
PTGDR	C5(T cells)	-0.2307	0.043	0.167525	13.4933	17.5503	-0.00239902
STOM	C5(T cells)	-0.0169	0.88	0.93842	3449.94	3754.22	-0.00239902
CCDC167	C5(T cells)	0.0898	0.43	0.633305	191.485	210.038	-0.00239902
F2R	C5(T cells)	0.0404	0.72	0.844865	2385.3	2620.72	-0.00239902
TNFAIP3	C5(T cells)	0.015	0.89	0.943242	1201.9	1427.46	-0.00239902
CCND2	C5(T cells)	-0.3331	0.0031	0.0441174	1204.29	1787.87	-0.00239902
GRAP2	C5(T cells)	-0.2782	0.01	0.0755263	41.2816	58.9235	-0.00239902
GPR183	C5(T cells)	0.0463	0.68	0.819197	291.058	427.656	-0.00239902
CXCR3	C5(T cells)	0.0466	0.69	0.825584	71.775	88.7337	-0.00239902
RGS1	C5(T cells)	0.0542	0.62	0.779242	1464.45	1758.13	-0.00239902
HIST1H1D	C5(T cells)	0.2289	0.033	0.143355	2.079	5.04207	-0.00239902
MAF	C5(T cells)	0.0707	0.52	0.704572	905.306	1030.18	-0.00239902
TIGIT	C5(T cells)	-0.0693	0.53	0.712682	52.5307	91.2507	-0.00239902
GNLY	C6(NK cells)	0.0119	0.92	0.959506	44.1624	71.756	-0.0138757
GZMB	C6(NK cells)	0.1463	0.19	0.389871	44.4444	72.9865	-0.0138757
NKG7	C6(NK cells)	-0.1005	0.36	0.570881	90.7716	123.931	-0.0138757
FGFBP2	C6(NK cells)	-0.2821	0.0094	0.0747658	5.997	9.16782	-0.0138757
PRF1	C6(NK cells)	-0.0412	0.72	0.844865	129.405	172.506	-0.0138757
SPON2	C6(NK cells)	-0.0117	0.91	0.953697	3005.44	3560.22	-0.0138757
GZMA	C6(NK cells)	-0.1075	0.34	0.552966	98.6066	144.624	-0.0138757
CTSW	C6(NK cells)	0.0237	0.83	0.911402	81.4389	108.983	-0.0138757
KLRF1	C6(NK cells)	-0.0232	0.83	0.911402	7.2525	9.971	-0.0138757
KLRD1	C6(NK cells)	0.0524	0.64	0.792806	21.2528	30.2389	-0.0138757
HOPX	C6(NK cells)	0.00563	0.96	0.978409	1181.47	1250.52	-0.0138757
CCL5	C6(NK cells)	0.0164	0.88	0.93842	543.777	755.43	-0.0138757
GZMH	C6(NK cells)	0.0177	0.87	0.933421	36.5904	50.8034	-0.0138757
CLIC3	C6(NK cells)	0.28594	0.014	0.0903937	357.064	606.342	-0.0138757
CST7	C6(NK cells)	-0.0458	0.68	0.819197	121.843	169.207	-0.0138757
KLRB1	C6(NK cells)	-0.0899	0.41	0.615536	62.955	103.039	-0.0138757
IL2RB	C6(NK cells)	-0.0884	0.42	0.625153	210.699	279.945	-0.0138757
KLRC1	C6(NK cells)	0.0648	0.56	0.734384	6.2395	11.5236	-0.0138757
CMC1	C6(NK cells)	0.1186	0.28	0.494472	154.076	165.998	-0.0138757
CCL4	C6(NK cells)	-0.1291	0.19	0.389871	81.2221	115.28	-0.0138757
MATK	C6(NK cells)	-0.3275	0.0035	0.0466486	59.6314	79.2758	-0.0138757
ADGRG1	C6(NK cells)	0.0743	0.49	0.679317	5355.01	5758.11	-0.0138757
PLAC8	C6(NK cells)	0.2359	0.048	0.177793	705.357	1040.16	-0.0138757
ID2	C6(NK cells)	-0.0505	0.64	0.792806	1169.12	1205.96	-0.0138757
PTGDS	C6(NK cells)	-0.1695	0.15	0.338089	1332.83	2170.6	-0.0138757
FCGR3A	C6(NK cells)	0.0969	0.36	0.570881	1450.95	1800.06	-0.0138757
S1PR5	C6(NK cells)	-0.0375	0.72	0.844865	31.2036	46.2008	-0.0138757
MYOM2	C6(NK cells)	-0.1137	0.29	0.503712	37.7462	49.5157	-0.0138757
CX3CR1	C6(NK cells)	-0.1885	0.066	0.212473	54.2058	82.4027	-0.0138757
APOBEC3G	C6(NK cells)	0.0836	0.43	0.633305	278.61	309.525	-0.0138757
TTC38	C6(NK cells)	-0.00911	0.94	0.970025	773.507	863.582	-0.0138757
IFITM1	C6(NK cells)	0.2599	0.015	0.0939614	2940.63	3900.54	-0.0138757
CD160	C6(NK cells)	-0.3488	0.0025	0.039172	9.1476	10.6036	-0.0138757
RARRES3	C6(NK cells)	0.4287	0.0002	0.0130455	1234.81	1617.89	-0.0138757
CEP78	C6(NK cells)	-0.0308	0.78	0.883542	164.327	164.994	-0.0138757
PTGDR	C6(NK cells)	-0.2307	0.043	0.167525	13.4933	17.5503	-0.0138757
CHST2	C6(NK cells)	-0.2436	0.025	0.123106	171.464	207.125	-0.0138757
AKR1C3	C6(NK cells)	0.1187	0.29	0.503712	1569.41	1761.37	-0.0138757
NCR3	C6(NK cells)	-0.111	0.31	0.524072	7.3087	18.0965	-0.0138757
XCL2	C6(NK cells)	-0.0212	0.84	0.916945	7.1071	9.70683	-0.0138757
SH2D1B	C6(NK cells)	0.0151	0.89	0.943242	9.0061	14.4854	-0.0138757
PRSS23	C6(NK cells)	0.2356	0.043	0.167525	3729.83	4183.75	-0.0138757
ABI3	C6(NK cells)	-0.2186	0.04	0.160559	291.159	331.185	-0.0138757
MYBL1	C6(NK cells)	0.0775	0.49	0.679317	70.2307	89.6808	-0.0138757
METRNL	C6(NK cells)	0.1077	0.36	0.570881	897.45	995.929	-0.0138757
C12orf75	C6(NK cells)	0.0573	0.61	0.772424	1173.85	1422.15	-0.0138757
ASCL2	C6(NK cells)	-0.3461	0.00069	0.0220851	23.842	49.9271	-0.0138757
DUSP2	C6(NK cells)	0.0187	0.87	0.933421	145.098	229.359	-0.0138757
LAIR2	C6(NK cells)	-0.031	0.79	0.889544	3.5525	8.36032	-0.0138757
CALR	C6(NK cells)	0.1476	0.19	0.389871	18638.4	19360	-0.0138757
CXXC5	C6(NK cells)	-0.0459	0.67	0.812264	829.42	875.485	-0.0138757
XBP1	C6(NK cells)	-0.1195	0.3	0.513009	4050.71	5548.05	-0.0138757
RHOC	C6(NK cells)	0.213	0.049	0.179489	7464.68	7957.22	-0.0138757
TPST2	C6(NK cells)	0.1268	0.27	0.48396	626.263	1069.42	-0.0138757
PRDM1	C6(NK cells)	0.1584	0.19	0.389871	498.553	574.046	-0.0138757
STOM	C6(NK cells)	-0.0169	0.88	0.93842	3449.94	3754.22	-0.0138757
PSME2	C6(NK cells)	0.2089	0.066	0.212473	2357.7	2639.42	-0.0138757
SLAMF7	C6(NK cells)	-0.0159	0.88	0.93842	251.519	334.28	-0.0138757
FKBP11	C6(NK cells)	-0.0971	0.36	0.570881	634.537	994.061	-0.0138757
ZEB2	C6(NK cells)	-0.0303	0.78	0.883542	842.245	930.521	-0.0138757
LYAR	C6(NK cells)	0.159	0.14	0.325081	285.562	317.797	-0.0138757
TIGIT	C6(NK cells)	-0.0693	0.53	0.712682	52.5307	91.2507	-0.0138757
FCER1G	C6(NK cells)	0.0687	0.51	0.696282	636.131	703.173	-0.0138757
KLRG1	C6(NK cells)	-0.1756	0.084	0.244503	19.6418	29.104	-0.0138757
NMUR1	C6(NK cells)	-0.2673	0.019	0.106469	24.9017	32.6547	-0.0138757
MMP23B	C6(NK cells)	-0.0861	0.46	0.656707	199.495	258.722	-0.0138757
MAP3K8	C6(NK cells)	-0.0333	0.78	0.883542	246.142	264.922	-0.0138757
LLGL2	C6(NK cells)	-0.2439	0.019	0.106469	3345.01	3688.26	-0.0138757
CCND2	C6(NK cells)	-0.3331	0.0031	0.0441174	1204.29	1787.87	-0.0138757
MTSS1	C6(NK cells)	-0.0776	0.5	0.688029	857.328	990.104	-0.0138757
F2R	C6(NK cells)	0.0404	0.72	0.844865	2385.3	2620.72	-0.0138757
PPIB	C6(NK cells)	0.0705	0.52	0.704572	10384.1	11524.4	-0.0138757
LAT	C6(NK cells)	-0.2943	0.011	0.0794547	148.643	200.498	-0.0138757
CCL3	C6(NK cells)	-0.1535	0.12	0.295327	82.5537	107.212	-0.0138757
CD320	C6(NK cells)	-0.2115	0.055	0.192149	547.401	686.395	-0.0138757
C1orf162	C6(NK cells)	-0.051	0.63	0.786301	289.482	351.17	-0.0138757
CRIP1	C6(NK cells)	0.1964	0.094	0.26112	2732.67	3555.84	-0.0138757
RAP2B	C6(NK cells)	0.23415	0.031	0.138224	1180.38	1199.13	-0.0138757
PTPN12	C6(NK cells)	0.3766	0.0011	0.0269445	2103.6	2173.55	-0.0138757
SPCS2	C6(NK cells)	0.2638	0.02	0.109125	795.95	822.538	-0.0138757
SUB1	C6(NK cells)	-0.0906	0.41	0.615536	2315.04	2425.25	-0.0138757
PDGFD	C6(NK cells)	0.095	0.4	0.6073	704.388	875.828	-0.0138757
MANF	C6(NK cells)	0.0899	0.4	0.6073	1493.67	1643.72	-0.0138757
RASSF4	C6(NK cells)	-0.1897	0.062	0.205513	1021.96	1142.82	-0.0138757
S100B	C6(NK cells)	-0.2091	0.05	0.181953	156.484	259.906	-0.0138757
SDF2L1	C6(NK cells)	-0.2199	0.064	0.208886	464.973	565.752	-0.0138757
CD69	C6(NK cells)	-0.0376	0.74	0.857005	113.685	212.659	-0.0138757
ACTG1	C6(NK cells)	0.118	0.25	0.459249	72390.9	74885.3	-0.0138757
ITGA4	C6(NK cells)	-0.0775	0.48	0.671782	337.556	449.862	-0.0138757
IL32	C6(NK cells)	0.2596	0.019	0.106469	4441.18	4962.08	-0.0138757
CD38	C6(NK cells)	-0.0987	0.38	0.589407	31.0825	62.1796	-0.0138757
APOE	C7(Myeloid)	-0.1601	0.12	0.295327	4378.97	7032.39	0.0259752
SPP1	C7(Myeloid)	0.221	0.033	0.143355	13270.2	18056.3	0.0259752
APOC1	C7(Myeloid)	-0.019	0.86	0.928011	1203.92	1731.42	0.0259752
C1QB	C7(Myeloid)	0.0443	0.67	0.812264	3343.04	3846.24	0.0259752
C1QA	C7(Myeloid)	0.0166	0.88	0.93842	3108.63	3587.64	0.0259752
PLIN2	C7(Myeloid)	0.0246	0.83	0.911402	1144.84	1291.85	0.0259752
HLA-DRA	C7(Myeloid)	0.0262	0.8	0.895185	16654.6	18258.6	0.0259752
HLA-DRB1	C7(Myeloid)	0.0898	0.4	0.6073	6145.26	7311.5	0.0259752
CTSB	C7(Myeloid)	0.118	0.28	0.494472	26110.4	28850.9	0.0259752
CTSD	C7(Myeloid)	0.0048	0.97	0.982784	28902.3	32761.4	0.0259752
C1QC	C7(Myeloid)	0.0116	0.91	0.953697	2723.97	3036.56	0.0259752
FTL	C7(Myeloid)	-0.0406	0.71	0.838675	54224.1	62560.9	0.0259752
GPNMB	C7(Myeloid)	-0.00345	0.97	0.982784	4393.4	5442.58	0.0259752
HLA-DPA1	C7(Myeloid)	-0.00293	0.98	0.987686	5814.37	6925.07	0.0259752
CCL3	C7(Myeloid)	-0.1535	0.12	0.295327	82.5537	107.212	0.0259752
CTSL	C7(Myeloid)	0.00203	0.98	0.987686	2757.67	3017.1	0.0259752
HLA-DQA1	C7(Myeloid)	0.0635	0.53	0.712682	1642.5	2419.79	0.0259752
HLA-DPB1	C7(Myeloid)	-0.0559	0.6	0.76488	4946.37	5487.57	0.0259752
FBP1	C7(Myeloid)	0.0933	0.39	0.597597	1455.39	1666.57	0.0259752
NUPR1	C7(Myeloid)	0.1735	0.12	0.295327	1495.71	1805.9	0.0259752
CD68	C7(Myeloid)	0.0465	0.66	0.805928	4424.29	4682.31	0.0259752
HLA-DRB5	C7(Myeloid)	0.1298	0.23	0.435518	1595.48	2580.13	0.0259752
CD74	C7(Myeloid)	-0.0118	0.92	0.959506	48507.2	51907.5	0.0259752
HLA-DQB1	C7(Myeloid)	0.0467	0.63	0.786301	2393.34	3252.47	0.0259752
CAPG	C7(Myeloid)	0.1936	0.096	0.26395	5008.01	5528.45	0.0259752
FABP5	C7(Myeloid)	-0.0717	0.5	0.688029	116.04	133.147	0.0259752
ACP5	C7(Myeloid)	-0.064	0.55	0.726471	1236.08	1547.35	0.0259752
CTSZ	C7(Myeloid)	0.0282	0.8	0.895185	6829.47	7222.72	0.0259752
CD14	C7(Myeloid)	-0.0918	0.4	0.6073	1631.96	1806.98	0.0259752
MARCO	C7(Myeloid)	0.1116	0.3	0.513009	243.301	573.321	0.0259752
CCL2	C7(Myeloid)	-0.12	0.26	0.472229	616.151	917.734	0.0259752
MS4A7	C7(Myeloid)	-0.1218	0.23	0.435518	522.7	662.857	0.0259752
IER3	C7(Myeloid)	0.1379	0.19	0.389871	2974.28	3620.4	0.0259752
GPX1	C7(Myeloid)	0.1274	0.29	0.503712	4935.58	5210.58	0.0259752
VSIG4	C7(Myeloid)	0.0411	0.7	0.831769	595.738	803.711	0.0259752
NPC2	C7(Myeloid)	-0.0716	0.5	0.688029	4350.85	4742.41	0.0259752
IL1B	C7(Myeloid)	-0.0779	0.45	0.648886	69.4768	103.587	0.0259752
FTH1	C7(Myeloid)	0.1159	0.28	0.494472	30982.4	33377.2	0.0259752
CCL4	C7(Myeloid)	-0.1291	0.19	0.389871	81.2221	115.28	0.0259752
FCER1G	C7(Myeloid)	0.0687	0.51	0.696282	636.131	703.173	0.0259752
LIPA	C7(Myeloid)	-0.0286	0.78	0.883542	2114.45	2385.14	0.0259752
HLA-DMA	C7(Myeloid)	0.00843	0.94	0.970025	2043.85	2083.09	0.0259752
VIM	C7(Myeloid)	0.0333	0.76	0.870623	24334.6	27009.5	0.0259752
LGALS3	C7(Myeloid)	0.2903	0.0095	0.0751792	8411.79	9126.15	0.0259752
CST3	C7(Myeloid)	-0.1762	0.12	0.295327	9792.68	11004.4	0.0259752
FCGR2B	C7(Myeloid)	0.1454	0.21	0.413564	247.914	294.409	0.0259752
GRN	C7(Myeloid)	-0.1636	0.15	0.338089	11873.9	12958.5	0.0259752
LYZ	C7(Myeloid)	-0.0378	0.72	0.844865	22422	36159.3	0.0259752
TREM2	C7(Myeloid)	0.0346	0.75	0.863244	366.401	433.184	0.0259752
DAB2	C7(Myeloid)	0.0516	0.64	0.792806	1915.62	1972.03	0.0259752
PLA2G7	C7(Myeloid)	-0.00563	0.96	0.978409	164.02	223.788	0.0259752
CTSH	C7(Myeloid)	0.1631	0.11	0.280705	4858.06	5121.33	0.0259752
RETN	C7(Myeloid)	0.0232	0.83	0.911402	10.3096	42.6451	0.0259752
CYP27A1	C7(Myeloid)	-0.3054	0.0052	0.0556866	1075.35	1241.61	0.0259752
CD9	C7(Myeloid)	0.2685	0.0059	0.0596583	4586.27	5481.74	0.0259752
OLR1	C7(Myeloid)	0.0669	0.53	0.712682	510.644	720.787	0.0259752
HMOX1	C7(Myeloid)	0.0706	0.5	0.688029	713.667	833.462	0.0259752
SLCO2B1	C7(Myeloid)	-0.0559	0.58	0.748808	1352.45	1676.7	0.0259752
TYROBP	C7(Myeloid)	-0.0555	0.61	0.772424	1106.77	1269.63	0.0259752
PSAP	C7(Myeloid)	-0.1666	0.11	0.280705	34421.5	36755.8	0.0259752
GSTO1	C7(Myeloid)	0.1952	0.087	0.249275	1967.04	2109.28	0.0259752
MS4A4A	C7(Myeloid)	0.00157	0.99	0.992421	325.948	404.995	0.0259752
HLA-DMB	C7(Myeloid)	-0.0223	0.84	0.916945	1399.38	1578.53	0.0259752
ANXA5	C7(Myeloid)	0.1383	0.2	0.402242	9842.54	9965.52	0.0259752
BRI3	C7(Myeloid)	0.108	0.35	0.561644	2129.02	2280.92	0.0259752
MAFB	C7(Myeloid)	-0.167	0.11	0.280705	1268.29	1945.2	0.0259752
LGALS1	C7(Myeloid)	0.1548	0.17	0.364785	6404.22	8027.24	0.0259752
FCGRT	C7(Myeloid)	-0.2877	0.012	0.0831884	3402.33	3516.64	0.0259752
TGFBI	C7(Myeloid)	0.3358	0.004	0.0498048	5261.21	7827.66	0.0259752
MS4A6A	C7(Myeloid)	-0.0708	0.49	0.679317	831.541	982.13	0.0259752
PLAUR	C7(Myeloid)	0.1944	0.084	0.244503	2370.93	2745.18	0.0259752
CYBB	C7(Myeloid)	-0.0268	0.8	0.895185	1006.06	1291.97	0.0259752
TMEM176B	C7(Myeloid)	-0.1875	0.062	0.205513	4052.55	4664.43	0.0259752
CREG1	C7(Myeloid)	0.077	0.47	0.66323	2378.29	2476.27	0.0259752
CSF1R	C7(Myeloid)	-0.0829	0.42	0.625153	1288.1	1523.19	0.0259752
MCEMP1	C7(Myeloid)	0.1019	0.33	0.543685	44.4178	117.428	0.0259752
S100A10	C7(Myeloid)	0.2577	0.015	0.0939614	10777.4	12272.5	0.0259752
IGSF6	C7(Myeloid)	-0.0161	0.87	0.933421	116.93	149.154	0.0259752
APLP2	C7(Myeloid)	0.2329	0.032	0.140859	15149.3	16175.7	0.0259752
AIF1	C7(Myeloid)	-0.0455	0.66	0.805928	541.707	607.09	0.0259752
GAPDH	C7(Myeloid)	0.2129	0.052	0.186278	46795.7	57396.1	0.0259752
LRP1	C7(Myeloid)	0.0197	0.87	0.933421	13057.7	14397	0.0259752
CXCL16	C7(Myeloid)	-0.036	0.74	0.857005	2691.41	2785.71	0.0259752
ANXA2	C7(Myeloid)	0.316	0.0028	0.0416373	30729.9	32863.5	0.0259752
ALDH2	C7(Myeloid)	0.0772	0.52	0.704572	4417.84	4730.37	0.0259752
BLVRB	C7(Myeloid)	0.2647	0.035	0.148375	1287.47	1529.51	0.0259752
ALOX5AP	C7(Myeloid)	-0.00855	0.93	0.964735	834.657	1002.11	0.0259752
COLEC12	C7(Myeloid)	0.074	0.52	0.704572	389.566	615.756	0.0259752
HNMT	C7(Myeloid)	0.2704	0.021	0.111508	1130.2	1144.27	0.0259752
CPVL	C7(Myeloid)	-0.0491	0.63	0.786301	620.391	764.993	0.0259752
JUN	C7(Myeloid)	-0.0221	0.83	0.911402	4488.62	5108.26	0.0259752
LIMS1	C7(Myeloid)	0.255	0.022	0.114281	405.999	428.346	0.0259752
FCGR3A	C7(Myeloid)	0.0969	0.36	0.570881	1450.95	1800.06	0.0259752
PLXDC2	C7(Myeloid)	0.0773	0.49	0.679317	605.104	756.75	0.0259752
KCTD12	C7(Myeloid)	-0.1676	0.12	0.295327	2497.94	3002.65	0.0259752
CCDC88A	C7(Myeloid)	0.0855	0.44	0.640907	735.15	774.624	0.0259752
SLC7A7	C7(Myeloid)	0.1984	0.08	0.238051	1056.12	1129.15	0.0259752
GPR34	C7(Myeloid)	-0.0814	0.43	0.633305	119.73	165.649	0.0259752
LTA4H	C7(Myeloid)	-0.0438	0.68	0.819197	1763.43	1882.91	0.0259752
EGR2	C7(Myeloid)	-0.0603	0.58	0.748808	440.976	559.667	0.0259752
TSPO	C7(Myeloid)	0.2423	0.041	0.163242	3693.87	4035.04	0.0259752
PPT1	C7(Myeloid)	-0.0562	0.59	0.756613	2874.18	2924.17	0.0259752
ZEB2	C7(Myeloid)	-0.0303	0.78	0.883542	842.245	930.521	0.0259752
TFEC	C7(Myeloid)	-0.076	0.46	0.656707	108.422	137.174	0.0259752
CHI3L1	C7(Myeloid)	0.106	0.33	0.543685	456.636	734.351	0.0259752
CAMK1	C7(Myeloid)	-0.2726	0.011	0.0794547	300.798	310.904	0.0259752
PEA15	C7(Myeloid)	0.0573	0.58	0.748808	5062.75	5131.2	0.0259752
CXCL10	C7(Myeloid)	0.2265	0.044	0.169314	122.951	254.361	0.0259752
CEBPA	C7(Myeloid)	-0.1378	0.19	0.389871	417.556	490.967	0.0259752
YBX3	C7(Myeloid)	0.2656	0.0085	0.0712263	3316.5	3646.77	0.0259752
CFD	C7(Myeloid)	-0.2628	0.012	0.0831884	267.578	466.249	0.0259752
CD33	C7(Myeloid)	-0.069	0.5	0.688029	67.0512	80.8695	0.0259752
PILRA	C7(Myeloid)	-0.00566	0.96	0.978409	164.177	200.502	0.0259752
ASGR1	C7(Myeloid)	-0.298	0.0057	0.0586344	30.0045	47.0453	0.0259752
OSCAR	C7(Myeloid)	-0.00973	0.93	0.964735	154.548	207.738	0.0259752
CD163	C7(Myeloid)	0.0855	0.44	0.640907	1214.73	1818.53	0.0259752
NAGK	C7(Myeloid)	-0.21384	0.044	0.169314	1181.58	1205.4	0.0259752
CD36	C7(Myeloid)	-0.2469	0.018	0.1037	381.347	654.329	0.0259752
CHIT1	C7(Myeloid)	-0.0773	0.47	0.66323	147.963	454.371	0.0259752
TUBA1B	C7(Myeloid)	0.2098	0.048	0.177793	13622.7	14700.9	0.0259752
ARHGAP18	C7(Myeloid)	0.3438	0.0018	0.0336182	929	1010.91	0.0259752
GRINA	C7(Myeloid)	-0.0461	0.65	0.800472	3614.19	3758.38	0.0259752
TPP1	C7(Myeloid)	-0.0765	0.47	0.66323	4147.6	4245.09	0.0259752
TIMP1	C7(Myeloid)	-0.0572	0.59	0.756613	17959.7	19634.8	0.0259752
ISG15	C7(Myeloid)	0.187	0.081	0.239413	1147.64	2176.89	0.0259752
CD86	C7(Myeloid)	0.0416	0.7	0.831769	265.668	322.082	0.0259752
MSR1	C7(Myeloid)	0.0728	0.49	0.679317	688.672	919.176	0.0259752
ZNF385A	C7(Myeloid)	-0.0376	0.73	0.851321	592.646	646.99	0.0259752
CD83	C7(Myeloid)	-0.099	0.35	0.561644	275.125	363.522	0.0259752
SDC2	C7(Myeloid)	-0.0947	0.38	0.589407	1420.89	1610.85	0.0259752
YWHAH	C7(Myeloid)	0.1487	0.16	0.352147	4307.09	4495.78	0.0259752
CXCL8	C7(Myeloid)	0.1454	0.16	0.352147	680.978	1018.55	0.0259752
GSN	C7(Myeloid)	-0.0279	0.81	0.900988	16888.4	19411.8	0.0259752
CXCL3	C7(Myeloid)	0.0596	0.57	0.741456	96.8685	170.297	0.0259752
SMCO4	C7(Myeloid)	0.0502	0.66	0.805928	489.633	530.936	0.0259752
VCAN	C7(Myeloid)	0.1944	0.085	0.246124	10104.2	12417.7	0.0259752
S100B	C7(Myeloid)	-0.2091	0.05	0.181953	156.484	259.906	0.0259752
IL18	C7(Myeloid)	0.2939	0.0077	0.0678577	779.424	822.9	0.0259752
C1orf162	C7(Myeloid)	-0.051	0.63	0.786301	289.482	351.17	0.0259752
NPL	C7(Myeloid)	-0.0308	0.76	0.870623	217.833	245.193	0.0259752
CTSA	C7(Myeloid)	0.00493	0.96	0.978409	4783.71	5120.32	0.0259752
SOCS3	C7(Myeloid)	-0.0421	0.71	0.838675	2597.82	3198.13	0.0259752
MARCH1	C7(Myeloid)	-0.0301	0.78	0.883542	65.7884	86.8775	0.0259752
MRC1	C7(Myeloid)	-0.1072	0.3	0.513009	823.548	1263.07	0.0259752
FAM26F	C7(Myeloid)	-0.0361	0.71	0.838675	71.0162	110.62	0.0259752
TGM2	C7(Myeloid)	0.3293	0.0032	0.0445825	12924.4	15310.7	0.0259752
ACER3	C7(Myeloid)	0.1293	0.24	0.447806	365.687	386.914	0.0259752
LGALS9	C7(Myeloid)	0.1878	0.1	0.265659	2994.7	3151.42	0.0259752
ADRBK2	C7(Myeloid)	-0.2469	0.026	0.125941	535.551	613.115	0.0259752
HLA-DQA2	C7(Myeloid)	-0.052	0.66	0.805928	322.843	545.628	0.0259752
NFKBIA	C7(Myeloid)	-0.038	0.71	0.838675	2723.49	2973.36	0.0259752
MPP1	C7(Myeloid)	-0.1872	0.07	0.220205	534.293	595.349	0.0259752
IL4I1	C7(Myeloid)	-0.1061	0.35	0.561644	150.698	223.508	0.0259752
MT1X	C7(Myeloid)	0.2181	0.062	0.205513	1075.26	1433.66	0.0259752
C15orf48	C7(Myeloid)	0.3118	0.0069	0.0639838	1115.52	1474.46	0.0259752
CALR	C7(Myeloid)	0.1476	0.19	0.389871	18638.4	19360	0.0259752
FN1	C7(Myeloid)	0.2184	0.057	0.195955	65941.4	92194.5	0.0259752
MRC1	C7(Myeloid)	-0.1072	0.3	0.513009	823.548	1263.07	0.0259752
RASSF4	C7(Myeloid)	-0.1897	0.062	0.205513	1021.96	1142.82	0.0259752
LAP3	C7(Myeloid)	0.0927	0.37	0.580538	1907.91	2103.18	0.0259752
SHTN1	C7(Myeloid)	-0.023	0.83	0.911402	977.599	991.994	0.0259752
EMILIN2	C7(Myeloid)	-0.0139	0.9	0.947948	475.61	539.205	0.0259752
PYCARD	C7(Myeloid)	0.1125	0.32	0.533488	711.656	807.568	0.0259752
SCD	C7(Myeloid)	0.1249	0.26	0.472229	3835.37	5015.4	0.0259752
METRNL	C7(Myeloid)	0.1077	0.36	0.570881	897.45	995.929	0.0259752
SCPEP1	C7(Myeloid)	-0.1617	0.11	0.280705	1336.5	1445.43	0.0259752
SGK1	C7(Myeloid)	0.0933	0.39	0.597597	1804.91	2117.76	0.0259752
THBS1	C7(Myeloid)	0.1896	0.12	0.295327	12160.2	15972.8	0.0259752
IRF8	C7(Myeloid)	0.0112	0.92	0.959506	625.848	806.728	0.0259752
RNASE6	C7(Myeloid)	-0.1051	0.31	0.524072	317.744	425.97	0.0259752
RGS10	C7(Myeloid)	0.136	0.2	0.402242	506.293	536.728	0.0259752
SAMHD1	C7(Myeloid)	-0.0531	0.63	0.786301	727.035	911.724	0.0259752
GNS	C7(Myeloid)	-0.0537	0.63	0.786301	4440.95	4762.73	0.0259752
RNASE1	C7(Myeloid)	0.0939	0.38	0.589407	4113.52	5356.62	0.0259752
CECR1	C7(Myeloid)	-0.2319	0.022	0.114281	1117.82	1424.05	0.0259752
LY86	C7(Myeloid)	-0.106	0.31	0.524072	171.871	216.159	0.0259752
EPB41L3	C7(Myeloid)	-0.215	0.039	0.158579	573.634	764.233	0.0259752
FABP4	C7(Myeloid)	-0.1616	0.14	0.325081	65.8927	421.938	0.0259752
SLC25A5	C7(Myeloid)	-0.00743	0.94	0.970025	5204.93	5644.37	0.0259752
SEMA3C	C7(Myeloid)	0.385	0.00079	0.0236177	1664.17	2090.37	0.0259752
TMEM176A	C7(Myeloid)	-0.1705	0.093	0.25964	2256.41	2664.71	0.0259752
LILRB4	C7(Myeloid)	-0.0726	0.48	0.671782	290.261	366.798	0.0259752
STAB1	C7(Myeloid)	-0.2127	0.052	0.186278	1499.22	1683.55	0.0259752
GCHFR	C7(Myeloid)	-0.012	0.91	0.953697	337.437	397.533	0.0259752
DNAJC5B	C7(Myeloid)	-0.0171	0.86	0.928011	23.4315	29.9505	0.0259752
DSE	C7(Myeloid)	0.0805	0.47	0.66323	716.279	800.464	0.0259752
A2M	C7(Myeloid)	-0.0856	0.41	0.615536	15862.1	16789.9	0.0259752
VMO1	C7(Myeloid)	-0.1759	0.11	0.280705	58.6216	75.5954	0.0259752
IER5	C7(Myeloid)	0.1694	0.12	0.295327	832.47	1013.04	0.0259752
EGR1	C7(Myeloid)	-0.0973	0.36	0.570881	5237.21	6433.66	0.0259752
ID3	C7(Myeloid)	-0.0132	0.91	0.953697	1226.25	1364.66	0.0259752
TUBA1C	C7(Myeloid)	0.3362	0.0018	0.0336182	3907.86	4141.85	0.0259752
C2	C7(Myeloid)	0.045	0.68	0.819197	845.968	1065.09	0.0259752
HSP90B1	C7(Myeloid)	0.0285	0.8	0.895185	16735.7	17569.8	0.0259752
ICAM1	C7(Myeloid)	0.0777	0.47	0.66323	2184.11	2383.31	0.0259752
MMP14	C7(Myeloid)	0.2043	0.068	0.216564	15106.5	17361.6	0.0259752
TNF	C7(Myeloid)	-0.146	0.15	0.338089	19.3548	30.2342	0.0259752
GM2A	C7(Myeloid)	-0.1229	0.23	0.435518	1887.2	2062.31	0.0259752
MYDGF	C7(Myeloid)	0.0936	0.43	0.633305	2186.73	2338.69	0.0259752
SCIMP	C7(Myeloid)	-0.0893	0.38	0.589407	26.9463	40.9748	0.0259752
PDK4	C7(Myeloid)	-0.1299	0.23	0.435518	1642.73	3042.28	0.0259752
PLSCR1	C7(Myeloid)	0.3052	0.0064	0.0619146	1803.52	1949.98	0.0259752
RAB32	C7(Myeloid)	0.0272	0.8	0.895185	606.548	627.567	0.0259752
C3	C7(Myeloid)	0.1007	0.33	0.543685	26421.9	32884.4	0.0259752
IFI30	C7(Myeloid)	0.0509	0.63	0.786301	4027.98	5030.98	0.0259752
ENG	C7(Myeloid)	-0.2169	0.042	0.165236	3788.09	4130.75	0.0259752
DPYSL2	C7(Myeloid)	-0.1158	0.33	0.543685	2761.3	2826.06	0.0259752
CCL18	C7(Myeloid)	0.0558	0.59	0.756613	428.187	730.99	0.0259752
MITF	C7(Myeloid)	0.2332	0.046	0.173292	444.252	480.931	0.0259752
RGS1	C7(Myeloid)	0.0542	0.62	0.779242	1464.45	1758.13	0.0259752
MT1H	C7(Myeloid)	0.2453	0.024	0.120035	22.536	70.6183	0.0259752
MT1G	C7(Myeloid)	0.1813	0.11	0.280705	255.812	899.304	0.0259752
TTYH3	C7(Myeloid)	-0.0326	0.76	0.870623	3531.55	3818	0.0259752
PDIA6	C7(Myeloid)	0.247	0.025	0.123106	6160.31	6562.46	0.0259752
HLA-DOA	C7(Myeloid)	0.00606	0.96	0.978409	814.312	989.604	0.0259752
IL1RN	C7(Myeloid)	0.334	0.0057	0.0586344	1072.1	1217.98	0.0259752
HAMP	C7(Myeloid)	0.0157	0.88	0.93842	28.0572	41.2295	0.0259752
LGMN	C7(Myeloid)	-0.0794	0.46	0.656707	3960.57	4093.21	0.0259752
C3AR1	C7(Myeloid)	0.00826	0.94	0.970025	341.837	429.463	0.0259752
ZFAND5	C7(Myeloid)	0.0183	0.87	0.933421	3576.97	3730.06	0.0259752
RGCC	C7(Myeloid)	-0.0776	0.46	0.656707	482.528	624.055	0.0259752
F13A1	C7(Myeloid)	0.103	0.36	0.570881	1227.26	1642.47	0.0259752
INHBA	C7(Myeloid)	0.307	0.012	0.0831884	431.664	724.021	0.0259752
FCGR1A	C7(Myeloid)	0.011	0.92	0.959506	105.978	124.41	0.0259752
IL2RA	C7(Myeloid)	0.1267	0.26	0.472229	108.061	144.996	0.0259752
NAGA	C7(Myeloid)	0.0179	0.87	0.933421	1275.7	1321.91	0.0259752
CXCL2	C7(Myeloid)	0.0201	0.85	0.922713	153.892	280.592	0.0259752
KIAA0930	C7(Myeloid)	-0.00667	0.95	0.973692	2136.76	2193.05	0.0259752
FPR3	C7(Myeloid)	-0.0151	0.88	0.93842	363.947	490.726	0.0259752
CD4	C7(Myeloid)	-0.082	0.43	0.633305	1376.72	1505.65	0.0259752
NR4A1	C7(Myeloid)	0.00545	0.96	0.978409	2001.33	3800.37	0.0259752
GADD45G	C7(Myeloid)	-0.363	0.0012	0.0277369	224.436	372.784	0.0259752
GPR183	C7(Myeloid)	0.0463	0.68	0.819197	291.058	427.656	0.0259752
FOLR2	C7(Myeloid)	-0.0717	0.49	0.679317	278.378	361.828	0.0259752
THBD	C7(Myeloid)	0.0416	0.71	0.838675	885.549	1085.98	0.0259752
MT2A	C7(Myeloid)	0.2478	0.021	0.111508	3896.03	5519	0.0259752
KLF4	C7(Myeloid)	0.14891	0.18	0.377494	1212.28	1487.97	0.0259752
TUBB	C7(Myeloid)	0.1935	0.08	0.238051	12625.9	13068.9	0.0259752
MAF	C7(Myeloid)	0.0707	0.52	0.704572	905.306	1030.18	0.0259752
NDRG1	C7(Myeloid)	0.0654	0.56	0.734384	6163.57	8677	0.0259752
SWAP70	C7(Myeloid)	0.077	0.5	0.688029	1448.17	1530.89	0.0259752
ADM	C7(Myeloid)	0.2009	0.051	0.184075	494.803	859.99	0.0259752
PTMS	C7(Myeloid)	-0.1687	0.11	0.280705	4315.23	4972.53	0.0259752
PLAU	C7(Myeloid)	0.3653	0.0015	0.0306043	4069.3	4887.33	0.0259752
CDKN1A	C7(Myeloid)	0.193	0.09	0.25465	3898.88	4236.69	0.0259752
CCL3L1	C7(Myeloid)	-0.194	0.073	0.225522	19.3644	29.5754	0.0259752
PLTP	C7(Myeloid)	0.0782	0.49	0.679317	2135.02	2702.12	0.0259752
ZFHX3	C7(Myeloid)	0.0128	0.91	0.953697	791.912	805.55	0.0259752
ADAP2	C7(Myeloid)	-0.0924	0.35	0.561644	202.279	219.94	0.0259752
CES1	C7(Myeloid)	-0.1728	0.12	0.295327	670.162	1446.7	0.0259752
PCOLCE2	C7(Myeloid)	0.0429	0.68	0.819197	73.337	108.81	0.0259752
CLEC5A	C7(Myeloid)	0.15	0.19	0.389871	136.444	176.372	0.0259752
LYZ	C8(Myeloid)	-0.0378	0.72	0.844865	22422	36159.3	-0.0121032
VCAN	C8(Myeloid)	0.1944	0.085	0.246124	10104.2	12417.7	-0.0121032
FCN1	C8(Myeloid)	-0.1078	0.32	0.533488	76.6874	195.287	-0.0121032
CYBB	C8(Myeloid)	-0.0268	0.8	0.895185	1006.06	1291.97	-0.0121032
CD36	C8(Myeloid)	-0.2469	0.018	0.1037	381.347	654.329	-0.0121032
MPEG1	C8(Myeloid)	-0.1837	0.081	0.239413	525.706	797.722	-0.0121032
MS4A6A	C8(Myeloid)	-0.0708	0.49	0.679317	831.541	982.13	-0.0121032
CD14	C8(Myeloid)	-0.0918	0.4	0.6073	1631.96	1806.98	-0.0121032
AP1S2	C8(Myeloid)	-0.1999	0.063	0.207193	294.325	335.411	-0.0121032
DUSP6	C8(Myeloid)	0.2026	0.067	0.214569	2123.37	2484.06	-0.0121032
CPVL	C8(Myeloid)	-0.0491	0.63	0.786301	620.391	764.993	-0.0121032
CTSS	C8(Myeloid)	0.0124	0.9	0.947948	4199.28	4469.93	-0.0121032
FGL2	C8(Myeloid)	-0.0472	0.66	0.805928	605.772	821.093	-0.0121032
CSTA	C8(Myeloid)	0.0786	0.45	0.648886	157.853	244.75	-0.0121032
KCTD12	C8(Myeloid)	-0.1676	0.12	0.295327	2497.94	3002.65	-0.0121032
CST3	C8(Myeloid)	-0.1762	0.12	0.295327	9792.68	11004.4	-0.0121032
LGALS2	C8(Myeloid)	0.0511	0.65	0.800472	178.246	385.437	-0.0121032
GRN	C8(Myeloid)	-0.1636	0.15	0.338089	11873.9	12958.5	-0.0121032
PSAP	C8(Myeloid)	-0.1666	0.11	0.280705	34421.5	36755.8	-0.0121032
CYP1B1	C8(Myeloid)	0.016	0.88	0.93842	1183.67	1650.44	-0.0121032
CD300E	C8(Myeloid)	-0.0118	0.92	0.959506	2.4108	5.28744	-0.0121032
AIF1	C8(Myeloid)	-0.0455	0.66	0.805928	541.707	607.09	-0.0121032
S100A12	C8(Myeloid)	-0.0236	0.84	0.916945	3.0457	6.1995	-0.0121032
CLEC12A	C8(Myeloid)	-0.0581	0.59	0.756613	34.7596	47.1716	-0.0121032
MARCH1	C8(Myeloid)	-0.0301	0.78	0.883542	65.7884	86.8775	-0.0121032
POU2F2	C8(Myeloid)	-0.1372	0.21	0.413564	62.8295	108.06	-0.0121032
PLBD1	C8(Myeloid)	0.2227	0.046	0.173292	2116.77	2308.23	-0.0121032
CECR1	C8(Myeloid)	-0.2319	0.022	0.114281	1117.82	1424.05	-0.0121032
SAMHD1	C8(Myeloid)	-0.0531	0.63	0.786301	727.035	911.724	-0.0121032
MAFB	C8(Myeloid)	-0.167	0.11	0.280705	1268.29	1945.2	-0.0121032
ZEB2	C8(Myeloid)	-0.0303	0.78	0.883542	842.245	930.521	-0.0121032
GPX1	C8(Myeloid)	0.1274	0.29	0.503712	4935.58	5210.58	-0.0121032
LTA4H	C8(Myeloid)	-0.0438	0.68	0.819197	1763.43	1882.91	-0.0121032
CFP	C8(Myeloid)	-0.2786	0.012	0.0831884	52.0833	89.1531	-0.0121032
HLA-DRA	C8(Myeloid)	0.0262	0.8	0.895185	16654.6	18258.6	-0.0121032
TYMP	C8(Myeloid)	0.0825	0.47	0.66323	2102.17	2416.76	-0.0121032
APLP2	C8(Myeloid)	0.2329	0.032	0.140859	15149.3	16175.7	-0.0121032
AHNAK	C8(Myeloid)	0.357	0.0015	0.0306043	25755.3	27747.8	-0.0121032
SLC7A7	C8(Myeloid)	0.1984	0.08	0.238051	1056.12	1129.15	-0.0121032
HLA-DMB	C8(Myeloid)	-0.0223	0.84	0.916945	1399.38	1578.53	-0.0121032
S100A9	C8(Myeloid)	0.0922	0.38	0.589407	487.172	787.445	-0.0121032
LRP1	C8(Myeloid)	0.0197	0.87	0.933421	13057.7	14397	-0.0121032
ASGR1	C8(Myeloid)	-0.298	0.0057	0.0586344	30.0045	47.0453	-0.0121032
TGFBI	C8(Myeloid)	0.3358	0.004	0.0498048	5261.21	7827.66	-0.0121032
CD68	C8(Myeloid)	0.0465	0.66	0.805928	4424.29	4682.31	-0.0121032
ALDH2	C8(Myeloid)	0.0772	0.52	0.704572	4417.84	4730.37	-0.0121032
CD74	C8(Myeloid)	-0.0118	0.92	0.959506	48507.2	51907.5	-0.0121032
AHR	C8(Myeloid)	0.2523	0.018	0.1037	3727.57	3927.01	-0.0121032
DMXL2	C8(Myeloid)	-0.2194	0.042	0.165236	565.665	618.464	-0.0121032
CD302	C8(Myeloid)	-0.125	0.25	0.459249	856.737	950.233	-0.0121032
TYROBP	C8(Myeloid)	-0.0555	0.61	0.772424	1106.77	1269.63	-0.0121032
TKT	C8(Myeloid)	0.2768	0.017	0.100494	4745.07	5129.21	-0.0121032
SCPEP1	C8(Myeloid)	-0.1617	0.11	0.280705	1336.5	1445.43	-0.0121032
ZNF385A	C8(Myeloid)	-0.0376	0.73	0.851321	592.646	646.99	-0.0121032
CD93	C8(Myeloid)	-0.00236	0.98	0.987686	2130.47	2520.46	-0.0121032
LGALS1	C8(Myeloid)	0.1548	0.17	0.364785	6404.22	8027.24	-0.0121032
FAM198B	C8(Myeloid)	0.0336	0.77	0.877583	1891.54	2066.35	-0.0121032
FCER1G	C8(Myeloid)	0.0687	0.51	0.696282	636.131	703.173	-0.0121032
DPYSL2	C8(Myeloid)	-0.1158	0.33	0.543685	2761.3	2826.06	-0.0121032
COTL1	C8(Myeloid)	0.0617	0.58	0.748808	4730.87	5136.76	-0.0121032
C1orf162	C8(Myeloid)	-0.051	0.63	0.786301	289.482	351.17	-0.0121032
TSPO	C8(Myeloid)	0.2423	0.041	0.163242	3693.87	4035.04	-0.0121032
DPYD	C8(Myeloid)	0.3305	0.0023	0.037756	705.591	750.39	-0.0121032
S100A4	C8(Myeloid)	0.1799	0.1	0.265659	2494.71	5359.6	-0.0121032
CRTAP	C8(Myeloid)	-0.00895	0.94	0.970025	3578.36	3713.87	-0.0121032
STXBP2	C8(Myeloid)	0.0841	0.43	0.633305	1998.21	2176.53	-0.0121032
BLVRB	C8(Myeloid)	0.2647	0.035	0.148375	1287.47	1529.51	-0.0121032
RETN	C8(Myeloid)	0.0232	0.83	0.911402	10.3096	42.6451	-0.0121032
LY86	C8(Myeloid)	-0.106	0.31	0.524072	171.871	216.159	-0.0121032
RBP7	C8(Myeloid)	-0.2492	0.028	0.130915	69.8825	102.262	-0.0121032
TMEM170B	C8(Myeloid)	-0.2906	0.0062	0.0609732	125.926	143.514	-0.0121032
MS4A7	C8(Myeloid)	-0.1218	0.23	0.435518	522.7	662.857	-0.0121032
NAIP	C8(Myeloid)	-0.2561	0.017	0.100494	45.3659	54.7995	-0.0121032
EMILIN2	C8(Myeloid)	-0.0139	0.9	0.947948	475.61	539.205	-0.0121032
PPT1	C8(Myeloid)	-0.0562	0.59	0.756613	2874.18	2924.17	-0.0121032
CD4	C8(Myeloid)	-0.082	0.43	0.633305	1376.72	1505.65	-0.0121032
TPP1	C8(Myeloid)	-0.0765	0.47	0.66323	4147.6	4245.09	-0.0121032
VIM	C8(Myeloid)	0.0333	0.76	0.870623	24334.6	27009.5	-0.0121032
CD33	C8(Myeloid)	-0.069	0.5	0.688029	67.0512	80.8695	-0.0121032
IRAK3	C8(Myeloid)	0.1127	0.33	0.543685	633.692	669.514	-0.0121032
ANXA1	C8(Myeloid)	0.3163	0.0035	0.0466486	6275.36	7413.11	-0.0121032
GAS7	C8(Myeloid)	-0.0423	0.7	0.831769	1171.35	1358.41	-0.0121032
TNFSF13B	C8(Myeloid)	0.1051	0.3	0.513009	81.4193	89.7415	-0.0121032
RNF130	C8(Myeloid)	-0.1125	0.28	0.494472	1596.61	1666.02	-0.0121032
ADRBK2	C8(Myeloid)	-0.2469	0.026	0.125941	535.551	613.115	-0.0121032
S100A8	C8(Myeloid)	0.0931	0.38	0.589407	140.053	225.963	-0.0121032
KLF4	C8(Myeloid)	0.14891	0.18	0.377494	1212.28	1487.97	-0.0121032
CCDC88A	C8(Myeloid)	0.0855	0.44	0.640907	735.15	774.624	-0.0121032
LMO2	C8(Myeloid)	-0.26	0.019	0.106469	361.254	400.397	-0.0121032
MEF2C	C8(Myeloid)	-0.1049	0.34	0.552966	532.98	621.572	-0.0121032
C19orf38	C8(Myeloid)	-0.0977	0.37	0.580538	29.0541	36.4469	-0.0121032
HLA-DRB1	C8(Myeloid)	0.0898	0.4	0.6073	6145.26	7311.5	-0.0121032
LILRB2	C8(Myeloid)	-0.0417	0.69	0.825584	150.068	176.625	-0.0121032
PRAM1	C8(Myeloid)	-0.2233	0.032	0.140859	80.5704	103.405	-0.0121032
FGR	C8(Myeloid)	-0.1197	0.25	0.459249	318.206	371.708	-0.0121032
HLA-DQB1	C8(Myeloid)	0.0467	0.63	0.786301	2393.34	3252.47	-0.0121032
PLXNB2	C8(Myeloid)	-0.00126	0.99	0.992421	9551.44	10155.3	-0.0121032
CD1D	C8(Myeloid)	-0.208	0.057	0.195955	80.5215	110.153	-0.0121032
CTSH	C8(Myeloid)	0.1631	0.11	0.280705	4858.06	5121.33	-0.0121032
CTSZ	C8(Myeloid)	0.0282	0.8	0.895185	6829.47	7222.72	-0.0121032
CLEC7A	C8(Myeloid)	-0.075	0.47	0.66323	212.42	248.023	-0.0121032
KIAA0930	C8(Myeloid)	-0.00667	0.95	0.973692	2136.76	2193.05	-0.0121032
CD163	C8(Myeloid)	0.0855	0.44	0.640907	1214.73	1818.53	-0.0121032
PLXDC2	C8(Myeloid)	0.0773	0.49	0.679317	605.104	756.75	-0.0121032
RASSF4	C8(Myeloid)	-0.1897	0.062	0.205513	1021.96	1142.82	-0.0121032
PYCARD	C8(Myeloid)	0.1125	0.32	0.533488	711.656	807.568	-0.0121032
METTL7A	C8(Myeloid)	-0.1259	0.21	0.413564	2086.56	2450.57	-0.0121032
HLA-DMA	C8(Myeloid)	0.00843	0.94	0.970025	2043.85	2083.09	-0.0121032
IFI30	C8(Myeloid)	0.0509	0.63	0.786301	4027.98	5030.98	-0.0121032
LILRA5	C8(Myeloid)	0.0143	0.9	0.947948	54.1712	72.0582	-0.0121032
RNASE6	C8(Myeloid)	-0.1051	0.31	0.524072	317.744	425.97	-0.0121032
LGALS9	C8(Myeloid)	0.1878	0.1	0.265659	2994.7	3151.42	-0.0121032
OSCAR	C8(Myeloid)	-0.00973	0.93	0.964735	154.548	207.738	-0.0121032
CFD	C8(Myeloid)	-0.2628	0.012	0.0831884	267.578	466.249	-0.0121032
CTSB	C8(Myeloid)	0.118	0.28	0.494472	26110.4	28850.9	-0.0121032
CCR2	C8(Myeloid)	-0.0786	0.45	0.648886	60.8845	97.2034	-0.0121032
EGR1	C8(Myeloid)	-0.0973	0.36	0.570881	5237.21	6433.66	-0.0121032
PLEKHO1	C8(Myeloid)	-0.122	0.27	0.48396	994.086	1163.08	-0.0121032
SCIMP	C8(Myeloid)	-0.0893	0.38	0.589407	26.9463	40.9748	-0.0121032
NBPF10	C8(Myeloid)	0.0855	0.45	0.648886	451.568	498.151	-0.0121032
GRINA	C8(Myeloid)	-0.0461	0.65	0.800472	3614.19	3758.38	-0.0121032
CCR1	C8(Myeloid)	0.0253	0.81	0.900988	177.076	225.06	-0.0121032
RAB32	C8(Myeloid)	0.0272	0.8	0.895185	606.548	627.567	-0.0121032
LAP3	C8(Myeloid)	0.0927	0.37	0.580538	1907.91	2103.18	-0.0121032
STAB1	C8(Myeloid)	-0.2127	0.052	0.186278	1499.22	1683.55	-0.0121032
FAM26F	C8(Myeloid)	-0.0361	0.71	0.838675	71.0162	110.62	-0.0121032
GNS	C8(Myeloid)	-0.0537	0.63	0.786301	4440.95	4762.73	-0.0121032
BRI3	C8(Myeloid)	0.108	0.35	0.561644	2129.02	2280.92	-0.0121032
ANXA5	C8(Myeloid)	0.1383	0.2	0.402242	9842.54	9965.52	-0.0121032
TFEC	C8(Myeloid)	-0.076	0.46	0.656707	108.422	137.174	-0.0121032
NPC2	C8(Myeloid)	-0.0716	0.5	0.688029	4350.85	4742.41	-0.0121032
WARS	C8(Myeloid)	0.1096	0.31	0.524072	2675.84	3250.33	-0.0121032
ZFAND5	C8(Myeloid)	0.0183	0.87	0.933421	3576.97	3730.06	-0.0121032
FCGRT	C8(Myeloid)	-0.2877	0.012	0.0831884	3402.33	3516.64	-0.0121032
SCO2	C8(Myeloid)	-0.0933	0.42	0.625153	531.838	579.364	-0.0121032
CEBPD	C8(Myeloid)	-0.0775	0.46	0.656707	1137.62	1308.75	-0.0121032
CD86	C8(Myeloid)	0.0416	0.7	0.831769	265.668	322.082	-0.0121032
SMCO4	C8(Myeloid)	0.0502	0.66	0.805928	489.633	530.936	-0.0121032
NAGK	C8(Myeloid)	-0.21384	0.044	0.169314	1181.58	1205.4	-0.0121032
NAAA	C8(Myeloid)	-0.1805	0.071	0.221972	457.169	504.484	-0.0121032
CSF1R	C8(Myeloid)	-0.0829	0.42	0.625153	1288.1	1523.19	-0.0121032
LILRB1	C8(Myeloid)	-0.1174	0.25	0.459249	112.188	141.141	-0.0121032
CLEC4A	C8(Myeloid)	-0.1248	0.23	0.435518	76.4544	87.3222	-0.0121032
CAPG	C8(Myeloid)	0.1936	0.096	0.26395	5008.01	5528.45	-0.0121032
KLF10	C8(Myeloid)	0.2377	0.04	0.160559	1687.61	1745.28	-0.0121032
TNFRSF1B	C8(Myeloid)	-0.0357	0.74	0.857005	1383.98	1529.04	-0.0121032
GAPDH	C8(Myeloid)	0.2129	0.052	0.186278	46795.7	57396.1	-0.0121032
PGD	C8(Myeloid)	0.0192	0.85	0.922713	2210.64	2339.14	-0.0121032
MIS18BP1	C8(Myeloid)	0.1028	0.32	0.533488	406.867	413.935	-0.0121032
RNASE2	C8(Myeloid)	0.1066	0.32	0.533488	27.8962	34.4552	-0.0121032
NAGA	C8(Myeloid)	0.0179	0.87	0.933421	1275.7	1321.91	-0.0121032
TBXAS1	C8(Myeloid)	-0.1182	0.28	0.494472	595.406	695.489	-0.0121032
NBPF15	C8(Myeloid)	-0.2303	0.028	0.130915	257.076	256.726	-0.0121032
NBPF15	C8(Myeloid)	-0.1163	0.27	0.48396	65.5675	76.1539	-0.0121032
SYK	C8(Myeloid)	-0.0618	0.59	0.756613	1345.04	1361.06	-0.0121032
HNMT	C8(Myeloid)	0.2704	0.021	0.111508	1130.2	1144.27	-0.0121032
BST1	C8(Myeloid)	-0.0741	0.51	0.696282	177.245	195.137	-0.0121032
TMEM176B	C8(Myeloid)	-0.1875	0.062	0.205513	4052.55	4664.43	-0.0121032
YBX3	C8(Myeloid)	0.2656	0.0085	0.0712263	3316.5	3646.77	-0.0121032
HLA-DPA1	C8(Myeloid)	-0.00293	0.98	0.987686	5814.37	6925.07	-0.0121032
HLA-DRB5	C8(Myeloid)	0.1298	0.23	0.435518	1595.48	2580.13	-0.0121032
MYADM	C8(Myeloid)	-0.0426	0.7	0.831769	5173.03	5601.56	-0.0121032
NLRP3	C8(Myeloid)	-0.1502	0.18	0.377494	96.8222	118.404	-0.0121032
STX11	C8(Myeloid)	-0.1124	0.32	0.533488	119.914	138.422	-0.0121032
FOLR3	C8(Myeloid)	-0.0466	0.68	0.819197	1.3182	3.33411	-0.0121032
SULT1A1	C8(Myeloid)	-0.1231	0.23	0.435518	325.427	401.275	-0.0121032
SHTN1	C8(Myeloid)	-0.023	0.83	0.911402	977.599	991.994	-0.0121032
KCNE3	C8(Myeloid)	0.0594	0.58	0.748808	758.174	1207.63	-0.0121032
CREG1	C8(Myeloid)	0.077	0.47	0.66323	2378.29	2476.27	-0.0121032
CX3CR1	C8(Myeloid)	-0.1885	0.066	0.212473	54.2058	82.4027	-0.0121032
ASGR2	C8(Myeloid)	-0.0719	0.5	0.688029	10.8418	44.2966	-0.0121032
SPI1	C8(Myeloid)	-0.1323	0.22	0.425233	520.906	639.862	-0.0121032
GSTP1	C8(Myeloid)	0.2427	0.027	0.128472	10457.3	11025.2	-0.0121032
SERPINA1	C8(Myeloid)	-0.1141	0.27	0.48396	23904	42686	-0.0121032
FGD2	C8(Myeloid)	-0.2158	0.07	0.220205	247.837	289.635	-0.0121032
MEGF9	C8(Myeloid)	-0.1453	0.19	0.389871	586.227	636.299	-0.0121032
ROGDI	C8(Myeloid)	-0.2793	0.0067	0.0632186	643.319	700.102	-0.0121032
LST1	C8(Myeloid)	-0.0687	0.51	0.696282	208.576	243.443	-0.0121032
CES1	C8(Myeloid)	-0.1728	0.12	0.295327	670.162	1446.7	-0.0121032
CTSA	C8(Myeloid)	0.00493	0.96	0.978409	4783.71	5120.32	-0.0121032
GPBAR1	C8(Myeloid)	-0.2307	0.044	0.169314	168.433	198.86	-0.0121032
MGST1	C8(Myeloid)	0.1976	0.07	0.220205	1250.31	1413.36	-0.0121032
C20orf27	C8(Myeloid)	-0.2417	0.029	0.133381	555.144	615.69	-0.0121032
PILRA	C8(Myeloid)	-0.00566	0.96	0.978409	164.177	200.502	-0.0121032
CRIP1	C8(Myeloid)	0.1964	0.094	0.26112	2732.67	3555.84	-0.0121032
VSTM1	C8(Myeloid)	-0.1542	0.19	0.389871	1.5228	4.90548	-0.0121032
RAB31	C8(Myeloid)	0.2103	0.064	0.208886	3226.35	3549.89	-0.0121032
PLSCR1	C8(Myeloid)	0.3052	0.0064	0.0619146	1803.52	1949.98	-0.0121032
HLA-DPB1	C8(Myeloid)	-0.0559	0.6	0.76488	4946.37	5487.57	-0.0121032
CD300LF	C8(Myeloid)	-0.0315	0.76	0.870623	111.111	148.651	-0.0121032
HMOX1	C8(Myeloid)	0.0706	0.5	0.688029	713.667	833.462	-0.0121032
TLR2	C8(Myeloid)	-0.0201	0.85	0.922713	460.92	519.85	-0.0121032
SAP30	C8(Myeloid)	-0.0604	0.62	0.779242	196.23	210.969	-0.0121032
ACER3	C8(Myeloid)	0.1293	0.24	0.447806	365.687	386.914	-0.0121032
GSTO1	C8(Myeloid)	0.1952	0.087	0.249275	1967.04	2109.28	-0.0121032
ADAP2	C8(Myeloid)	-0.0924	0.35	0.561644	202.279	219.94	-0.0121032
LILRA3	C8(Myeloid)	0.1582	0.17	0.364785	6.0606	10.0253	-0.0121032
S100A10	C8(Myeloid)	0.2577	0.015	0.0939614	10777.4	12272.5	-0.0121032
TTYH3	C8(Myeloid)	-0.0326	0.76	0.870623	3531.55	3818	-0.0121032
RHOQ	C8(Myeloid)	0.0474	0.68	0.819197	1321.66	1374.62	-0.0121032
CEBPA	C8(Myeloid)	-0.1378	0.19	0.389871	417.556	490.967	-0.0121032
SLC2A6	C8(Myeloid)	-0.1763	0.093	0.25964	232.016	272.232	-0.0121032
ALDH1A1	C8(Myeloid)	-0.0941	0.38	0.589407	4339.44	5649.65	-0.0121032
HK3	C8(Myeloid)	-0.0446	0.68	0.819197	122.73	192.473	-0.0121032
TMPO	C8(Myeloid)	0.1505	0.15	0.338089	1092.57	1187.87	-0.0121032
TMEM176A	C8(Myeloid)	-0.1705	0.093	0.25964	2256.41	2664.71	-0.0121032
PID1	C8(Myeloid)	0.00798	0.94	0.970025	246.795	272.229	-0.0121032
C3AR1	C8(Myeloid)	0.00826	0.94	0.970025	341.837	429.463	-0.0121032
VAMP5	C8(Myeloid)	-0.0108	0.92	0.959506	543.219	581.767	-0.0121032
UNC93B1	C8(Myeloid)	0.1934	0.073	0.225522	1702.89	2108.62	-0.0121032
SH2B3	C8(Myeloid)	-0.111	0.32	0.533488	940.898	998.134	-0.0121032
GAPT	C8(Myeloid)	-0.1179	0.27	0.48396	44.786	70.8036	-0.0121032
KYNU	C8(Myeloid)	0.3232	0.005	0.0550512	331.27	383.241	-0.0121032
ZFHX3	C8(Myeloid)	0.0128	0.91	0.953697	791.912	805.55	-0.0121032
JAK2	C8(Myeloid)	-0.0494	0.64	0.792806	440.228	467.597	-0.0121032
SLC24A4	C8(Myeloid)	-0.2046	0.049	0.179489	7.7584	11.7428	-0.0121032
SGK1	C8(Myeloid)	0.0933	0.39	0.597597	1804.91	2117.76	-0.0121032
TNFAIP2	C8(Myeloid)	0.0124	0.91	0.953697	3591.47	4431.14	-0.0121032
PIK3AP1	C8(Myeloid)	0.004	0.97	0.982784	1351.3	1602.59	-0.0121032
HCK	C8(Myeloid)	-0.1278	0.21	0.413564	453.679	524.941	-0.0121032
FCGR1A	C8(Myeloid)	0.011	0.92	0.959506	105.978	124.41	-0.0121032
LINC00937	C8(Myeloid)	-0.2163	0.042	0.165236	5.8981	7.14513	-0.0121032
SLC31A2	C8(Myeloid)	0.0165	0.88	0.93842	332.838	368.526	-0.0121032
RAP2B	C8(Myeloid)	0.23415	0.031	0.138224	1180.38	1199.13	-0.0121032
BTK	C8(Myeloid)	-0.1144	0.3	0.513009	173.335	234.892	-0.0121032
ANXA2	C8(Myeloid)	0.316	0.0028	0.0416373	30729.9	32863.5	-0.0121032
LYL1	C8(Myeloid)	-0.292	0.012	0.0831884	113.513	143.554	-0.0121032
F13A1	C8(Myeloid)	0.103	0.36	0.570881	1227.26	1642.47	-0.0121032
LRRC25	C8(Myeloid)	-0.1149	0.26	0.472229	171.037	190.508	-0.0121032
IGSF6	C8(Myeloid)	-0.0161	0.87	0.933421	116.93	149.154	-0.0121032
TBC1D9	C8(Myeloid)	-0.2581	0.017	0.100494	893.308	961.684	-0.0121032
NFKBIA	C8(Myeloid)	-0.038	0.71	0.838675	2723.49	2973.36	-0.0121032
IRF8	C8(Myeloid)	0.0112	0.92	0.959506	625.848	806.728	-0.0121032
PTAFR	C8(Myeloid)	0.0424	0.7	0.831769	175.715	223.113	-0.0121032
FTL	C8(Myeloid)	-0.0406	0.71	0.838675	54224.1	62560.9	-0.0121032
CLEC4E	C8(Myeloid)	-0.0111	0.91	0.953697	47.5816	71.3286	-0.0121032
OAS1	C8(Myeloid)	0.409	0.00032	0.0153922	1205.71	1504.87	-0.0121032
SLC8A1	C8(Myeloid)	-0.1828	0.076	0.230449	247.869	337.609	-0.0121032
GM2A	C8(Myeloid)	-0.1229	0.23	0.435518	1887.2	2062.31	-0.0121032
CLMN	C8(Myeloid)	0.0598	0.58	0.748808	1400.78	1483.58	-0.0121032
NRG1	C8(Myeloid)	-0.1479	0.16	0.352147	12.715	35.5872	-0.0121032
CMIP	C8(Myeloid)	-0.1501	0.19	0.389871	2242.97	2440.63	-0.0121032
CTSD	C8(Myeloid)	0.0048	0.97	0.982784	28902.3	32761.4	-0.0121032
LILRA1	C8(Myeloid)	-0.1374	0.19	0.389871	6.3046	9.3629	-0.0121032
MCEMP1	C8(Myeloid)	0.1019	0.33	0.543685	44.4178	117.428	-0.0121032
FGD4	C8(Myeloid)	0.2505	0.021	0.111508	923.901	980.406	-0.0121032
XAF1	C8(Myeloid)	0.2009	0.068	0.216564	1040.82	1380.92	-0.0121032
PEA15	C8(Myeloid)	0.0573	0.58	0.748808	5062.75	5131.2	-0.0121032
YWHAE	C8(Myeloid)	0.0949	0.43	0.633305	7263.72	7733.77	-0.0121032
MTMR11	C8(Myeloid)	0.1123	0.33	0.543685	1191.52	1621.1	-0.0121032
SPTSSA	C8(Myeloid)	0.2084	0.072	0.223919	1121.51	1181.76	-0.0121032
RNF144B	C8(Myeloid)	-0.00795	0.94	0.970025	385.682	438.37	-0.0121032
NRGN	C8(Myeloid)	-0.2544	0.034	0.145751	95.1579	130.506	-0.0121032
MCTP1	C8(Myeloid)	-0.0757	0.49	0.679317	164.374	189.279	-0.0121032
CYP27A1	C8(Myeloid)	-0.3054	0.0052	0.0556866	1075.35	1241.61	-0.0121032
SGMS2	C8(Myeloid)	0.3542	0.0012	0.0277369	1072.21	1266.29	-0.0121032
S1PR3	C8(Myeloid)	0.1069	0.35	0.561644	531.913	640.981	-0.0121032
PDK4	C8(Myeloid)	-0.1299	0.23	0.435518	1642.73	3042.28	-0.0121032
NFKBIZ	C8(Myeloid)	0.000937	0.99	0.992421	770.531	832.965	-0.0121032
LGALS3	C8(Myeloid)	0.2903	0.0095	0.0751792	8411.79	9126.15	-0.0121032
EPB41L3	C8(Myeloid)	-0.215	0.039	0.158579	573.634	764.233	-0.0121032
RASGEF1B	C8(Myeloid)	-0.1777	0.093	0.25964	245.432	276.532	-0.0121032
HHEX	C8(Myeloid)	-0.2084	0.055	0.192149	328.285	419.061	-0.0121032
DAPP1	C8(Myeloid)	0.1324	0.23	0.435518	313.1	332.079	-0.0121032
S100A6	C8(Myeloid)	0.2396	0.041	0.163242	45689.6	53168.6	-0.0121032
DSE	C8(Myeloid)	0.0805	0.47	0.66323	716.279	800.464	-0.0121032
RTN1	C8(Myeloid)	-0.3019	0.0038	0.0487601	199.493	486.352	-0.0121032
MOB1B	C8(Myeloid)	-0.1797	0.11	0.280705	674.906	955.604	-0.0121032
SLC25A5	C8(Myeloid)	-0.00743	0.94	0.970025	5204.93	5644.37	-0.0121032
IFI44	C8(Myeloid)	0.1656	0.13	0.310529	619.375	828.622	-0.0121032
HDAC9	C8(Myeloid)	0.0392	0.72	0.844865	247.635	290.483	-0.0121032
PSTPIP2	C8(Myeloid)	0.0539	0.62	0.779242	192.888	219.327	-0.0121032
LIPA	C8(Myeloid)	-0.0286	0.78	0.883542	2114.45	2385.14	-0.0121032
CAMK1	C8(Myeloid)	-0.2726	0.011	0.0794547	300.798	310.904	-0.0121032
MARCKS	C8(Myeloid)	-0.00752	0.94	0.970025	4144.88	4283.23	-0.0121032
IRS2	C8(Myeloid)	0.0824	0.46	0.656707	812.035	995.118	-0.0121032
VCL	C8(Myeloid)	0.29	0.0084	0.0708018	4983.1	5200.61	-0.0121032
LILRB4	C8(Myeloid)	-0.0726	0.48	0.671782	290.261	366.798	-0.0121032
EGR2	C8(Myeloid)	-0.0603	0.58	0.748808	440.976	559.667	-0.0121032
IER5	C8(Myeloid)	0.1694	0.12	0.295327	832.47	1013.04	-0.0121032
UBE2J1	C8(Myeloid)	-0.0485	0.64	0.792806	1600.15	1656.88	-0.0121032
OLIG1	C8(Myeloid)	-0.1982	0.07	0.220205	2.1988	4.71494	-0.0121032
TNFAIP3	C8(Myeloid)	0.015	0.89	0.943242	1201.9	1427.46	-0.0121032
XIST	C8(Myeloid)	-0.2765	0.14	0.325081	23.8254	4076.57	-0.0121032
GZMH	C9(T cells)	0.0177	0.87	0.933421	36.5904	50.8034	-0.00639895
CCL5	C9(T cells)	0.0164	0.88	0.93842	543.777	755.43	-0.00639895
NKG7	C9(T cells)	-0.1005	0.36	0.570881	90.7716	123.931	-0.00639895
GNLY	C9(T cells)	0.0119	0.92	0.959506	44.1624	71.756	-0.00639895
GZMA	C9(T cells)	-0.1075	0.34	0.552966	98.6066	144.624	-0.00639895
CD8A	C9(T cells)	-0.0593	0.59	0.756613	172.103	263.941	-0.00639895
FGFBP2	C9(T cells)	-0.2821	0.0094	0.0747658	5.997	9.16782	-0.00639895
GZMB	C9(T cells)	0.1463	0.19	0.389871	44.4444	72.9865	-0.00639895
CTSW	C9(T cells)	0.0237	0.83	0.911402	81.4389	108.983	-0.00639895
PRF1	C9(T cells)	-0.0412	0.72	0.844865	129.405	172.506	-0.00639895
KLRD1	C9(T cells)	0.0524	0.64	0.792806	21.2528	30.2389	-0.00639895
IL32	C9(T cells)	0.2596	0.019	0.106469	4441.18	4962.08	-0.00639895
CST7	C9(T cells)	-0.0458	0.68	0.819197	121.843	169.207	-0.00639895
KLRG1	C9(T cells)	-0.1756	0.084	0.244503	19.6418	29.104	-0.00639895
CD8B	C9(T cells)	-0.0308	0.78	0.883542	50.9755	76.4712	-0.00639895
DUSP2	C9(T cells)	0.0187	0.87	0.933421	145.098	229.359	-0.00639895
CMC1	C9(T cells)	0.1186	0.28	0.494472	154.076	165.998	-0.00639895
LYAR	C9(T cells)	0.159	0.14	0.325081	285.562	317.797	-0.00639895
HOPX	C9(T cells)	0.00563	0.96	0.978409	1181.47	1250.52	-0.00639895
CCL4	C9(T cells)	-0.1291	0.19	0.389871	81.2221	115.28	-0.00639895
APOBEC3G	C9(T cells)	0.0836	0.43	0.633305	278.61	309.525	-0.00639895
C12orf75	C9(T cells)	0.0573	0.61	0.772424	1173.85	1422.15	-0.00639895
ADGRG1	C9(T cells)	0.0743	0.49	0.679317	5355.01	5758.11	-0.00639895
MATK	C9(T cells)	-0.3275	0.0035	0.0466486	59.6314	79.2758	-0.00639895
MYBL1	C9(T cells)	0.0775	0.49	0.679317	70.2307	89.6808	-0.00639895
RARRES3	C9(T cells)	0.4287	0.0002	0.0130455	1234.81	1617.89	-0.00639895
KLRB1	C9(T cells)	-0.0899	0.41	0.615536	62.955	103.039	-0.00639895
PRDM1	C9(T cells)	0.1584	0.19	0.389871	498.553	574.046	-0.00639895
ID2	C9(T cells)	-0.0505	0.64	0.792806	1169.12	1205.96	-0.00639895
CRIP1	C9(T cells)	0.1964	0.094	0.26112	2732.67	3555.84	-0.00639895
GZMK	C9(T cells)	-0.152	0.18	0.377494	90.6516	166.625	-0.00639895
S1PR5	C9(T cells)	-0.0375	0.72	0.844865	31.2036	46.2008	-0.00639895
CALR	C9(T cells)	0.1476	0.19	0.389871	18638.4	19360	-0.00639895
IFITM1	C9(T cells)	0.2599	0.015	0.0939614	2940.63	3900.54	-0.00639895
SPON2	C9(T cells)	-0.0117	0.91	0.953697	3005.44	3560.22	-0.00639895
LAT	C9(T cells)	-0.2943	0.011	0.0794547	148.643	200.498	-0.00639895
CEP78	C9(T cells)	-0.0308	0.78	0.883542	164.327	164.994	-0.00639895
PTGDR	C9(T cells)	-0.2307	0.043	0.167525	13.4933	17.5503	-0.00639895
KLRF1	C9(T cells)	-0.0232	0.83	0.911402	7.2525	9.971	-0.00639895
CX3CR1	C9(T cells)	-0.1885	0.066	0.212473	54.2058	82.4027	-0.00639895
ITGA4	C9(T cells)	-0.0775	0.48	0.671782	337.556	449.862	-0.00639895
ABI3	C9(T cells)	-0.2186	0.04	0.160559	291.159	331.185	-0.00639895
SPOCK2	C9(T cells)	-0.238	0.033	0.143355	812.436	1585.23	-0.00639895
LAG3	C9(T cells)	-0.0488	0.66	0.805928	46.1774	68.3518	-0.00639895
S100A4	C9(T cells)	0.1799	0.1	0.265659	2494.71	5359.6	-0.00639895
CD69	C9(T cells)	-0.0376	0.74	0.857005	113.685	212.659	-0.00639895
FKBP11	C9(T cells)	-0.0971	0.36	0.570881	634.537	994.061	-0.00639895
CD320	C9(T cells)	-0.2115	0.055	0.192149	547.401	686.395	-0.00639895
PLAC8	C9(T cells)	0.2359	0.048	0.177793	705.357	1040.16	-0.00639895
ANXA1	C9(T cells)	0.3163	0.0035	0.0466486	6275.36	7413.11	-0.00639895
IL2RB	C9(T cells)	-0.0884	0.42	0.625153	210.699	279.945	-0.00639895
AHNAK	C9(T cells)	0.357	0.0015	0.0306043	25755.3	27747.8	-0.00639895
F2R	C9(T cells)	0.0404	0.72	0.844865	2385.3	2620.72	-0.00639895
TTC38	C9(T cells)	-0.00911	0.94	0.970025	773.507	863.582	-0.00639895
ASCL2	C9(T cells)	-0.3461	0.00069	0.0220851	23.842	49.9271	-0.00639895
STOM	C9(T cells)	-0.0169	0.88	0.93842	3449.94	3754.22	-0.00639895
SUB1	C9(T cells)	-0.0906	0.41	0.615536	2315.04	2425.25	-0.00639895
CLIC3	C9(T cells)	0.28594	0.014	0.0903937	357.064	606.342	-0.00639895
SLAMF7	C9(T cells)	-0.0159	0.88	0.93842	251.519	334.28	-0.00639895
PPIB	C9(T cells)	0.0705	0.52	0.704572	10384.1	11524.4	-0.00639895
CD160	C9(T cells)	-0.3488	0.0025	0.039172	9.1476	10.6036	-0.00639895
TPST2	C9(T cells)	0.1268	0.27	0.48396	626.263	1069.42	-0.00639895
ZEB2	C9(T cells)	-0.0303	0.78	0.883542	842.245	930.521	-0.00639895
PSME2	C9(T cells)	0.2089	0.066	0.212473	2357.7	2639.42	-0.00639895
PRSS23	C9(T cells)	0.2356	0.043	0.167525	3729.83	4183.75	-0.00639895
LAIR2	C9(T cells)	-0.031	0.79	0.889544	3.5525	8.36032	-0.00639895
NCR3	C9(T cells)	-0.111	0.31	0.524072	7.3087	18.0965	-0.00639895
SPCS2	C9(T cells)	0.2638	0.02	0.109125	795.95	822.538	-0.00639895
KIF2A	C9(T cells)	0.1131	0.33	0.543685	457.129	487.046	-0.00639895
CCND2	C9(T cells)	-0.3331	0.0031	0.0441174	1204.29	1787.87	-0.00639895
TIGIT	C9(T cells)	-0.0693	0.53	0.712682	52.5307	91.2507	-0.00639895
GRAP2	C9(T cells)	-0.2782	0.01	0.0755263	41.2816	58.9235	-0.00639895
KLRC2	C9(T cells)	-0.1749	0.099	0.265659	5.9342	23.743	-0.00639895
IL7R	C9(T cells)	0.00352	0.98	0.987686	124.473	233.498	-0.00639895
XCL2	C9(T cells)	-0.0212	0.84	0.916945	7.1071	9.70683	-0.00639895
KLRC1	C9(T cells)	0.0648	0.56	0.734384	6.2395	11.5236	-0.00639895
MMP9	C10(Myeloid)	0.0429	0.69	0.825584	895.461	1553.62	0.0225357
S100A12	C10(Myeloid)	-0.0236	0.84	0.916945	3.0457	6.1995	0.0225357
S100A8	C10(Myeloid)	0.0931	0.38	0.589407	140.053	225.963	0.0225357
S100A9	C10(Myeloid)	0.0922	0.38	0.589407	487.172	787.445	0.0225357
PADI4	C10(Myeloid)	-0.0277	0.81	0.900988	1.5881	3.90001	0.0225357
ALOX5AP	C10(Myeloid)	-0.00855	0.93	0.964735	834.657	1002.11	0.0225357
MME	C10(Myeloid)	0.202	0.059	0.199486	168.207	345.44	0.0225357
CDA	C10(Myeloid)	0.4298	0.00022	0.0134819	272.033	433.615	0.0225357
CYP4F3	C10(Myeloid)	0.0455	0.66	0.805928	120.087	218.277	0.0225357
CMTM2	C10(Myeloid)	0.0793	0.43	0.633305	8.0128	12.2241	0.0225357
S100P	C10(Myeloid)	0.2741	0.016	0.0974602	4656.99	6036.45	0.0225357
PROK2	C10(Myeloid)	0.0876	0.45	0.648886	1.5682	2.82789	0.0225357
CKAP4	C10(Myeloid)	-0.0887	0.41	0.615536	2833.13	3127.89	0.0225357
MEGF9	C10(Myeloid)	-0.1453	0.19	0.389871	586.227	636.299	0.0225357
RGS2	C10(Myeloid)	0.1471	0.16	0.352147	1090.65	1538.13	0.0225357
FCGR3B	C10(Myeloid)	0.0112	0.91	0.953697	32.6087	90.7634	0.0225357
QPCT	C10(Myeloid)	-0.1125	0.28	0.494472	700.956	1411.19	0.0225357
PGD	C10(Myeloid)	0.0192	0.85	0.922713	2210.64	2339.14	0.0225357
BASP1	C10(Myeloid)	0.0333	0.77	0.877583	737.447	849.714	0.0225357
HMGB2	C10(Myeloid)	0.2371	0.027	0.128472	1437.53	1573.04	0.0225357
MGAM	C10(Myeloid)	-0.2088	0.056	0.194067	16.952	54.7927	0.0225357
NAMPT	C10(Myeloid)	0.2849	0.0093	0.0744865	2768.75	3177.03	0.0225357
CAMP	C10(Myeloid)	-0.0452	0.69	0.825584	2.2719	5.11255	0.0225357
CRISPLD2	C10(Myeloid)	0.0373	0.75	0.863244	4102.04	4992.67	0.0225357
HIST2H2AA3	C10(Myeloid)	0.0301	0.78	0.883542	512.418	705.647	0.0225357
ANPEP	C10(Myeloid)	0.13	0.2	0.402242	1956.16	4997.87	0.0225357
IL1R2	C10(Myeloid)	0.2756	0.026	0.125941	232.009	589.506	0.0225357
TKT	C10(Myeloid)	0.2768	0.017	0.100494	4745.07	5129.21	0.0225357
LST1	C10(Myeloid)	-0.0687	0.51	0.696282	208.576	243.443	0.0225357
HIST1H2AC	C10(Myeloid)	0.3441	0.0032	0.0445825	869.818	997.879	0.0225357
IFRD1	C10(Myeloid)	-0.0123	0.91	0.953697	685.135	775.575	0.0225357
RBP7	C10(Myeloid)	-0.2492	0.028	0.130915	69.8825	102.262	0.0225357
SPI1	C10(Myeloid)	-0.1323	0.22	0.425233	520.906	639.862	0.0225357
IRS2	C10(Myeloid)	0.0824	0.46	0.656707	812.035	995.118	0.0225357
APOBEC3A	C10(Myeloid)	0.1611	0.12	0.295327	14.098	21.1774	0.0225357
G0S2	C10(Myeloid)	0.1693	0.13	0.310529	353.468	611.132	0.0225357
STEAP4	C10(Myeloid)	0.0258	0.81	0.900988	579.073	736.378	0.0225357
VNN3	C10(Myeloid)	-0.0473	0.64	0.792806	9.6722	26.9814	0.0225357
NFE2	C10(Myeloid)	0.1601	0.14	0.325081	19.7415	35.3698	0.0225357
TSPO	C10(Myeloid)	0.2423	0.041	0.163242	3693.87	4035.04	0.0225357
BST1	C10(Myeloid)	-0.0741	0.51	0.696282	177.245	195.137	0.0225357
CD55	C10(Myeloid)	0.159493	0.13	0.310529	4118.23	5784.97	0.0225357
KCNJ15	C10(Myeloid)	0.1251	0.27	0.48396	633.784	1020.2	0.0225357
PADI2	C10(Myeloid)	0.0915	0.37	0.580538	244.633	308.233	0.0225357
SLC40A1	C10(Myeloid)	-0.033	0.75	0.863244	4748.38	5434.1	0.0225357
FOS	C10(Myeloid)	0.0218	0.84	0.916945	7980.38	9691.3	0.0225357
TUBA4A	C10(Myeloid)	0.152	0.17	0.364785	2215.49	2430.2	0.0225357
CEBPD	C10(Myeloid)	-0.0775	0.46	0.656707	1137.62	1308.75	0.0225357
ORM1	C10(Myeloid)	0.1863	0.1	0.265659	7.5259	149.328	0.0225357
CLEC4E	C10(Myeloid)	-0.0111	0.91	0.953697	47.5816	71.3286	0.0225357
CTSS	C10(Myeloid)	0.0124	0.9	0.947948	4199.28	4469.93	0.0225357
CXCR2	C10(Myeloid)	-0.0129	0.89	0.943242	16.0331	36.9191	0.0225357
ANXA3	C10(Myeloid)	0.3197	0.0048	0.0542718	2197	2275.63	0.0225357
RGS18	C10(Myeloid)	-0.0849	0.41	0.615536	38.0389	51.325	0.0225357
COTL1	C10(Myeloid)	0.0617	0.58	0.748808	4730.87	5136.76	0.0225357
RNF130	C10(Myeloid)	-0.1125	0.28	0.494472	1596.61	1666.02	0.0225357
MYADM	C10(Myeloid)	-0.0426	0.7	0.831769	5173.03	5601.56	0.0225357
PTGS2	C10(Myeloid)	0.2632	0.024	0.120035	359.252	848.09	0.0225357
STXBP2	C10(Myeloid)	0.0841	0.43	0.633305	1998.21	2176.53	0.0225357
TYROBP	C10(Myeloid)	-0.0555	0.61	0.772424	1106.77	1269.63	0.0225357
ALPL	C10(Myeloid)	-0.2287	0.027	0.128472	196.751	302.986	0.0225357
FGD4	C10(Myeloid)	0.2505	0.021	0.111508	923.901	980.406	0.0225357
TREM1	C10(Myeloid)	0.1509	0.17	0.364785	129.974	179.123	0.0225357
RAB31	C10(Myeloid)	0.2103	0.064	0.208886	3226.35	3549.89	0.0225357
NPL	C10(Myeloid)	-0.0308	0.76	0.870623	217.833	245.193	0.0225357
CSTA	C10(Myeloid)	0.0786	0.45	0.648886	157.853	244.75	0.0225357
GRN	C10(Myeloid)	-0.1636	0.15	0.338089	11873.9	12958.5	0.0225357
S100A4	C10(Myeloid)	0.1799	0.1	0.265659	2494.71	5359.6	0.0225357
PSAP	C10(Myeloid)	-0.1666	0.11	0.280705	34421.5	36755.8	0.0225357
FGL2	C10(Myeloid)	-0.0472	0.66	0.805928	605.772	821.093	0.0225357
HCK	C10(Myeloid)	-0.1278	0.21	0.413564	453.679	524.941	0.0225357
SERPINA1	C10(Myeloid)	-0.1141	0.27	0.48396	23904	42686	0.0225357
SAT1	C10(Myeloid)	0.2197	0.044	0.169314	8361.61	8865.16	0.0225357
BRI3	C10(Myeloid)	0.108	0.35	0.561644	2129.02	2280.92	0.0225357
S100A6	C10(Myeloid)	0.2396	0.041	0.163242	45689.6	53168.6	0.0225357
MARCKS	C10(Myeloid)	-0.00752	0.94	0.970025	4144.88	4283.23	0.0225357
CXCL1	C10(Myeloid)	0.0243	0.81	0.900988	293.342	435.786	0.0225357
FCN1	C10(Myeloid)	-0.1078	0.32	0.533488	76.6874	195.287	0.0225357
TYMP	C10(Myeloid)	0.0825	0.47	0.66323	2102.17	2416.76	0.0225357
CTSD	C10(Myeloid)	0.0048	0.97	0.982784	28902.3	32761.4	0.0225357
KRT23	C10(Myeloid)	0.0456	0.64	0.792806	518.293	1075.43	0.0225357
VIM	C10(Myeloid)	0.0333	0.76	0.870623	24334.6	27009.5	0.0225357
FTL	C10(Myeloid)	-0.0406	0.71	0.838675	54224.1	62560.9	0.0225357
HSPA6	C10(Myeloid)	0.0018	0.99	0.992421	223.379	988.512	0.0225357
CST7	C10(Myeloid)	-0.0458	0.68	0.819197	121.843	169.207	0.0225357
PTAFR	C10(Myeloid)	0.0424	0.7	0.831769	175.715	223.113	0.0225357
KIAA1324	C10(Myeloid)	-0.2093	0.055	0.192149	1373.01	3363.26	0.0225357
LINC00937	C10(Myeloid)	-0.2163	0.042	0.165236	5.8981	7.14513	0.0225357
PILRA	C10(Myeloid)	-0.00566	0.96	0.978409	164.177	200.502	0.0225357
LILRB2	C10(Myeloid)	-0.0417	0.69	0.825584	150.068	176.625	0.0225357
FCER1G	C10(Myeloid)	0.0687	0.51	0.696282	636.131	703.173	0.0225357
CA4	C10(Myeloid)	-0.1077	0.35	0.561644	19.7903	79.1715	0.0225357
FCGRT	C10(Myeloid)	-0.2877	0.012	0.0831884	3402.33	3516.64	0.0225357
LILRA5	C10(Myeloid)	0.0143	0.9	0.947948	54.1712	72.0582	0.0225357
CMIP	C10(Myeloid)	-0.1501	0.19	0.389871	2242.97	2440.63	0.0225357
F5	C10(Myeloid)	-0.1615	0.12	0.295327	1019.6	1729.01	0.0225357
CYSTM1	C10(Myeloid)	0.051	0.66	0.805928	3764.31	5021.4	0.0225357
TNFAIP6	C10(Myeloid)	0.1838	0.1	0.265659	174.887	219.288	0.0225357
PLBD1	C10(Myeloid)	0.2227	0.046	0.173292	2116.77	2308.23	0.0225357
C19orf38	C10(Myeloid)	-0.0977	0.37	0.580538	29.0541	36.4469	0.0225357
IGSF6	C10(Myeloid)	-0.0161	0.87	0.933421	116.93	149.154	0.0225357
RHOB	C10(Myeloid)	-0.0621	0.57	0.741456	6118.27	6611.65	0.0225357
IRAK3	C10(Myeloid)	0.1127	0.33	0.543685	633.692	669.514	0.0225357
FFAR2	C10(Myeloid)	-0.189	0.06	0.2016	17.3913	71.1898	0.0225357
LRRC25	C10(Myeloid)	-0.1149	0.26	0.472229	171.037	190.508	0.0225357
MPP1	C10(Myeloid)	-0.1872	0.07	0.220205	534.293	595.349	0.0225357
CXCL8	C10(Myeloid)	0.1454	0.16	0.352147	680.978	1018.55	0.0225357
LRMP	C10(Myeloid)	0.0141	0.89	0.943242	234.548	304.387	0.0225357
APLP2	C10(Myeloid)	0.2329	0.032	0.140859	15149.3	16175.7	0.0225357
CLEC7A	C10(Myeloid)	-0.075	0.47	0.66323	212.42	248.023	0.0225357
GAPT	C10(Myeloid)	-0.1179	0.27	0.48396	44.786	70.8036	0.0225357
PYCARD	C10(Myeloid)	0.1125	0.32	0.533488	711.656	807.568	0.0225357
SULT1A1	C10(Myeloid)	-0.1231	0.23	0.435518	325.427	401.275	0.0225357
PLXDC2	C10(Myeloid)	0.0773	0.49	0.679317	605.104	756.75	0.0225357
STX11	C10(Myeloid)	-0.1124	0.32	0.533488	119.914	138.422	0.0225357
P2RX1	C10(Myeloid)	-0.00197	0.99	0.992421	66.2628	161.992	0.0225357
CFP	C10(Myeloid)	-0.2786	0.012	0.0831884	52.0833	89.1531	0.0225357
JAK2	C10(Myeloid)	-0.0494	0.64	0.792806	440.228	467.597	0.0225357
PLAUR	C10(Myeloid)	0.1944	0.084	0.244503	2370.93	2745.18	0.0225357
CFD	C10(Myeloid)	-0.2628	0.012	0.0831884	267.578	466.249	0.0225357
IL1RN	C10(Myeloid)	0.334	0.0057	0.0586344	1072.1	1217.98	0.0225357
GSN	C10(Myeloid)	-0.0279	0.81	0.900988	16888.4	19411.8	0.0225357
PRAM1	C10(Myeloid)	-0.2233	0.032	0.140859	80.5704	103.405	0.0225357
MCEMP1	C10(Myeloid)	0.1019	0.33	0.543685	44.4178	117.428	0.0225357
TNFRSF1B	C10(Myeloid)	-0.0357	0.74	0.857005	1383.98	1529.04	0.0225357
TNFSF13B	C10(Myeloid)	0.1051	0.3	0.513009	81.4193	89.7415	0.0225357
SYK	C10(Myeloid)	-0.0618	0.59	0.756613	1345.04	1361.06	0.0225357
CEBPA	C10(Myeloid)	-0.1378	0.19	0.389871	417.556	490.967	0.0225357
GRINA	C10(Myeloid)	-0.0461	0.65	0.800472	3614.19	3758.38	0.0225357
RASGRP2	C10(Myeloid)	-0.3346	0.0039	0.0492	116.827	269.15	0.0225357
FAM212B	C10(Myeloid)	-0.2162	0.04	0.160559	34.9127	44.9429	0.0225357
CD302	C10(Myeloid)	-0.125	0.25	0.459249	856.737	950.233	0.0225357
CD93	C10(Myeloid)	-0.00236	0.98	0.987686	2130.47	2520.46	0.0225357
FGR	C10(Myeloid)	-0.1197	0.25	0.459249	318.206	371.708	0.0225357
P2RY13	C10(Myeloid)	-0.1693	0.082	0.241333	60.4396	87.0496	0.0225357
RCN3	C10(Myeloid)	-0.000968	0.99	0.992421	1241.08	1613.68	0.0225357
DPYD	C10(Myeloid)	0.3305	0.0023	0.037756	705.591	750.39	0.0225357
GNS	C10(Myeloid)	-0.0537	0.63	0.786301	4440.95	4762.73	0.0225357
PIK3AP1	C10(Myeloid)	0.004	0.97	0.982784	1351.3	1602.59	0.0225357
HIST1H1C	C10(Myeloid)	0.2947	0.011	0.0794547	721.692	1036.8	0.0225357
RAB32	C10(Myeloid)	0.0272	0.8	0.895185	606.548	627.567	0.0225357
TLR2	C10(Myeloid)	-0.0201	0.85	0.922713	460.92	519.85	0.0225357
TBXAS1	C10(Myeloid)	-0.1182	0.28	0.494472	595.406	695.489	0.0225357
ZFAND5	C10(Myeloid)	0.0183	0.87	0.933421	3576.97	3730.06	0.0225357
NAGK	C10(Myeloid)	-0.21384	0.044	0.169314	1181.58	1205.4	0.0225357
HIST1H2BK	C10(Myeloid)	0.351	0.0038	0.0487601	946.605	1163.2	0.0225357
IMPA2	C10(Myeloid)	0.047	0.67	0.812264	824.494	1111.49	0.0225357
NT5C3A	C10(Myeloid)	0.1663	0.12	0.295327	688.447	767.542	0.0225357
PSTPIP2	C10(Myeloid)	0.0539	0.62	0.779242	192.888	219.327	0.0225357
PTPN12	C10(Myeloid)	0.3766	0.0011	0.0269445	2103.6	2173.55	0.0225357
MAX	C10(Myeloid)	-0.1391	0.22	0.425233	1365.8	1401.54	0.0225357
VCL	C10(Myeloid)	0.29	0.0084	0.0708018	4983.1	5200.61	0.0225357
CCR7	C11(T cells)	-0.2373	0.037	0.153676	88.6238	255.758	-0.0280238
IL7R	C11(T cells)	0.00352	0.98	0.987686	124.473	233.498	-0.0280238
LTB	C11(T cells)	-0.072	0.5	0.688029	281.457	513.214	-0.0280238
MAL	C11(T cells)	-0.154	0.17	0.364785	17.8412	37.8692	-0.0280238
CD27	C11(T cells)	-0.1466	0.19	0.389871	101.473	197.757	-0.0280238
MYC	C11(T cells)	0.0929	0.39	0.597597	1556.65	1773.47	-0.0280238
RGS10	C11(T cells)	0.136	0.2	0.402242	506.293	536.728	-0.0280238
TSHZ2	C11(T cells)	0.0196	0.86	0.928011	219.239	262.952	-0.0280238
SPOCK2	C11(T cells)	-0.238	0.033	0.143355	812.436	1585.23	-0.0280238
IL32	C11(T cells)	0.2596	0.019	0.106469	4441.18	4962.08	-0.0280238
LAT	C11(T cells)	-0.2943	0.011	0.0794547	148.643	200.498	-0.0280238
NASP	C11(T cells)	-0.0303	0.78	0.883542	1580.42	1636.09	-0.0280238
AQP3	C11(T cells)	-0.0942	0.37	0.580538	1173.24	2376.74	-0.0280238
RPSAP58	C11(T cells)	0.0736	0.52	0.704572	7268.74	8161.52	-0.0280238
GPR183	C11(T cells)	0.0463	0.68	0.819197	291.058	427.656	-0.0280238
NBEAL1	C11(T cells)	0.1868	0.088	0.250887	159.401	191.186	-0.0280238
COL1A1	C12(Fibroblast)	0.0685	0.53	0.712682	135137	178824	0.0699808
COL1A2	C12(Fibroblast)	0.1344	0.23	0.435518	92207.2	117704	0.0699808
COL3A1	C12(Fibroblast)	0.124	0.27	0.48396	103716	131479	0.0699808
LUM	C12(Fibroblast)	0.1387	0.25	0.459249	21147.4	25446.4	0.0699808
SFRP2	C12(Fibroblast)	0.0974	0.39	0.597597	13698.4	17129.3	0.0699808
DCN	C12(Fibroblast)	0.0353	0.76	0.870623	14771.2	17680.9	0.0699808
SPARC	C12(Fibroblast)	0.0868	0.44	0.640907	59367.4	67412.3	0.0699808
MGP	C12(Fibroblast)	-0.0631	0.56	0.734384	7520.44	9451.58	0.0699808
IGFBP7	C12(Fibroblast)	-0.0162	0.88	0.93842	16836.8	17635.4	0.0699808
CXCL14	C12(Fibroblast)	0.0733	0.55	0.726471	3017.75	4324.87	0.0699808
FN1	C12(Fibroblast)	0.2184	0.057	0.195955	65941.4	92194.5	0.0699808
IGFBP5	C12(Fibroblast)	-0.0462	0.66	0.805928	21777.8	26559.7	0.0699808
TIMP1	C12(Fibroblast)	-0.0572	0.59	0.756613	17959.7	19634.8	0.0699808
CALD1	C12(Fibroblast)	0.0808	0.48	0.671782	8565.51	10025.6	0.0699808
CTHRC1	C12(Fibroblast)	0.1686	0.14	0.325081	2355.53	2880.89	0.0699808
SERPINF1	C12(Fibroblast)	-0.0316	0.77	0.877583	5491.34	6715.88	0.0699808
COL6A3	C12(Fibroblast)	0.1761	0.12	0.295327	28814.9	32983.6	0.0699808
TAGLN	C12(Fibroblast)	0.00446	0.97	0.982784	13756.2	18291.9	0.0699808
FBLN1	C12(Fibroblast)	-0.00377	0.97	0.982784	6794.83	8836.21	0.0699808
CTGF	C12(Fibroblast)	-0.0509	0.65	0.800472	7440.44	10221.2	0.0699808
PTGDS	C12(Fibroblast)	-0.1695	0.15	0.338089	1332.83	2170.6	0.0699808
CCDC80	C12(Fibroblast)	0.052	0.64	0.792806	4514.37	6324.18	0.0699808
TIMP3	C12(Fibroblast)	0.1059	0.34	0.552966	13162	15607.3	0.0699808
C1R	C12(Fibroblast)	0.0639	0.56	0.734384	9629.94	10370.4	0.0699808
COL5A2	C12(Fibroblast)	0.194	0.095	0.262416	9400.26	12249.1	0.0699808
TPM2	C12(Fibroblast)	-0.017	0.88	0.93842	4944.12	6896.45	0.0699808
POSTN	C12(Fibroblast)	0.0865	0.43	0.633305	7474.59	10569.1	0.0699808
COL6A2	C12(Fibroblast)	-0.0358	0.75	0.863244	16629.3	19626.9	0.0699808
COL6A1	C12(Fibroblast)	0.0401	0.72	0.844865	9897.38	12771.5	0.0699808
LGALS1	C12(Fibroblast)	0.1548	0.17	0.364785	6404.22	8027.24	0.0699808
RARRES2	C12(Fibroblast)	0.1671	0.15	0.338089	2219.03	3000.56	0.0699808
C1S	C12(Fibroblast)	0.0728	0.51	0.696282	12423.9	13523.7	0.0699808
BGN	C12(Fibroblast)	-0.0251	0.82	0.906432	24473.8	26366.8	0.0699808
IGFBP4	C12(Fibroblast)	-0.0416	0.7	0.831769	16211.5	19049	0.0699808
THY1	C12(Fibroblast)	0.0375	0.74	0.857005	6545.14	7295.69	0.0699808
PCOLCE	C12(Fibroblast)	0.0129	0.91	0.953697	2292.55	2953.41	0.0699808
MMP2	C12(Fibroblast)	0.143	0.19	0.389871	14508.5	17260.1	0.0699808
CYR61	C12(Fibroblast)	0.0695	0.53	0.712682	4058.56	6072.72	0.0699808
C11orf96	C12(Fibroblast)	-0.012	0.91	0.953697	1014.31	1484.22	0.0699808
TPM1	C12(Fibroblast)	0.0965	0.4	0.6073	9271.18	10411.7	0.0699808
FBN1	C12(Fibroblast)	0.1528	0.18	0.377494	6017.43	7242.53	0.0699808
COL5A1	C12(Fibroblast)	0.1049	0.35	0.561644	15157.1	18303.5	0.0699808
NNMT	C12(Fibroblast)	0.148	0.18	0.377494	4574.48	5495.4	0.0699808
CDH11	C12(Fibroblast)	0.1625	0.16	0.352147	2293.75	2859.94	0.0699808
AEBP1	C12(Fibroblast)	0.0446	0.69	0.825584	15937.9	20010.2	0.0699808
SFRP1	C12(Fibroblast)	-0.2596	0.016	0.0974602	289.69	727.312	0.0699808
MFAP5	C12(Fibroblast)	0.1248	0.26	0.472229	739.377	1108.28	0.0699808
PALLD	C12(Fibroblast)	0.0941	0.41	0.615536	6236.86	6847.29	0.0699808
PLA2G2A	C12(Fibroblast)	-0.0871	0.42	0.625153	136.104	1353.13	0.0699808
MMP1	C12(Fibroblast)	0.1643	0.11	0.280705	2193.58	7789.33	0.0699808
CTSK	C12(Fibroblast)	0.0789	0.49	0.679317	3298.83	3994.89	0.0699808
EFEMP2	C12(Fibroblast)	-0.0107	0.92	0.959506	1916.03	1980.23	0.0699808
COL10A1	C12(Fibroblast)	0.2395	0.044	0.169314	2993.45	4111.37	0.0699808
C7	C12(Fibroblast)	-0.162	0.14	0.325081	3895.1	8424.34	0.0699808
THBS2	C12(Fibroblast)	0.2093	0.079	0.236382	9371.67	13297.6	0.0699808
ISLR	C12(Fibroblast)	-0.0133	0.91	0.953697	5382.67	6185.49	0.0699808
FSTL1	C12(Fibroblast)	0.1279	0.26	0.472229	10305.3	11387	0.0699808
PRRX1	C12(Fibroblast)	0.1332	0.23	0.435518	1100.77	1314.81	0.0699808
MMP14	C12(Fibroblast)	0.2043	0.068	0.216564	15106.5	17361.6	0.0699808
MYL9	C12(Fibroblast)	-0.0157	0.89	0.943242	7034.17	9664.48	0.0699808
NFIB	C12(Fibroblast)	0.0601	0.59	0.756613	1228.31	1315.49	0.0699808
IGF1	C12(Fibroblast)	-0.0391	0.73	0.851321	211.445	639.574	0.0699808
IGFBP2	C12(Fibroblast)	-0.2494	0.023	0.117212	2165.35	3882.55	0.0699808
IFITM3	C12(Fibroblast)	0.1745	0.11	0.280705	11665.6	13171.5	0.0699808
SERPING1	C12(Fibroblast)	0.1169	0.27	0.48396	12397.4	13577.3	0.0699808
PDGFRA	C12(Fibroblast)	0.0902	0.43	0.633305	1940.06	2588.7	0.0699808
PRSS23	C12(Fibroblast)	0.2356	0.043	0.167525	3729.83	4183.75	0.0699808
DPYSL3	C12(Fibroblast)	-0.00839	0.94	0.970025	5001.36	5733.18	0.0699808
SPON2	C12(Fibroblast)	-0.0117	0.91	0.953697	3005.44	3560.22	0.0699808
COL11A1	C12(Fibroblast)	0.2168	0.063	0.207193	2197.83	4148.96	0.0699808
COL14A1	C12(Fibroblast)	-0.0911	0.4	0.6073	2241.96	3470.98	0.0699808
SLIT3	C12(Fibroblast)	-0.1267	0.24	0.447806	522.679	960.143	0.0699808
ABI3BP	C12(Fibroblast)	0.0186	0.86	0.928011	593.698	861.792	0.0699808
DPT	C12(Fibroblast)	-0.0587	0.59	0.756613	396.925	777.433	0.0699808
VIM	C12(Fibroblast)	0.0333	0.76	0.870623	24334.6	27009.5	0.0699808
NTM	C12(Fibroblast)	0.1292	0.25	0.459249	719.185	842.701	0.0699808
LAMA4	C12(Fibroblast)	0.1178	0.32	0.533488	2343.23	2526.3	0.0699808
PRKCDBP	C12(Fibroblast)	-0.0247	0.83	0.911402	677	793.735	0.0699808
THBS4	C12(Fibroblast)	-0.0158	0.88	0.93842	1725.88	2760.8	0.0699808
ELN	C12(Fibroblast)	-0.027	0.81	0.900988	3191.56	3818.98	0.0699808
NUPR1	C12(Fibroblast)	0.1735	0.12	0.295327	1495.71	1805.9	0.0699808
FKBP10	C12(Fibroblast)	0.1155	0.29	0.503712	2790.02	3174.03	0.0699808
HPR	C12(Fibroblast)	-0.0977	0.37	0.580538	2.0305	13.8438	0.0699808
MATN3	C12(Fibroblast)	0.0715	0.52	0.704572	616.199	958.054	0.0699808
ADAMTS2	C12(Fibroblast)	-0.0134	0.9	0.947948	840.771	945.859	0.0699808
LOX	C12(Fibroblast)	0.3066	0.0088	0.0725053	1041.36	1275.67	0.0699808
CXCL2	C12(Fibroblast)	0.0201	0.85	0.922713	153.892	280.592	0.0699808
CCL11	C12(Fibroblast)	0.0271	0.8	0.895185	49.2958	73.9368	0.0699808
SAA1	C12(Fibroblast)	-0.0128	0.9	0.947948	271.68	710.589	0.0699808
FIBIN	C12(Fibroblast)	0.0423	0.72	0.844865	369.399	519.607	0.0699808
ADAMTS5	C12(Fibroblast)	0.1139	0.32	0.533488	151.403	180.831	0.0699808
RAMP2	C12(Fibroblast)	-0.2907	0.01	0.0755263	341.63	405.597	0.0699808
OMD	C12(Fibroblast)	0.0307	0.78	0.883542	137.931	234.65	0.0699808
CXCL10	C12(Fibroblast)	0.2265	0.044	0.169314	122.951	254.361	0.0699808
CILP	C12(Fibroblast)	0.0629	0.57	0.741456	449.457	974.76	0.0699808
EPYC	C12(Fibroblast)	0.2261	0.041	0.163242	28.2927	164.877	0.0699808
IFI27	C12(Fibroblast)	0.28	0.013	0.0868348	5208.72	7398.31	0.0699808
OGN	C12(Fibroblast)	-0.066	0.54	0.72	220.861	530.554	0.0699808
WNT5A	C12(Fibroblast)	0.2348	0.028	0.130915	622.939	809.263	0.0699808
MFAP4	C12(Fibroblast)	-0.0577	0.61	0.772424	2380.34	3216.06	0.0699808
FST	C12(Fibroblast)	0.00245	0.98	0.987686	50.4528	120.321	0.0699808
CNN3	C12(Fibroblast)	0.0578	0.62	0.779242	3368.26	3577.94	0.0699808
MEG3	C12(Fibroblast)	-0.2482	0.017	0.100494	352.322	675.498	0.0699808
GXYLT2	C12(Fibroblast)	0.0149	0.9	0.947948	74.6781	101.559	0.0699808
IGFBP3	C12(Fibroblast)	0.2706	0.017	0.100494	10667.4	13007.5	0.0699808
ADH1B	C12(Fibroblast)	-0.2411	0.029	0.133381	512.328	1196.76	0.0699808
VCAN	C12(Fibroblast)	0.1944	0.085	0.246124	10104.2	12417.7	0.0699808
CST3	C12(Fibroblast)	-0.1762	0.12	0.295327	9792.68	11004.4	0.0699808
PDGFRB	C12(Fibroblast)	0.0875	0.44	0.640907	6760.12	6845.07	0.0699808
COL8A1	C12(Fibroblast)	0.1853	0.12	0.295327	845.862	1209.33	0.0699808
SPARCL1	C12(Fibroblast)	-0.0702	0.52	0.704572	5409.49	7102.1	0.0699808
LHFP	C12(Fibroblast)	-0.0447	0.68	0.819197	988.889	1191.52	0.0699808
PMEPA1	C12(Fibroblast)	0.2018	0.052	0.186278	9400.87	10561.6	0.0699808
NTRK2	C12(Fibroblast)	-0.1291	0.24	0.447806	414.634	720.183	0.0699808
ACTA2	C12(Fibroblast)	-0.0111	0.92	0.959506	12170.7	14553.4	0.0699808
MXRA8	C12(Fibroblast)	0.0713	0.52	0.704572	3458.37	4210.35	0.0699808
COL12A1	C12(Fibroblast)	0.2467	0.034	0.145751	6083.64	9719.51	0.0699808
GJB2	C12(Fibroblast)	0.2442	0.028	0.130915	1512.18	2057.12	0.0699808
CYGB	C12(Fibroblast)	-0.155	0.16	0.352147	926.396	992.023	0.0699808
SEMA3C	C12(Fibroblast)	0.385	0.00079	0.0236177	1664.17	2090.37	0.0699808
MARCKS	C12(Fibroblast)	-0.00752	0.94	0.970025	4144.88	4283.23	0.0699808
CLEC11A	C12(Fibroblast)	-0.1269	0.25	0.459249	610.754	731.901	0.0699808
CST1	C12(Fibroblast)	0.13271	0.22	0.425233	1203.27	2263.61	0.0699808
LTBP2	C12(Fibroblast)	0.151	0.17	0.364785	4631.42	4906.9	0.0699808
SFRP4	C12(Fibroblast)	-0.0466	0.66	0.805928	3381.43	4913.17	0.0699808
LMNA	C12(Fibroblast)	0.1485	0.16	0.352147	13471.1	14005.5	0.0699808
HTRA1	C12(Fibroblast)	0.0141	0.9	0.947948	4241.04	4995.85	0.0699808
PODN	C12(Fibroblast)	-0.0817	0.49	0.679317	1664.96	1986.24	0.0699808
EFEMP1	C12(Fibroblast)	0.0929	0.39	0.597597	1963.75	2819.27	0.0699808
IGF2	C12(Fibroblast)	0.0403	0.7	0.831769	1491.94	4470.55	0.0699808
MMP11	C12(Fibroblast)	0.1664	0.11	0.280705	12182	19600.9	0.0699808
PTMS	C12(Fibroblast)	-0.1687	0.11	0.280705	4315.23	4972.53	0.0699808
S100A6	C12(Fibroblast)	0.2396	0.041	0.163242	45689.6	53168.6	0.0699808
TCF4	C12(Fibroblast)	0.0312	0.78	0.883542	1388.53	1596.57	0.0699808
COL4A1	C12(Fibroblast)	0.1599	0.15	0.338089	15033.4	16188.4	0.0699808
HSP90B1	C12(Fibroblast)	0.0285	0.8	0.895185	16735.7	17569.8	0.0699808
OLFML3	C12(Fibroblast)	0.019	0.87	0.933421	1198.03	1411.13	0.0699808
EGR1	C12(Fibroblast)	-0.0973	0.36	0.570881	5237.21	6433.66	0.0699808
ANTXR1	C12(Fibroblast)	0.1771	0.12	0.295327	5008.95	6840.83	0.0699808
APP	C12(Fibroblast)	0.0915	0.45	0.648886	19472	19829.4	0.0699808
CRABP2	C12(Fibroblast)	0.3146	0.0085	0.0712263	748.116	1590.98	0.0699808
JUN	C12(Fibroblast)	-0.0221	0.83	0.911402	4488.62	5108.26	0.0699808
SCG5	C12(Fibroblast)	-0.2069	0.049	0.179489	985.046	4036.14	0.0699808
KCNQ1OT1	C12(Fibroblast)	-0.00399	0.97	0.982784	157.958	180.947	0.0699808
ADAM12	C12(Fibroblast)	0.1144	0.31	0.524072	743.696	1082.78	0.0699808
IL1R1	C12(Fibroblast)	0.102	0.37	0.580538	3203.7	3649.15	0.0699808
F2R	C12(Fibroblast)	0.0404	0.72	0.844865	2385.3	2620.72	0.0699808
LRRC32	C12(Fibroblast)	-0.0362	0.74	0.857005	2726.01	2819.62	0.0699808
ACTG2	C12(Fibroblast)	-0.00673	0.95	0.973692	420.472	3386.84	0.0699808
IL6	C12(Fibroblast)	0.0644	0.56	0.734384	36.2954	123.888	0.0699808
APOD	C12(Fibroblast)	-0.0668	0.54	0.72	4419.27	5682.77	0.0699808
PRELP	C12(Fibroblast)	-0.0406	0.72	0.844865	2841.07	3235.79	0.0699808
CYBRD1	C12(Fibroblast)	0.0941	0.42	0.625153	3745.11	4090.11	0.0699808
HSPA5	C12(Fibroblast)	0.1499	0.17	0.364785	14172.3	16281.4	0.0699808
HIST3H2A	C12(Fibroblast)	0.0165	0.87	0.933421	40.7812	55.5062	0.0699808
TNC	C12(Fibroblast)	0.0442	0.68	0.819197	1806.08	3137.36	0.0699808
RASD1	C12(Fibroblast)	-0.1329	0.22	0.425233	422.685	867.378	0.0699808
CFH	C12(Fibroblast)	0.0469	0.66	0.805928	2979.97	3430.46	0.0699808
CREB3L1	C12(Fibroblast)	0.0642	0.54	0.72	2817.15	3442.96	0.0699808
CPE	C12(Fibroblast)	-0.1683	0.12	0.295327	3258.58	8001.83	0.0699808
BICC1	C12(Fibroblast)	0.3228	0.0065	0.0624958	373.192	442.994	0.0699808
LRP1	C12(Fibroblast)	0.0197	0.87	0.933421	13057.7	14397	0.0699808
PTRF	C12(Fibroblast)	0.0129	0.91	0.953697	7018.53	7667.76	0.0699808
MT2A	C12(Fibroblast)	0.2478	0.021	0.111508	3896.03	5519	0.0699808
SRPX	C12(Fibroblast)	-0.1395	0.21	0.413564	437.267	615.543	0.0699808
SULF1	C12(Fibroblast)	0.1382	0.22	0.425233	8294.78	10724.1	0.0699808
ASPN	C12(Fibroblast)	0.0987	0.41	0.615536	1724.12	2298.78	0.0699808
WNT2	C12(Fibroblast)	0.1764	0.11	0.280705	218.025	307.242	0.0699808
INHBA	C12(Fibroblast)	0.307	0.012	0.0831884	431.664	724.021	0.0699808
COL4A2	C12(Fibroblast)	0.0337	0.76	0.870623	17799.6	18397.1	0.0699808
RAMP1	C12(Fibroblast)	0.0663	0.55	0.726471	876.942	1067.78	0.0699808
IGFBP6	C12(Fibroblast)	0.0599	0.57	0.741456	776.622	1116.7	0.0699808
MDK	C12(Fibroblast)	0.0983	0.39	0.597597	4673.21	5440.27	0.0699808
RBP1	C12(Fibroblast)	0.184	0.11	0.280705	1365.3	1845.71	0.0699808
COPZ2	C12(Fibroblast)	0.0343	0.76	0.870623	304.817	360.286	0.0699808
HSPG2	C12(Fibroblast)	-0.0695	0.54	0.72	15801.1	16360.4	0.0699808
LOXL2	C12(Fibroblast)	0.22865	0.038	0.156135	1559.27	2369.33	0.0699808
DKK3	C12(Fibroblast)	0.0614	0.58	0.748808	2789.09	3168.95	0.0699808
ECM1	C12(Fibroblast)	0.2285	0.05	0.181953	1602.5	2673.66	0.0699808
DAB2	C12(Fibroblast)	0.0516	0.64	0.792806	1915.62	1972.03	0.0699808
ITGBL1	C12(Fibroblast)	0.1303	0.24	0.447806	1504.14	1823.04	0.0699808
PTN	C12(Fibroblast)	0.0334	0.76	0.870623	114.65	177.307	0.0699808
PPP1R14A	C12(Fibroblast)	-0.1109	0.35	0.561644	155.992	194.336	0.0699808
FAP	C12(Fibroblast)	0.1662	0.14	0.325081	1223.82	1453.65	0.0699808
SPRY1	C12(Fibroblast)	-0.0133	0.91	0.953697	1018.46	1218.99	0.0699808
SOX4	C12(Fibroblast)	0.30205	0.004	0.0498048	2355.01	2512.05	0.0699808
GSN	C12(Fibroblast)	-0.0279	0.81	0.900988	16888.4	19411.8	0.0699808
INMT	C12(Fibroblast)	-0.1313	0.22	0.425233	515.767	620.437	0.0699808
FGFR1	C12(Fibroblast)	-0.1296	0.24	0.447806	2280.57	2586.82	0.0699808
LTBP1	C12(Fibroblast)	0.2615	0.024	0.120035	2880.3	3431.64	0.0699808
PDPN	C12(Fibroblast)	0.1957	0.085	0.246124	864.513	1083.26	0.0699808
CST2	C12(Fibroblast)	0.1403	0.21	0.413564	184.69	247.1	0.0699808
FILIP1L	C12(Fibroblast)	-0.0223	0.84	0.916945	1322.21	1595.99	0.0699808
ZNF503	C12(Fibroblast)	-0.134	0.23	0.435518	437.085	506.378	0.0699808
MYH10	C12(Fibroblast)	-0.1356	0.22	0.425233	1498.54	1753.42	0.0699808
CXCL12	C12(Fibroblast)	-0.062	0.58	0.748808	1043.57	1858.34	0.0699808
SERPINE2	C12(Fibroblast)	-0.1329	0.24	0.447806	1223.18	1696.45	0.0699808
ID3	C12(Fibroblast)	-0.0132	0.91	0.953697	1226.25	1364.66	0.0699808
PRDX4	C12(Fibroblast)	0.0381	0.73	0.851321	1509.05	2127.7	0.0699808
AKAP12	C12(Fibroblast)	0.0298	0.79	0.889544	2045.24	2630.96	0.0699808
FOS	C12(Fibroblast)	0.0218	0.84	0.916945	7980.38	9691.3	0.0699808
RCN3	C12(Fibroblast)	-0.000968	0.99	0.992421	1241.08	1613.68	0.0699808
THBS1	C12(Fibroblast)	0.1896	0.12	0.295327	12160.2	15972.8	0.0699808
ZNF90	C12(Fibroblast)	0.0547	0.6	0.76488	104.807	125.454	0.0699808
MAP1B	C12(Fibroblast)	-0.196	0.066	0.212473	1430.13	1895.33	0.0699808
ERLEC1	C12(Fibroblast)	0.032	0.77	0.877583	1766.24	1835.51	0.0699808
EMILIN1	C12(Fibroblast)	-0.11	0.34	0.552966	3644.34	4268.71	0.0699808
LMAN1	C12(Fibroblast)	0.1731	0.12	0.295327	2669.48	2897.57	0.0699808
RRBP1	C12(Fibroblast)	0.025	0.83	0.911402	9875.15	10664.9	0.0699808
TMEM158	C12(Fibroblast)	0.214	0.046	0.173292	279.095	406.771	0.0699808
GSTM3	C12(Fibroblast)	0.00717	0.95	0.973692	840.65	992.434	0.0699808
CTTN	C12(Fibroblast)	0.215	0.039	0.158579	7103.06	7174.81	0.0699808
GSTP1	C12(Fibroblast)	0.2427	0.027	0.128472	10457.3	11025.2	0.0699808
TUBB	C12(Fibroblast)	0.1935	0.08	0.238051	12625.9	13068.9	0.0699808
LAMB1	C12(Fibroblast)	0.036	0.75	0.863244	7848.85	8104.33	0.0699808
RGCC	C12(Fibroblast)	-0.0776	0.46	0.656707	482.528	624.055	0.0699808
RDH10	C12(Fibroblast)	0.2573	0.018	0.1037	959.145	1137.48	0.0699808
ARHGAP21	C12(Fibroblast)	0.2945	0.0085	0.0712263	2026.01	2049.17	0.0699808
PPIB	C12(Fibroblast)	0.0705	0.52	0.704572	10384.1	11524.4	0.0699808
SSPN	C12(Fibroblast)	0.227	0.049	0.179489	777.728	837.782	0.0699808
MFAP2	C12(Fibroblast)	0.1401	0.19	0.389871	1208.56	1544.95	0.0699808
TUSC3	C12(Fibroblast)	-0.1385	0.21	0.413564	764.868	1131.01	0.0699808
TPM4	C12(Fibroblast)	0.4057	0.00047	0.0183109	16814.8	17580	0.0699808
NME1	C12(Fibroblast)	0.2032	0.067	0.214569	1174.75	1330.4	0.0699808
PLAT	C12(Fibroblast)	0.2622	0.02	0.109125	6527.59	10714.9	0.0699808
WBP5	C12(Fibroblast)	0.122	0.27	0.48396	1250.7	1315.1	0.0699808
DST	C12(Fibroblast)	0.1031	0.38	0.589407	4422.29	4635.45	0.0699808
ANXA2	C12(Fibroblast)	0.316	0.0028	0.0416373	30729.9	32863.5	0.0699808
MFGE8	C12(Fibroblast)	0.1107	0.32	0.533488	3453.22	3840.24	0.0699808
SEPT4	C12(Fibroblast)	-0.158	0.14	0.325081	322.031	352.567	0.0699808
KDELR2	C12(Fibroblast)	0.1613	0.12	0.295327	6756.9	7255.87	0.0699808
PLPP3	C12(Fibroblast)	-0.0525	0.64	0.792806	1184.81	1344.46	0.0699808
GAS6	C12(Fibroblast)	-0.0275	0.82	0.906432	4266.79	4508.35	0.0699808
MT1X	C12(Fibroblast)	0.2181	0.062	0.205513	1075.26	1433.66	0.0699808
TUBA1C	C12(Fibroblast)	0.3362	0.0018	0.0336182	3907.86	4141.85	0.0699808
GEM	C12(Fibroblast)	0.1276	0.27	0.48396	1126.41	1441.07	0.0699808
YBX3	C12(Fibroblast)	0.2656	0.0085	0.0712263	3316.5	3646.77	0.0699808
ACTG1	C12(Fibroblast)	0.118	0.25	0.459249	72390.9	74885.3	0.0699808
SEPP1	C12(Fibroblast)	-0.1521	0.15	0.338089	3454.36	4188.9	0.0699808
ITGB5	C12(Fibroblast)	0.35492	0.0012	0.0277369	6562.02	7102.46	0.0699808
GPX8	C12(Fibroblast)	0.1555	0.18	0.377494	1073.81	1149.04	0.0699808
EMP1	C12(Fibroblast)	0.3417	0.0034	0.0461371	4825.31	5763.54	0.0699808
GPNMB	C12(Fibroblast)	-0.00345	0.97	0.982784	4393.4	5442.58	0.0699808
UACA	C12(Fibroblast)	0.3485	0.0016	0.0317054	1943.86	2052.19	0.0699808
AXL	C12(Fibroblast)	0.2459	0.029	0.133381	1727.27	1946.48	0.0699808
MMP23B	C12(Fibroblast)	-0.0861	0.46	0.656707	199.495	258.722	0.0699808
TNFRSF12A	C12(Fibroblast)	0.2846	0.0073	0.0658836	2426.95	2678.77	0.0699808
COLEC12	C12(Fibroblast)	0.074	0.52	0.704572	389.566	615.756	0.0699808
C3	C12(Fibroblast)	0.1007	0.33	0.543685	26421.9	32884.4	0.0699808
HOPX	C12(Fibroblast)	0.00563	0.96	0.978409	1181.47	1250.52	0.0699808
LAMA2	C12(Fibroblast)	0.0953	0.38	0.589407	1275.31	1570.52	0.0699808
PLAU	C12(Fibroblast)	0.3653	0.0015	0.0306043	4069.3	4887.33	0.0699808
FBLN2	C12(Fibroblast)	-0.0309	0.78	0.883542	2414.79	2976.75	0.0699808
TSC22D1	C12(Fibroblast)	0.1648	0.14	0.325081	6426.07	6580.83	0.0699808
GNG11	C12(Fibroblast)	-0.0339	0.76	0.870623	670.804	756.791	0.0699808
CLU	C12(Fibroblast)	-0.1617	0.13	0.310529	13608.6	20581.2	0.0699808
SPOCK1	C12(Fibroblast)	0.2589	0.024	0.120035	913.016	1076.15	0.0699808
ANXA5	C12(Fibroblast)	0.1383	0.2	0.402242	9842.54	9965.52	0.0699808
TGFBI	C12(Fibroblast)	0.3358	0.004	0.0498048	5261.21	7827.66	0.0699808
OLFML2B	C12(Fibroblast)	-0.021	0.85	0.922713	1610.72	1951.37	0.0699808
DDR2	C12(Fibroblast)	0.146	0.21	0.413564	189.432	275.819	0.0699808
HSPD1	C12(Fibroblast)	0.2288	0.032	0.140859	5222.37	5939.17	0.0699808
S100A16	C12(Fibroblast)	0.3501	0.0014	0.0295804	6240.57	6971.09	0.0699808
MEST	C12(Fibroblast)	0.0471	0.67	0.812264	1189.86	1378.4	0.0699808
YWHAE	C12(Fibroblast)	0.0949	0.43	0.633305	7263.72	7733.77	0.0699808
HSPB6	C12(Fibroblast)	-0.1294	0.25	0.459249	848.852	1472.19	0.0699808
NID1	C12(Fibroblast)	0.1203	0.28	0.494472	2695	2948.85	0.0699808
C1QTNF3	C12(Fibroblast)	0.0564	0.62	0.779242	545.063	903.668	0.0699808
TSHZ2	C12(Fibroblast)	0.0196	0.86	0.928011	219.239	262.952	0.0699808
CD59	C12(Fibroblast)	0.2654	0.0071	0.0646547	17158.1	17966.5	0.0699808
NUAK1	C12(Fibroblast)	0.00812	0.94	0.970025	749.123	871.282	0.0699808
RARRES1	C12(Fibroblast)	0.1758	0.11	0.280705	928.514	1315.08	0.0699808
GGT5	C12(Fibroblast)	-0.1099	0.31	0.524072	2083.19	2221.55	0.0699808
LXN	C12(Fibroblast)	0.0849	0.42	0.625153	613.318	694.921	0.0699808
A2M	C12(Fibroblast)	-0.0856	0.41	0.615536	15862.1	16789.9	0.0699808
PLOD2	C12(Fibroblast)	0.2787	0.012	0.0831884	1577.51	1938.99	0.0699808
DCBLD2	C12(Fibroblast)	0.3875	0.00062	0.0208932	1393.62	2211.14	0.0699808
PXDN	C12(Fibroblast)	0.0949	0.38	0.589407	2243.66	2665.72	0.0699808
IER3	C12(Fibroblast)	0.1379	0.19	0.389871	2974.28	3620.4	0.0699808
CRISPLD2	C12(Fibroblast)	0.0373	0.75	0.863244	4102.04	4992.67	0.0699808
MT1E	C12(Fibroblast)	0.2233	0.046	0.173292	1009.27	1435.43	0.0699808
H2AFZ	C12(Fibroblast)	0.16	0.18	0.377494	2573.23	2723.22	0.0699808
HTRA3	C12(Fibroblast)	0.0601	0.59	0.756613	4025.79	4948.03	0.0699808
COX7A1	C12(Fibroblast)	-0.0724	0.5	0.688029	216.818	271.11	0.0699808
TFPI	C12(Fibroblast)	0.2375	0.028	0.130915	1763.43	1999.09	0.0699808
SDC2	C12(Fibroblast)	-0.0947	0.38	0.589407	1420.89	1610.85	0.0699808
SSR3	C12(Fibroblast)	0.3868	0.00026	0.0140792	2933.73	3213.34	0.0699808
COMP	C12(Fibroblast)	0.0831	0.49	0.679317	2826.34	3795.03	0.0699808
TCEA3	C12(Fibroblast)	0.1591	0.16	0.352147	809.92	986.572	0.0699808
TUBA1B	C12(Fibroblast)	0.2098	0.048	0.177793	13622.7	14700.9	0.0699808
ZFAND5	C12(Fibroblast)	0.0183	0.87	0.933421	3576.97	3730.06	0.0699808
FBXO32	C12(Fibroblast)	0.312	0.0067	0.0632186	766.462	900.531	0.0699808
GPC3	C12(Fibroblast)	-0.1475	0.16	0.352147	230.693	319.354	0.0699808
CAV1	C12(Fibroblast)	0.2732	0.0097	0.0755263	1822.07	2615.59	0.0699808
NBEAL1	C12(Fibroblast)	0.1868	0.088	0.250887	159.401	191.186	0.0699808
CKAP4	C12(Fibroblast)	-0.0887	0.41	0.615536	2833.13	3127.89	0.0699808
TNFAIP6	C12(Fibroblast)	0.1838	0.1	0.265659	174.887	219.288	0.0699808
PPP1R14B	C12(Fibroblast)	0.3323	0.0032	0.0445825	1486.75	1719.46	0.0699808
KCNE4	C12(Fibroblast)	-0.0192	0.86	0.928011	596.257	739.97	0.0699808
STMN1	C12(Fibroblast)	0.1253	0.25	0.459249	1970.92	2202.32	0.0699808
TMEM204	C12(Fibroblast)	-0.2689	0.013	0.0868348	671.648	744.357	0.0699808
SEC61B	C12(Fibroblast)	-0.0126	0.92	0.959506	1425.76	1586.63	0.0699808
SOD3	C12(Fibroblast)	-0.2032	0.072	0.223919	999.505	1312.3	0.0699808
NT5DC2	C12(Fibroblast)	-0.0638	0.55	0.726471	1114.82	1193.56	0.0699808
CD248	C12(Fibroblast)	0.022	0.84	0.916945	1990.39	2224.53	0.0699808
MANF	C12(Fibroblast)	0.0899	0.4	0.6073	1493.67	1643.72	0.0699808
PDLIM4	C12(Fibroblast)	0.00676	0.95	0.973692	768.504	947.699	0.0699808
OSTC	C12(Fibroblast)	0.2492	0.019	0.106469	1759.42	1899.71	0.0699808
TMEM176B	C12(Fibroblast)	-0.1875	0.062	0.205513	4052.55	4664.43	0.0699808
NFKBIA	C12(Fibroblast)	-0.038	0.71	0.838675	2723.49	2973.36	0.0699808
PCDH7	C12(Fibroblast)	0.1535	0.17	0.364785	912.784	1102.47	0.0699808
PTGIS	C12(Fibroblast)	0.0858	0.42	0.625153	1250.37	2039.71	0.0699808
FKBP2	C12(Fibroblast)	-0.0907	0.41	0.615536	1394.97	1790.83	0.0699808
MXRA5	C12(Fibroblast)	0.1886	0.097	0.26526	6611.5	7805.56	0.0699808
FHL2	C12(Fibroblast)	0.0867	0.42	0.625153	2847.63	2991.89	0.0699808
FOSB	C12(Fibroblast)	-0.079	0.45	0.648886	834.916	2149.34	0.0699808
RPSAP58	C12(Fibroblast)	0.0736	0.52	0.704572	7268.74	8161.52	0.0699808
KRT18	C13(Epithelial)	0.4327	0.00035	0.0160293	19270.5	21032	0.182173
EPCAM	C13(Epithelial)	0.1466	0.17	0.364785	8249.89	8729.37	0.182173
LAMB3	C13(Epithelial)	0.3463	0.0028	0.0416373	10728.7	13273.7	0.182173
GDF15	C13(Epithelial)	0.045	0.68	0.819197	667.485	1295.37	0.182173
KRT19	C13(Epithelial)	0.3911	0.00074	0.02296	33131.9	37280.6	0.182173
SPINT2	C13(Epithelial)	0.1705	0.14	0.325081	12970	14917.1	0.182173
KRT8	C13(Epithelial)	0.3586	0.0019	0.0343316	39622.7	42189.1	0.182173
SFN	C13(Epithelial)	0.2647	0.015	0.0939614	2619.19	3321.6	0.182173
SLC9A3R2	C13(Epithelial)	-0.0925	0.37	0.580538	2021.01	2242.46	0.182173
PTPRR	C13(Epithelial)	0.3893	0.00044	0.0177859	131.956	218.683	0.182173
CST6	C13(Epithelial)	0.27488	0.011	0.0794547	140.594	391.835	0.182173
LAMA3	C13(Epithelial)	0.4381	0.00011	0.0107625	4551.84	5989.69	0.182173
RAMP1	C13(Epithelial)	0.0663	0.55	0.726471	876.942	1067.78	0.182173
EEF1A2	C13(Epithelial)	-0.1537	0.14	0.325081	573.541	1540.2	0.182173
ITGB6	C13(Epithelial)	0.4907	2.7e-05	0.00636904	3758.9	5283.81	0.182173
KLK6	C13(Epithelial)	0.2772	0.0085	0.0712263	596.965	1550.88	0.182173
KRT6A	C13(Epithelial)	0.3525	0.0019	0.0343316	387.602	2633.37	0.182173
S100A6	C13(Epithelial)	0.2396	0.041	0.163242	45689.6	53168.6	0.182173
GEM	C13(Epithelial)	0.1276	0.27	0.48396	1126.41	1441.07	0.182173
DCBLD2	C13(Epithelial)	0.3875	0.00062	0.0208932	1393.62	2211.14	0.182173
PERP	C13(Epithelial)	0.4024	0.00023	0.0136572	6854.61	7819.03	0.182173
MAL2	C13(Epithelial)	0.3379	0.0015	0.0306043	5703.7	6453.41	0.182173
MFI2	C13(Epithelial)	0.3403	0.0019	0.0343316	654.536	1100.35	0.182173
CD9	C13(Epithelial)	0.2685	0.0059	0.0596583	4586.27	5481.74	0.182173
KRT7	C13(Epithelial)	0.51198	1.5e-05	0.00506471	13511.5	17820.6	0.182173
IGFBP3	C13(Epithelial)	0.2706	0.017	0.100494	10667.4	13007.5	0.182173
LCN2	C13(Epithelial)	0.1023	0.34	0.552966	11742.6	18475.8	0.182173
IL23A	C13(Epithelial)	0.1291	0.21	0.413564	46.9337	59.1793	0.182173
KRT16	C13(Epithelial)	0.3786	0.00088	0.024842	679.772	2193.44	0.182173
S100P	C13(Epithelial)	0.2741	0.016	0.0974602	4656.99	6036.45	0.182173
CLDN4	C13(Epithelial)	0.2623	0.018	0.1037	9094.24	10489.1	0.182173
CAMK2N1	C13(Epithelial)	0.2525	0.019	0.106469	2911.92	3435.68	0.182173
FTH1	C13(Epithelial)	0.1159	0.28	0.494472	30982.4	33377.2	0.182173
TM4SF1	C13(Epithelial)	0.3779	0.001	0.0255869	11881.6	13453.8	0.182173
FBXO32	C13(Epithelial)	0.312	0.0067	0.0632186	766.462	900.531	0.182173
CLDN7	C13(Epithelial)	0.1696	0.12	0.295327	2820.4	3236.67	0.182173
PSCA	C13(Epithelial)	0.3569	0.0022	0.0371048	1665.67	4843.46	0.182173
ELF3	C13(Epithelial)	0.2158	0.054	0.190432	11668.1	13604.8	0.182173
MT1E	C13(Epithelial)	0.2233	0.046	0.173292	1009.27	1435.43	0.182173
IFI27	C13(Epithelial)	0.28	0.013	0.0868348	5208.72	7398.31	0.182173
LGALS3	C13(Epithelial)	0.2903	0.0095	0.0751792	8411.79	9126.15	0.182173
ZNF90	C13(Epithelial)	0.0547	0.6	0.76488	104.807	125.454	0.182173
EGFR	C13(Epithelial)	0.3492	0.0031	0.0441174	672.341	752.065	0.182173
ANXA2	C13(Epithelial)	0.316	0.0028	0.0416373	30729.9	32863.5	0.182173
CCL20	C13(Epithelial)	0.0684	0.49	0.679317	233.49	548.798	0.182173
MGST1	C13(Epithelial)	0.1976	0.07	0.220205	1250.31	1413.36	0.182173
SPINK1	C13(Epithelial)	0.1018	0.35	0.561644	7137.15	18472.7	0.182173
CCND1	C13(Epithelial)	0.199	0.061	0.203609	4217.14	5239.48	0.182173
S100A10	C13(Epithelial)	0.2577	0.015	0.0939614	10777.4	12272.5	0.182173
CITED4	C13(Epithelial)	0.2504	0.034	0.145751	490.987	647.932	0.182173
HSPD1	C13(Epithelial)	0.2288	0.032	0.140859	5222.37	5939.17	0.182173
[truncated: 4,215 more rows]

## Sheet: Table S4
Table S4. Differentially expressed markers in myeloid lineages
myeloid.PDAC																														myeloid.PBMC
myeloid.PDAC.tumor_vs_paratumor										myeloid.PDAC.tissue.tumor_vs_paratumor										myeloid.PDAC.tissue_vs_PBMC										myeloid.PBMC.PDAC_vs_Normal
Macrophage		Mast cells		CD14Mono.		CD16Mono.		DCs		Macrophage		Mast cells		CD14Mono.		CD16Mono.		DCs		Macrophage		Mast cells		CD14Mono.		CD16Mono.		DCs		Macrophage		Mast cells		CD14Mono.		CD16Mono.		DCs
UP	DOWN	UP	DOWN	UP	DOWN	UP	DOWN	UP	DOWN	UP	DOWN	UP	DOWN	UP	DOWN	UP	DOWN	UP	DOWN	UP	DOWN	UP	DOWN	UP	DOWN	UP	DOWN	UP	DOWN	UP	DOWN	UP	DOWN	UP	DOWN	UP	DOWN	UP	DOWN
HLA-DRB5	NCOR2	CPA3	SRSF71	NCF12	UBE2F	CRIP13	FMNL22	IL82	OCIAD21	HLA-DRB5	RAN	CPA3	ATF3	SPP11	NDUFB5	DUSP61	APRT1	IL83	CTA-363E6.6	PRSS1	ORAI1	HSPA1A1	LPXN	SPP1	KIAA09301	IL1B2	OST42	IL83	TMEM2302	PLIN2	PPIA	HBA2	SUN2	CCL3	HDGF	HLA-DQA2	STX12	HBB	CHD1
MIF	SNX17	NCF11	TNNI2	TXNIP2	MARCKSL11	FLNA2	TPRG1	C15orf482	TNIP12	MIF	LAMTOR1	IGLL51	SNRPG	HLA-DRB52	PSTPIP2	FLNA	PLAUR2	C15orf482	DMTN	CLPS	TSR3	AREG1	PAIP1	IL1B1	CSGALNACT22	FOS2	BMI11	C15orf482	MRPL343	HLA-DQA2	ATPIF1	HBB	TAX1BP1	HBB	GNAS	FOS	FGFRL1	NBEAL1	SRM
MMP9	TNFRSF1B	IGLL51	NDUFAF2	TMEM176B2	KIAA00401	CX3CR12	SLC2A8	MT2A2	CMAS1	MMP9	AIF1	TPSAB1	WWC3	CCL41	ATPAF1	CX3CR11	ATP5G2	MT2A2	DDX6	PNLIP	TUBB	HSPA1B1	SF3A1	IER31	ADAM172	HSPA1A3	AC023490.1	MT2A3	IQGAP22	VCAN	IL17RA	KIT	GPCPD1	RP11-1143G9.4	EPHA1-AS1	C1QB	CRELD2	XIST	GSDMD
SPP1	ZC3H15	AKAP12	RPA3	HLA-DRB52	GTF2A2	TUBA1A3	HSD17B7	MT1X2	GNAS2	MT1X	HCLS1	CTSD1	ZFP36L1	CCL31	CD164	LRRFIP1	RAB27A	MT1X1	CMPK1	MIF	ATP6AP1	JUN	HNRNPA2B1	THBS12	TLR8	CCL42	ZNF4311	PI3	IMP32	APOE	SOD1	DPEP2	NPEPL1	IL8	DSE	XIST	GAA	ZNF90	GAPDH
RP11-1143G9.4	AMPD2	KLF21	NUDC	AHNAK1	VPS26A	DUSP63	COX5B1	MIF2	VMP12	MT1G	CDC42EP3	KLF21	ZNF706	TXNIP2	LRRC28	TUBA1A2	ATP6V1C1	PI3	STRADB	CTRB1	NOL7	TPSAB1	DCAF15	HSPA1A2	SEMA4A1	FOSB3	KIF13B1	MT1X3	NAP1L41	IL4I1	PAG1	PLIN2	ZNF439	CD52	FAM46A	S100A8	ABHD3	LYZ	CCND2
MT1X	PDCD6	TPSAB1	ANXA7	CYBB1	SMIM11	LRRFIP1	SSNA12	SOD24	VTI1B2	SPP1	APRT	LTC4S	RAB27B	TMEM176B2	NDRG11	ARL6IP51	ZNF503	SOD22	POLR2I1	MT1X	EBP	LTC4S1	HSPA14	GADD45B2	RBP7	IER32	SPG211	FTH12	HNRNPUL11	CTSL	ATP1B3	7SK.2	PDCD6IP	RETN	CSF3R	CEBPD	METTL13	TSC22D3	PILRB
CHIT1	TRIM8	RUNX11	MED4	CRIP12	EMP11	ARL6IP51	MAD2L1	BCL2A14	EIF3J1	RP11-1143G9.4	JUNB	HES1	GSTM3	NCF11	NUPL1	POLD41	USP15	MIF1	NME4	PLA2G1B	BCKDK	RGS11	PNRC11	HSPA1B2	IFI44L	HSPA1B3	ZNHIT3	FTL3	NDUFC22	FCGR2B	CBX6	PSAP	PDE3B	MT2A	MAP2K1	NBEAL1	JAZF1	CUTA	MESDC2
HLA-DQA1	IQSEC1	TXNIP1	MAGOH1	MNDA1	TIMMDC1	POLD41	TYROBP2	MT1G	HERPUD14	HSPB1	DYNLT1	CST3	SPSB1	TNF	RP6-99M1.2	CRIP12	CD742	BCL2A13	FECH	RGS1	COMMD9	VWA5A	TSEN34	JUN1	ARHGAP11	NFKBIA2	ZNF511	CSTB3	OCIAD21	HMOX1	MRPL33	XIST	BRD7	MTRNR2L8	CCR2	DUSP1	PPID	ID2	POLR1D
ACP5	WDR74	CSF2RB	COL9A2	RAB11FIP11	PI4K2B	LGALS33	MAPK62	HES41	CHPT12	HLA-DQA1	BAZ1A	TXNIP1	NDUFA6	LYST	TNFSF12	IER31	PAPSS2	MT1G1	SELENBP1	CPA1	CAT	FAU	HSPA13	CCL41	ELF22	TNF1	COX162	SQSTM14	SERPINB11	HSPA1A	CNPPD1	ARPC4	TCP1	TNFAIP3	PAG1	C1QA	DSE	GLRX5	NAE1
HSPB1	ANP32B	CTSD1	CAPN2	GTF2I2	PPIA1	PPDPF2	NAA251	ZFP36L12	SIVA11	CHIT1	CCND3	CLU	PHLDA2	MARCH1	PSMB6	LGALS32	NLRP11	HES4	CDKN1B	RNASE1	ANGPTL4	HIST1H4C1	SLC25A28	CXCL2	VCL1	CD832	MAP2K1	IER33	SRSF31	NINJ1	HERC4	SLC39A10	CLIC1	IL1B	TLR2	FCN1	TOR1AIP1	C6orf48	STAT5B
GPNMB	UQCRFS1	LTC4S1	XRCC5	LYST1	ZCCHC9	IRF12	RP11-1020A11.2	LITAF4	ZNF737	ARL4C	FCGR1A	MS4A2	CTNNBL1	GTF2I1	PRKAG2-AS1	IRF12	XAF11	ZFP36L11	CNOT4	MT2A	C19orf43	COX7C	CAT1	NR4A22	SLC25A1	NR4A13	MOAP11	BCL2A12	PSMB72	C15orf48	TMA7	TSC22D3	TTC14	HLA-DQA2	MLLT6	MT2A	RBMS1	ATP5G2	AP2M1
PPDPF	MRPL3	HES1	NME1-NME2	CCL31	XRCC61	PCBP12	ANKZF12	PSAP4	TSPAN5	PPDPF	FKBP1A	HIST1H1D	SEC61B	AHNAK1	TRIB1	ITGAL1	OGFR	SLC2A34	MACF11	HSPA1B	SSNA1	EEF1A11	SF3A21	APOC12	RNF1662	ZFP363	TMEM167B2	HES41	APBB1IP2	RNASET2	APOBEC3C	CLEC12A	PPP2R5A	HLA-DQA1	TCERG1	CXCR4	POMGNT1	MRPS21	SCAMP2
PMP22	POLR1D	MYO1F1	MAPK6	MTRNR2L8	USP39	DAZAP22	HAP1	CXCR44	PSMD72	RNASE1	EIF3G	NSMCE1	DAPL1	CYBB	PTMA	LYZ1	RAD21	LITAF3	HEMGN	SEPP1	GLRX3	EGR11	TCOF1	FOSB2	PPP1CA1	NABP13	CXCL161	G0S22	PRKCH	FABP5	FKBP1A	BRD4	C11orf58	G0S2	MILR1	CD52	MTHFD2L	TOMM7	KAT6B
ARL4C	SERBP1	MAF2	SLC3A2	CX3CR11	POLR2K1	ITGAL1	LFNG1	SLC2A34	COX7B3	IL8	AMICA1	POLD4	CTTNBP2	MNDA1	TMTC2	HLA-DQA11	FOXN31	PSAP4	C9orf781	HSPA1A	COX5B	HSP90AA11	PITPNA	OLR1	CORO1A1	GADD45B3	ZNF6382	CD634	RSL24D12	ADM	UBE2G2	SYTL3	PPM1K	IER3	YPEL3	TSC22D3	2022-03-01	EIF2A	NEMF
IL8	RP11-386I14.4	SORL1	MALAT11	AP1S21	RPAIN	HLA-DQA12	C5orf63	CCL32	DCAF62	IL1RN	MTPN	OSBPL8	UQCRFS1	N4BP2L2	GRINA1	MEF2C1	LYPLA1	CCL33	PPIL4	CPB1	MYOF	CLU	TIAL11	EREG	ACTN42	DUSP22	TPMT2	CTSD1	TRAPPC6A1	PLTP	SAT2	TPSAB1	CREBRF	XIST	EIF3M	MTRNR2L8	U2AF2	HADHA	CTDSP2
IFI6	PHB2	HLA-A1	ESF1	CCL42	HINT11	PRR131	ERRFI12	ATP6V0B2	SLC25A38	C15orf48	SLC7A7	HLA-A	SDPR	CFLAR	PRKAG1	SIGLEC10	SRSF1	CXCR42	TMCO11	CELA3B	MGMT	TOMM71	SLC39A7	IL81	SLC27A31	IL82	KANSL1-AS11	CCL33	EAPP1	GLUL	METTL5	ACSL4	TCEA1	BCL2A1	MKL1	RGS2	ING2	KRTCAP2	NDUFB2
IL1RN	FCGRT	OSBPL81	LAMTOR11	MARCH1	STAC3	TSPO2	RP1-12G14.7	IER34	HERC13	IFI6	KDM6B	PBX1	LEO1	LMO21	ATF31	PCBP11	C6orf621	SLPI	NIFK	DNAJB1	H3F3A	HSP90AB1	PPIG	DNAJB15	CNOT11	JUNB3	PPP6R21	BRI33	MFF1	LDHA	RCN2	REST	GIGYF2	PTGS2	PIAS1	HLA-DPB1	GUCY1B3	PLEKHJ1	FXR1
HLA-DQB1	DIAPH1	NEAT1	ZBTB12	DMXL21	HEATR5B	FAM110A2	KIF21B	G0S22	CHCHD102	GPNMB	ARHGDIB	GPR183	CDKN1A	NOTCH2	NDUFB9	DAZAP2	DDIT3	ATP6V0B	EPB42	CTRC	COMMD1	DNAJB13	RPN1	NR4A12	ATG71	PPP1R15A3	DUT1	VEGFA3	H1FX4	MARCO	SMU1	USP47	OTUD5	HIF1A	MAP3K3	NFKBIA	PSMD4	NDUFA3	H2AFY
C15orf48	FHL3	CST3	C19orf24	NOTCH21	GMDS	FGR2	RP1-223E5.4	PGK12	NFKBIA4	SLC40A1	EFHD2	HSPD1	CDC42	TMEM176A1	FPR2	IGSF61	HNRNPA0	IER32	IQGAP21	CCL3L1	IDH2	DDIT41	SCYL1	CCL31	TOM11	IER22	USF1	SPP12	RTF11	GAPDH	STK24	ERICH1	RAB11FIP1	PLAUR	OSBPL5	TXNIP	SLC12A9	PA2G4	SAT2
CTSD	WDR1	MS4A2	ST8SIA1	CDC42EP32	WIBG	MEF2C1	VPS11	SDCBP3	CALM23	ACP5	SSBP1	ACP51	TMEM246	MAP3K1	MLTK	CSF1R	RP11-76E17.32	G0S22	HNRNPUL11	CELA3A	GYPC	VIM1	TMEM159	TNF	EIF4H1	DNAJB16	AUP11	SLC2A34	DEK1	TIMP1	CNIH4	WWC3	GNG5	TXN	TIAM1	HLA-DQA1	KANSL2	NPM1	CLNS1A
MRC1L1	PTEN	MXD11	MRFAP1	CD361	LTB1	ARGLU12	CTD-2566J3.1	SNAPC12	WASF24	HLA-DQB1	STK17B	LGALS11	ACTG11	SPN	NOL7	DSTN	MAP7D1	SDCBP1	HBQ1	VEGFA	RNASEH2C	GADD45B1	PIGT	APOE1	CYBA1	NR4A23	COX7A21	SLPI	NSD12	ATF5	WBP2	PELI1	KDM4B	FAM26F	POU2F2	S100A9	AGPAT6	COX7A2L	NR3C1
RNASE1	ARHGEF40	HIST1H1D1	RRAGA1	MAP3K12	KLC11	CECR11	HNRNPD1	PNRC12	NR3C11	CTSD	MEGF9	CLNK	KLK11	MS4A7	SNX291	CTSD2	XRN2	BRI31	REG1A3	HLA-DQA2	GBP1	CD91	CCDC93	CD831	ARRB1	HES11	TRIM222	SOD24	CNPY21	DDIT4	CACUL1	LAMP1	ATP6V1E1	VAMP5	HAGH	TOMM7	PRMT2	SSR1	CSNK2B
CTSC	PYCARD	CLU	WWC3	XIST2	HSPA81	RABGAP1L1	CASP7	BRI32	AC090186.11	MRC1L1	JUND	HSPA1B1	KRT10	CTSC1	CD681	FAM110A	YWHAQ	PGK11	SAMSN11	CELA2A	SNRNP35	NACA1	TTC19	HLA-DRB52	TGFB11	PTGS23	C16orf542	ASAH11	NAA381	ENO1	BSG	BTG2	SLC35E1	HLA-DPB1	SAP18	RETN	LSM4	ETFB	TLK1
SLC40A1	PSMB6	NCOA4	MTHFD2	EVI2A	U2AF12	AKAP92	EPC12	GRN2	NIN3	PMP22	RHBDF2	TMSB4X	SRSF2	GIMAP71	SELM	CD86	TLN11	SNAPC1	SIAH2	USP53	SMAP1	FOSB1	HIF1A1	FOS1	ATP2B11	CCL32	SLIRP2	NEAT13	DRAP12	SAT1	NRBF2	CNOT4	ZNF148	NFKBIA	PPTC7	LILRA5	PSMD14	CNIH1	POLD4
CD9	LTB4R	GPR183	MAPKAPK2	SPN1	SBNO2	GPSM31	RAP1GAP	CYSTM13	MRPL412	MAF	AGTRAP	NCOA4	ELOVL5	MTRNR2L8	FCER1G	IKZF11	TAF10	GRN1	LYRM21	CXCR4	EML4	ID2	DNAJB12	NABP12	RBMS12	JUN2	ELF23	HSPA1A4	PABPC1	SOD2	PDLIM2	TMEM181	YBX1	LTB	PRKAG2	VCAN	SLC19A1	NDUFS7	TESPA1
ALCAM	SF3B5	POLD4	IFNGR1	RP11-1143G9.41	CDKN2AIPNL	CSF1R1	CCDC181	KATNBL11	CMPK13	CD74	SFPQ	TIMP1	CMA1	CX3CR1	ZFAS1	GPSM3	DUSP13	CYSTM12	SUMF21	CEBPD	TIMM17A	TSC22D1	TNFRSF141	DUSP21	PSMA61	CXCL21	SEC24B	ATP6V0B2	MRPS331	APOC1	UNC50	UBR5	RYBP	GPR183	DRAM2	NAMPT	FAM46A	UQCRB	YWHAB
CSTB	COX7A2L	NSMCE1	PTAFR	MGEA52	NETO2	UCP21	BHMT2	IVNS1ABP4	ISCA12	ZFAND5	CDKN2D	FGL21	CTSG	LFNG	SDC4	CECR1	TMSB101	KATNBL1	WDR451	TSC22D3	SNRPE	EEF1B21	LRCH1	NFKBIA1	C4orf482	KDM6B2	PSTPIP22	S100A112	UBAC21	CD36	MRPS26	GATAD1	RBM23	FCGR3A	ZNF185	ETS2	TMEM230	C14orf166	MDH1
CAPG	LY86	ATP10D	PQBP1	LFNG	LETMD1	CTSD2	SLC28A3	HLA-B2	YOD1	HSPA6	GCA	HSPB12	CHN2	STX7	GRASP	TRAF3IP3	FUS	IVNS1ABP3	S100A101	CTRB2	ECHDC1	CPA3	CXXC1	SOCS32	RBM52	SOCS33	TFDP11	SDCBP1	NCBP2-AS22	MS4A6A	WDR41	PLEKHA2	DOCK8	IFITM2	ABHD2	FPR1	RIC8A	SNRPB2	STAT2
TXN	BTK	CELF21	BAZ1A1	FGL22	ZDHHC12	SIGLEC102	UBXN14	NOP102	MARCH81	TXNIP	YWHAB	CD91	AAED1	MGEA51	SRSF51	TSPO1	BCL2A12	PNRC11	NACA1	RHOB	FAM103A1	FOS	MRFAP1L1	CXCL31	LFNG2	BCL2A11	ATF6B1	SLC11A12	HAGH2	ABCA1	PANK2	FCGR3B	SPG20	HLA-DPA1	RAN	RP11-1143G9.4	TXNDC12	ATP6V1G1	RAB21
MAF	CASP4	CORO1A1	UBE2M	PLXNB2	RHBDD21	CHST2	TYW1	SLC3A22	ANKRD372	MMP14	SAP30	KCNH2	ELF1	ADCY7	WIPI1	PPDPF1	SLC7A71	NOP10	EIF1AY1	ARL4C	SNX17	DNAJA1	IDNK	ALOX5AP2	SSBP41	C1orf632	ZFAND31	FCER1G2	RAP1B3	S100A8	MX2	LPCAT2	HNRNPA2B1	TMSB10	CHMP1A	TIMP1	EZH1	NPC2	TBCC
ZFAND5	TRIB1	CLNK	DERL2	MYO1F2	C10orf1181	NBPF102	CHST152	NCF14	SNX31	SLC2A3	PNLIPRP1	EGR1	IFI16	AP1S21	IDI11	MAP3K12	SLC2A61	PPIF1	PARP11	REG1A	CHCHD6	BTF31	JKAMP	BCL2A1	PSMB4	SLA3	PROSC1	NAMPT2	TOMM222	BLVRB	DNAJB14	ITGA4	AKNA	PDK4	CYBA	HLA-DPA1	OARD1	H2AFJ	EIF4A3
CD74	CSNK1D	PBX1	UBE2A	MPEG11	FCHO21	CD861	RASGEF1B2	ATP6V1G11	HBZ	HSPH1	VCAN	SPATS2L	DNAJC1	HLA-DMB1	WBSCR22	RYBP	ICAM2	SLC3A21	MYL4	AMY2A	PSMC5	JUNB1	USO1	JUNB2	GOLPH31	EGR13	TMEM50B1	PHACTR13	SSH21	NDRG1	PHYKPL	IL1RL1	CTNNBL1	PLAC8	BABAM1	VAMP5	PISD	LSM3	CARD8
MMP14	BLVRB	ACP51	TARS	ITGAL	KAT6B	LYPD2	NDUFC2	PPIF1	NFIX1	HIF1A	U2AF1	PSAP1	KRT1	RAB11FIP1	IL27RA	AKAP91	CCDC85B	SPINK12	AMY2B2	ARRDC3	ABHD5	UQCRB	SH3GLB2	RGS12	UQCR11.12	DYNLL13	N4BP2L12	LGALS32	HNRNPD2	FTL	NDUFV3	CKLF	INPPL1	ACP5	TP53	ADM	FDX1	C19orf70	MXD4
IL3RA	NCBP2-AS2	TP53INP1	KLF101	KLF132	POLR3D	DRAP11	S100A113	DAZAP23	CYB5R31	P4HA1	EIF3F	HSPA1A	C1orf186	PLEKHO1	FGD4	JAK1	PYCARD1	NDRG13	PRDX62	NAMPT	ZBTB8OS	ATP5G2	RAP1GDS1	PLIN22	F5	WSB13	DOCK22	GLUL3	IL10RA1	HIF1A	ANXA5	PRKAR1A	PLXDC2	CRIP1	PCMT1	IL1B	SIRT2	SEC61G	RANBP2
TXNIP	C14orf166	LGALS11	H1FX1	LINC006571	AFF42	DSTN1	NFIA	ERO1L2	OSBP2	ERRFI1	LRRC25	AHNAK	RHOH	ISG152	POMP	FGR	APC	PLAU1	PRMT2	SLC40A1	LGALS9	HES1	SIKE1	PTGS22	COL4A3BP1	CXCL32	OGT2	SNAPC11	RASSF52	BTG1	GNA15	FXR1	ACOX1	NAIP	LMF2	ARL4A	PAK1	PSAP	ERAP2
ID3	EIF3B	HSPD11	S100A61	TMEM1542	C3orf38	IKZF12	SEC11A3	TMA72	NPRL31	CSTB	PTPRC	AP2M1	SLC2A31	HSPB13	XKR8	CFP1	ZCRB1	ERO1L1	SYNE1	HIF1A	TPRKB	NR4A11	SORD	SAMSN12	MSN1	CD552	RP11-220I1.11	SPINK11	GTF2A22	CES1	COPZ1	S100A9	MAN2C1	CDV3	RAF1	ANXA1	HSPH1	PDIA3	CCDC115
HSPA6	FAM133B	AHNAK	PDCD51	CSF3R1	COA5	PRKCB3	OSGIN1	NDRG14	HAX12	TXN	SERP1	CDKN1C	GABPB1	CRIP11	HIGD1A	SRRM21	TBC1D10C	SLC11A13	RPIA1	CEL	MRPS23	ATP6V1F1	RB11	AREG2	HCK	TNFAIP33	RPH3A	BASP13	SNF82	TGM2	PLXDC2	TLN1	MIDN	HLA-DRB5	HDAC9	MCL1	YWHAB	EEF1G	PIM3
INHBA	EAF2	TMSB4X	PNPLA8	HBB2	CLN8	LYZ3	LGALS91	SPINK13	GPX13	CTSC	BID	ARHGEF6	SLC1A5	AMICA11	CCND32	CEBPA1	RP11-54O7.17	NCF13	PABPC41	ETS2	PDIA6	CTSD	SNHG15	HLA-DQA1	NOTCH22	HBB2	METTL93	PLIN23	CCT41	GCHFR	STRAP	STXBP2	NDUFA3	ARPC5	CUTA	MEG3	SCFD1	NDUFB1	ATP5J
OLR1	CDK11A	DDX17	SELM	IRF11	EIF3F2	XIST3	CCDC693	C4orf34	ZRANB23	IFI27	CSTA	HSPH11	SEC61G1	EVI2A	PRKAG2	RBX1	PCNP	CTSD3	GSPT11	MALAT1	SAMHD1	SUMO2	RLF1	CD812	U2AF11	MS4A4A2	STX81	LYZ2	ECH12	BASP1	TSNAX	ANKRD28	IFI6	BIRC3	HDAC5	RP11-347P5.1	UBE2L6	PPDPF	TXN
PLD3	UBE2D3	FGL21	KDELR2	SYK	LSM5	JAK11	MPV17L	DYNLL11	GYPB	IL3RA	ACTG1	ACSL4	PNLIPRP11	PLXNB2	UCHL3	CSF3R	NUDT161	ATP6V1G1	STK111	STAB1	SH3BGRL	NDUFS51	FAM107B1	SLC2A32	TFEB	FCGRT2	BLOC1S4	PPIF2	HDAC11	SSR4	VPS28	PIP4K2A	BCLAF1	DUSP2	DPEP2	RHOB	MFN2	IMP3	HNRNPA0
GM2A	MEF2A	MAPK14	PRDX11	ISG152	DPM1	TMBIM4.1	SDC31	PLAU1	TRIM58	ALCAM	EIF3K	CD38	ANKRD28	TUBB	PRDX6	ARGLU1	GIMAP42	NAMPT3	HK11	GP2	PTRHD1	PRSS11	CYP20A1	GPR1831	KIAA01001	IGSF62	XPC1	MAP1LC3B	LINC004931	HSPA1B	C19orf59	SBNO1	CAPN1	MTRNR2L12	NLRP1	PER1	COG7	PTEN	KDELR1
FBP1	TSPAN14	KCNH2	RP11-294J22.6	BAZ2A1	TDRD9	HNRNPU1	CRYL1	KIAA15513	SMIM71	CD9	ZFP36	NUDT14	PRR5	DMXL2	ZFC3H1	ERP29	EIF3I	SQSTM13	DCAF12	CD93	SF3B14	UBB1	GTF2A11	VEGFA2	STX31	HSP90AA13	RP11-1094M14.11	CYSTM11	AIMP11	MT1X	PARP9	ANKLE2	KTN1	LTA4H	TRIB1	VNN2	HRSP12	TSTD1	ATPIF1
P4HA1	CSGALNACT1	FCER1A	CMPK1	POU2F21	PA2G4	PLXNB21	ATP5B1	ATP6V0E11	UBE2H1	HLA-DQA2	PARK7	PRKCA	BCL3	KLF131	LDLR	RABGAP1L1	SERTAD11	CEBPB2	HDAC1	IL1RN	MRTO4	PEBP11	RBM48	PLAUR1	INPP5D2	FFAR2	CBX32	PLAUR3	HMGN13	CTSB	NUTF2	HECTD1	RNF167	TNNT1	FRAT2	GLUL	PACS1	BIN1	PUM2
GLUL	ARF1	CYLD	MRPL40	PLEKHO11	MALSU1	TRAF3IP32	ZNF839	SLC11A13	BCL2L1	HIF1A-AS2	GLRX	LMO4	MAPRE1	TNFAIP2	GNG5	HNRNPC	IMPA2	DYNLL1	NSA21	CCL4L2	TALDO1	CPM1	VAMP7	IER21	TMEM127	TUBB4B2	UBAC11	PLAU	EIF4B1	NFKBIA	ATRAID	ITGAX	SHPRH	LRRK2	DDX49	G0S2	PTP4A2	PRKCQ-AS1	TMX4
CXCL2	MAP2K3	TMEM1541	COX7A2L1	MARCKS1	HNRNPU	EIF3E2	CPA23	CEBPB4	SFPQ3	NRP1	MYO1F	CAPG1	PRPS2	ITGAL	IGBP1	CD1641	TXNIP3	RP11-290F20.32	NECAP21	MAFB	NTAN1	CD631	RARS	HBEGF	FBN2	PLAUR2	WBP41	WSB14	TMEM14B3	ZFP36L1	NDUFA5	PPIB	ICK	PFN1	APOBEC3A	CCZ1B	CRCP	MRP63	POLR3GL
CCL13	UBE2E3	FAM65B1	ICAM4	CYTH12	MGAT4B	BCAP312	GSKIP	NAMPT4	ATP5B2	OLR1	GLIPR1	SLC45A3	CCND31	CDC42EP31	TRIM11	BOD1L11	EIF3H1	MGAT12	GNB2L12	GPR183	VDAC2	C12orf571	G3BP21	DDIT42	ARFGAP21	PPP1R103	CEP192	CEBPB3	RBM31	HLA-C	RBX1	TMED5	CANX	ATOX1	GOLGA7	IFI30	USP8	NDFIP1	ERP29
SLC2A3	TLE4	TIMP11	RPGR	HLA-DMB1	GPANK1	CEBPA1	CLEC16A	RHOA2	SPP11	GLUL	NFKBIA	DNAJB11	OSBPL6	MEF2C	LTB4R	CHST2	CTSC2	RHOA	GRIPAP11	SLC16A10	GTF2A2	CLIC11	ACOT131	TIMP11	HIPK12	IFNGR12	MARCH2	PLEKHB21	AKAP91	LGMN	TECR	TLR4	CNOT8	KLF10	IRF7	PPP1R15A	KCMF1	HNRNPA1	TBCB
TMEM176B	LDHB	USP151	STRAP1	MS4A71	PACS2	MAP3K14	NSD12	RP11-290F20.32	YIPF61	CD109	EIF3L	PTGS1	XXbac-BPG13B8.10	RBM5	NECAP1	TMEM1542	MAP3K81	KIAA15511	EEF1B21	MAF	TOMM40	TMEM176B	RUFY1	GPNMB	AGPAT3	SPP11	CSTB2	ZFP36L14	R3HDM21	ERO1L	ARL2	XRN2	TRIM33	GBP5	UBB	MS4A6A	CDYL2	LSM6	KTN1
HLA-DRA	ATP5G2	SLC45A3	SLC27A2	AMICA11	KLHL2	RYBP1	FES	CTSD3	MOSPD1	ADAM8	SMAP2	TESC	BCL2A1	BAZ2A	LYAR	APOBEC3A1	PABPC4	ASAH12	KLF132	C15orf48	SLC25A11	CAPG1	DYNLL2	C1QA1	SIK31	BTG21	KLF102	GADD45B4	DDX241	CEBPD	CNPY3	EIF2S3	MTERFD2	FCN1	E2F4	FCGR3B	SCAND1	IL16	COPS6
HSPH1	ADAP1	HSPB12	MCTP1	ADCY71	SMARCE1	RBX1	AP1G1	CD523	TMOD11	GM2A	GBP2	AKAP12	ARID5A	TXN1	ECD	ANXA12	RAC1	WSB1	MKRN11	IL8	NEK6	LAPTM4A	RP11-66N24.4	ATF32	RAF11	SNRPD12	XKR8	APOE2	RAN4	NPL	OLA1	TNFAIP8	SRPK1	SLAMF7	CCZ1	DDIT4	SH2D3C	CD74	TAF15
LGALS1	HLA-E	ARHGEF6	GYPC1	CD971	MRPL53	ZBTB7A2	ATP6V1G1	MGAT14	PSMA53	PLD3	RGS16	RHOB1	SRSF3	SYK	RAB34	CYTH4	RANBP2	CLCN71	NDUFA111	NEAT1	ITPA	PPP1R15A1	CD521	FBP12	CYFIP21	DUSP13	UHMK12	RP11-290F20.3	NUDCD2	TPI1	FAM200B	COX5B	RNMT	HBEGF	MSN	TNFAIP3	AHSA1	TCEB1	CENPC
ERRFI1	PLCB2	HSPA1B	PRNP1	CFLAR2	SLIRP	EVL3	STXBP51	SQSTM14	IFNGR13	HLA-DRA	SEC11A	HLTF	STK17B1	C4orf481	SIPA1L1	KRAS	PNRC1	DAZAP21	PIN1	HSPH1	GCSH	NFKBIA	DCAF13	FABP52	OGFRL12	TIMP12	TRAPPC11	BNIP3L2	MPHOSPH81	TFEC	CHIT1	FNBP1L	CIR1	7SK.2	ANKRD13D	PDK4	SUV420H1	EEF2	NKG7
DAB2	CSK	PSAP1	UBE2D31	RBM52	NUCKS1	ERP292	PRMT2	LAMP13	KTN11	CXCL2	BIN1	MAML1	NINJ11	CD361	HLA-DRB12	DRAP11	DYNC1I2	C4orf31	XRN21	PRSS3	MLEC	CST3	GNL3L	GLUL2	TNRC181	CD142	PIGF1	S100A93	TGFBR21	GRB2	PAN3	TSPO	SERINC1	CHCHD5	EIF3G	CD74	DCXR	HMGN3	AHCYL1
CTSB	PDCD5	CFLAR1	ALG13	LMO21	WSB11	HNRNPC2	KCNE11	MGEA54	ADIPOR11	IGLL5	NR4A1	CYBA	IL18R1	LINC006571	DNTTIP2	HNRNPU	EPN1	MXD12	RBM38	HSPA6	DTNBP1	TPT1	ZMAT2	CITED21	KCNQ1	LTBR	MTRNR2L82	GRN3	IRF32	SLC25A37	TSC22D4	EPS15L1	SLC10A3	MAP3K8	GPX1	RNF144B	MRPL9	C9orf16	FBXO7
NRP1	MAFB	CD91	GALNT6	N4BP2L21	SAMD9L1	CD1641	LY6E2	IFITM24	NPC22	SLC16A10	SLC1A3	CD741	ZFP361	CSTB1	JMJD6	BCAP311	UHMK1	BASP12	CELA2B2	ZFP36L1	TYW3	RGS13	MXI11	PPP1R15A2	RCSD12	NFKBID3	MAP41	S100A84	PITHD13	LGALS1	HEBP1	CDS2	STK17B	GBP1	CMC1	FCGRT	RYBP	SELM	ZFC3H1
PRDX1	PDLIM2	ATP2A3	ACER31	C4orf481	RAN2	GLTSCR22	SAMSN13	CLCN72	COMT2	TMEM176B	MPEG1	PPP1R14B	GPR65	ZNF106	HAVCR2	PRKCB2	PPP2R3C	ATP6V0E11	APOE2	SLC2A3	SNRPD1	CD811	SMARCD1	HLA-DPB11	PKN11	RAN3	YIF1A1	SGK14	SRP721	CXCR4	CCDC112	INO80D	C19orf43	AGTPBP1	BMP2K	CD63	DHX9	CAPZA1	TRAT1
VAT1	SP100	MGEA51	RAB30-AS1	CASP11	GMFB	EIF4G22	ZEB1	ZNF2922	RBCK12	LGALS1	NAAA	FXYD5	CSRNP1	CYTH1	REG1A2	PRR131	YTHDF2	LAMP12	MPP11	IGLL5	PSMA3	MIF1	SLC24A3	YWHAH2	UTRN1	ORMDL11	RP11-274B18.2	NDRG13	ORMDL12	RALA	MEF2C	EXOC6	TBC1D9B	C3AR1	COMT	FKBP5	LFNG	AL592183.1	PKN1
COLEC12	NCK2	MBNL1	EVA1C	IL17RA1	OASL	MYO1G3	CDC42EP2	ZNF2072	SMIM1	ERO1L	GIMAP1	TMEM233	CELA2B1	KIAA1109	TMCC3	TMBIM4.1	APH1A	PLEKHB22	FKBP81	GRINA	ACVRL1	FTH1	PRPF4	SLA2	IARS2	DUSP63	C1orf563	TXN4	TERF2IP1	TNFRSF1B	HEXB	PHF20L1	RCSD1	JAK3	OTUB1	SAMSN1	PSMB1	USP1	ROCK1
HIF1A	TSSC4	GNAQ	HNRNPK	SNX101	PICALM1	SELPLG2	CEP1351	EEF1D2	AMFR3	CAPG	BIN2	SLC18A2	NR4A2	G3BP1	LPCAT1	NBPF10	ADM2	FOSL24	ANXA7	SPINK1	TOMM22	ZFAS1	THOC2	HSP90AB11	SNHG92	BRI32	FYB3	TPI11	SLC25A53	MARCKS	H1FX	PIK3CA	SPCS3	S100A12	SSSCA1	NCF1	CCT5	TRAM1	DDX50
UGP2	RRAGA	GCSAML	SNRPE	IQGAP11	CNIH4	RAB11FIP12	SNF8	WSB12	SURF11	MXD1	YBX3	HSD17B12	TUBA1A1	POU2F21	RER1	NOTCH21	GYPC	FCGR3B	NUPR11	TNFRSF1B	CRELD2	BEX4	NRBP11	HSPB13	ADD31	DYNLT12	GTF2H2	SAT12	SCP22	PLA2G7	TMEM258	NCOA1	PPP3R1	IFI30	RNU12	SMAP2	ABI3	PPIG	NMRK1
LY6E	SH3BP1	SPATS2L1	SAR1A	XAF11	CCDC692	ANXA13	PPP2R5C1	FCGR3B1	TTC11	ID3	C1QB	SMAD7	FAM107B1	XPO1	CD93	EIF4G2	ASCC2	VEGFA3	CEL4	HIF1A-AS2	OSTC	HPGDS	TAF8	HSP90AA12	PTBP12	CDKN1B3	CRKL	MGAT12	STUB11	MAFB	NCF4	U2AF1	XRCC5	ISG15	PSMD5-AS1	MSR1	B3GNT8	BIN2	RIOK3
HIF1A-AS2	CELF2	CDKN1C1	IAH1	LRRK21	SPTLC21	WDR111	COX7B2	MXD14	DYNLRB13	UGP2	EIF3E	PIK3R1	FKBP51	CANX1	NUDT16	CAST	ASNA1	PHACTR11	HAGH1	HSPB1	MRPS6	SNHG8	WBP1L1	HLA-DPA12	TNFRSF1B1	EIF1AY1	MIS18BP11	KATNBL11	SLTM1	FCGR3A	FLOT2	ELK4	IRF2BP2	TMPO	DOCK10	HMGN1	ATL3	LITAF	ADNP
LIPA	RP11-139H15.1	ATXN7	PROSC	TMEM176A1	GLRX3	CFP2	H2AFV1	ASAH13	POLR2I2	HLA-DOA	RGS19	KCNQ1OT1	C1orf56	TBL1XR1	KLF4	PLXNB21	FOSL23	HLA-B1	SLC25A371	PPDPF	SMIM15	CTSG	EIF3J-AS1	HLA-DQB1	ANXA61	PHF20L11	DMAP11	HCAR32	RP11-349A22.51	HLA-A	GLTSCR2	PGD	APOBEC3A	BASP1	STAT2	TSPO	SLFN5	TIMM13	MGEA5
SCD	SNHG15	PIK3R1	TSSC41	RNF2131	PITPNB	TMEM1543	MPHOSPH62	RBPJ3	PSME24	CST7	PTPRE	HLA-DRB11	EHD1	KCNE3	VPS35	BID1	PIP4K2A	TNFRSF1B1	FBXO71	HERPUD1	TBC1D2	PPDPF1	TFDP1	BIRC32	FAM120A1	PSMA31	LYL11	MARCKS2	ARF62	HSPA5	NEU1	DOCK5	C1orf56	C5AR1	GPR65	CSTA	NOTCH2	SSR3	ZC3H11A
CD109	CLEC7A	CD38	BTG21	FBXL51	THAP5	APOBEC3A1	HLA-DPB13	YWHAZ3	FAM46C	ARRDC3	C19orf43	LAT	SRGN	TMEM1541	PHACTR1	EIF3E1	ZSWIM7	HCAR32	TXN21	AREG	PRDX4	PRKCA	DHRS1	C15orf481	HNRNPC2	DNAJA12	CNOT10	CLCN71	PPHLN11	TNFAIP3	BTF3L4	GRN	COMMD7	TIMP1	CARD8	BASP1	KLF12	UQCRQ	PHKB
ADAM8	PSME1	ACSL4	CAMTA1	CPPED11	MFSD13	PTBP33	DGCR14	FOSL24	SEC11A4	SLC11A1	GADD45B	HSP90AA11	AMY2B1	TNRC6B	JOSD1	WDR11	MERTK	RBPJ	GMPR1	CD74	S1PR4	GNB2L11	RTF1	ZFP362	SCAND11	NFE2L22	RETN1	HIF1A-AS21	NDUFA33	ALDOA	XBP1	ANKRD36	TOX4	ICAM1	TMEM173	IRS2	NSD1	DAZAP2	POLR2A
CD59	PLP2	AP2M1	MAT2A1	FAM198B1	LATS2	SRRM22	GBP11	SPAG92	PLAC82	SCD	EIF3H	C1orf228	SDCBP	SNX10	RBM15B	PARK71	VMP11	SPAG91	CBR11	PDK4	RAP1B	ADRB2	ADIPOR2	CLEC5A1	RNPEPL11	GCA1	VAV11	IVNS1ABP4	ATP5D1	SDF2L1	HIGD1A	CSNK1D	VPS53	NSA2	SULF2	FGL2	CNDP2	METTL9	C11orf31
TFRC	RNPS1	NKTR	MKKS	ADAR1	HINT3	TMEM176B3	RBM44	BASP13	UBE2O	HK2	IER2	SEPT2	STX11	RABGAP1L	TOP1	RGS191	PDCL3	HIF1A-AS21	BPGM	TXNIP	VEGFB	EEF1D	POR	TUBB4B1	YWHAB2	HBEGF1	TCIRG12	CCL3L3	SBDS2	S100A9	TWF2	SRSF3	APBB1IP	S100A8	ARPC2	HEBP2	SNX1	MDH2	FTL
S100B	PSMA5	EGR1	SRP19	DPYD	EMG1	EIF5A2	ADAT1	PLEKHB23	PRMT21	DAB2	SLC25A3	ARL6IP5	TNFRSF9	ZFAND52	FAM49A	LMAN2	POLR2A	ZNF2921	KRT11	HNRNPH1	PPP1CC	HSPE1	NDUFS2	HEXIM12	PRRC2A1	HNRNPU-AS13	ZDHHC121	MIF4	MSI22	PSAP	CCZ1	CD52	TNFSF12	CD74	VNN1	ABHD5	ATP5B	TXNIP	ISG20
HLA-DOA	ACAA1	CYBA	BCAS2	KCNE31	DICER11	BOD1L13	TCF7L21	TNFRSF1B2	NSA23	S100B	MIDN	MAST4	SRSF6	NUB1	OSTF1	PLXNC11	DDT	TPI1	C1QC1	ZFP36	PYURF	LMNA	PNPLA8	EGR12	ZMAT21	HCAR31	ANKRD40	CCL3L12	ATP5I2	ZEB2	RSL24D1	TMEM164	ZNF451	FCGR2A	CCDC85B	ISG20	RPE	SLC25A39	RNF19A
OTOA	FUS	C1orf228	TXNDC17	STEAP4	TSSC1	KRAS2	AHR2	CCNL13	BLVRB2	GRINA	EEF2	HLA-DRA1	CD481	LNPEP	BEX4	ZBTB7A	HNRNPL	CCL3L31	CPB14	MMP9	ARPC5	TIMP3	MTR	IL1RN1	YTHDF3	IVNS1ABP3	NDUFA14	CD682	ID22	HEBP2	UBE2D1	TTC39B	RAC2	IGF2R	FERMT3	MTRNR2L12	AKAP10	EAPP	PDCD6
NUPR1	LYPLA1	TLE41	ZDHHC2	ZNF1062	TSPAN2	CYTH41	ARHGAP241	B2M2	ZNF1482	VAT1	ARPC3	S100A41	CLECL1	C15orf481	SNRPD1	SET1	JUN2	CCL3L12	C1QB2	MARCKS	ANXA4	STMN11	CYTH2	C1orf631	C19orf661	SNX61	DAZAP11	MXD13	C9orf782	FNIP2	PTAFR	ZFR	C6orf62	VNN2	C1orf43	VSTM1	AMPD2	IGBP1	TUBA1B
ERO1L	TWF2	CD741	SLC8A3	TNRC6B1	C6orf226	WARS1	ARPC1B2	HLA-C3	HEBP12	SLAMF9	CPPED1	VWA5A	RGS2	RP11-1143G9.41	NGLY1	PLAGL2	ZFAND53	MGEA53	FAM210B	DDIT4	POLE4	PTMA	LPCAT11	ADM1	UBE2L61	BIRC33	SPOPL	CCRL2	MAZ	ADAM8	AIP	NPIPB5	ARHGAP25	ACTR3	INPP5D	FPR2	KLF13	GPX4	VAPA
FN1	DNAJC1	BAZ2B	CSDE1	C14orf22	EIF1AY1	CUX12	MTHFD11	PPP1CB2	NCOA43	VEGFA	FAM26F	HIST1H1E	HDC	GPR651	ANPEP	M6PR	EPSTI11	NEAT11	PRSS32	ERRFI1	PGLS	GLTSCR21	PPCS	IER52	SZRD11	GPX12	CALML4	PSAP3	PIK3CD1	FN1	RGS14	TRPC4AP	ATP6V0A1	TAF10	AKT1	MNDA	CORO1B	RSL1D1	CORO1B
PLA2G7	FAM200B	HSPH11	BLOC1S4	OGFRL1	OXSR1	CAST1	RCCD1	CREBRF4	DDX181	CTSB	MCL1	CD63	RN7SL1	GIMAP8	MIR4435-1HG	SAMHD11	SPINT2	CCRL2	VIM1	SMAP2	C2	CD691	PTTG1IP	G0S21	NBPF14	CTSZ3	CHMP4B2	ERO1L2	ANAPC51	IL1B	PYURF	ARID1A	FKBP1A	CEBPB	BTG2	PLAC8	EPG5	EIF3F	PRKAR1A
IGLL5	VAPA	NUDT14	PCBP1	PTBP32	BRD3	TAPBP2	EXOSC5	HCAR31	EPB42	GPX3	ICAM3	CORO1A1	IDI1	GOLGB1	CPD	UCP2	MIR181A1HG	CCNL11	CPA23	S100A8	S100A6	NDUFA41	EIF2B5	ZNF3312	PUM12	ZSWIM61	TSC22D41	LITAF2	SUMO11	BNIP3L	ZNF148	STAT2	TMSB4X	IL1RN	SYK	STK17B	CERK	COX4I1	XRCC5
CCL18	SH3BP2	MYH91	COL13A1	STX72	TBCC	CSF3R2	POLR2J1	UBC1	BTG23	SDC2	DDX21	CADPS	AP1S3	PPT1	GBP21	ANKRD44	FCN11	TMA7	GP23	FKBP5	UBE2L3	RP11-354E11.2	HIBCH	CDKN1A2	IDS1	SMCHD13	IL12RB1	PHLDA21	TSC22D42	CANX	SLC39A10	LYZ	ELF1	TMEM170B	SPTLC2	BTG1	MX2	CLPP	KLHL24
HLA-DQA2	AKNA	MAML1	RP11-138A9.2	MOB3A1	C19orf431	SSU721	C14orf23	KLF64	YIPF43	CCL13	GIMAP4	NUCB1	XIST1	C12orf57	HSP90AA12	MYH91	PRDX61	CD92	CELA2A3	SAP30	MKKS	TYROBP	PLEKHA3	ETS22	EEF1G1	TNFAIP22	NUDT41	HLA-DQB12	SUMO21	PDIA3	USMG5	KIAA0430	N4BP2L2	IFITM3	PRKCSH	IFITM2	ST6GAL1	SH3BGRL	EIF3G
ISG15	UBE2J1	SRRM2	TRIM69	KIAA11091	RBM23	BID1	SMAP22	C14orf24	C7orf732	ITGAX	CD300E	TSC22D1	LAPTM4A	HERC4	XBP1	SSU72	JUNB3	UBC	CTRB23	CD163	TMBIM4.1	HSPA81	ORMDL2	LDHA1	ARAP12	DDX173	AHCYL1	FOSL23	COX141	FOSL2	LSM4	RNF24	SNRNP200	POLR2L	REEP5	C20orf27	RAP1GAP2	DNAJC19	CD99
CST7	CLEC9A	BTN3A2	NFKBIB	CD41	EI24	CKB	EXOC6B	HIF1A-AS21	C9orf782	TGFBI	FGL2	GNPTAB	SNHG9	CASP1	PTRHD1	EMILIN2	OLR11	ISG154	RNASET2	OGFRL1	DDT	VEGFA1	ELOF1	IGLL52	USP152	ATF33	EHBP1L13	FOS3	PSMB62	DHRS3	SRSF6	CALR	CASP8	RN7SL1	2022-03-05	CD86	C6orf120	RPA2	S100A4
LGALS3	NCF1	RHOB1	PPP2CA	NFE2	PPIB	ATF4	TRNAU1AP1	CSF3R3	CD554	TFRC	PLAC8	AKAP9	INS1	MARCKS1	MYL12A	RAB11FIP11	NFKBIA3	RNMT1	CELA3A3	F13A1	MRPL13	NSA2	GGPS1	NFE2L21	WDR262	STX111	PER12	GAPDH1	TSPYL12	OSBPL8	SLC25A36	CDC37	PCMTD1	DDT	BLVRA	FAM26F	FYB	GYPC	COMMD3
FCGR2B	COX4I1	LMO41	MGAT2	ACTR21	ITGB21	MYH93	PTPN182	TPI12	STRADB	MGAT1	CLIC1	TIMP3	NFKBIZ	KCTD12	ITPRIP	RAB101	CTD-2267D19.2	ZFAND54	ZFP36L21	HMOX1	PSMA5	MLPH	IP6K1	SOD22	CDA	IRF21	P2RX12	NCF22	SEP15	MGST1	VAT1	NBPF9	GMCL1	HIST2H2AC	MYD88	TLR4	SRSF10	ACADVL	SUN2
SLC16A10	CCAR1	HSPA1A	ATOX11	WARS	KIAA2013	FXYD51	SIRT3	PHACTR13	CTA-363E6.6	PSAP	LMO2	ABRACL	LINC00694	CD4	SAMD1	ITGA4	SEC61B1	ZNF207	UBB1	RGS2	DNAJC15	SERTAD1	GSK3A	HLA-DQA21	LILRA6	NUFIP23	PTGER2	ADM3	RHOH1	MPP1	C1QA	FOSB	SENP7	LITAF	NIFK	RFK	ESF1	UBA52	TNFRSF14
MXD1	ARL4A	PPP1R14B1	HERPUD11	RABGAP1L	HDDC3	IGSF62	CITED21	TMSB4X1	STOML2	FPR3	EEF1A1	GCSAML	CSF1	BIRC31	CD300E1	TMEM176B3	CDC42EP32	CREBRF2	PLA2G1B4	MRC1	DNAJC5B	KIT	RASA2	TNFAIP32	TNIP12	KCNJ21	TUBB2	HCAR21	PRKCB2	GADD45B	MBP	NCF2	STX10	NBEAL1	AK2	C7orf73	MAST3	NDUFA11	TPI1
HLA-DMB	MYH9	HLTF	ABCF1	PSAP2	HADHB1	PLXNC12	AMY2B2	CD94	CTSB4	ENO2	IRF1	LYL1	NFKBID	OGFRL1	LIMK2	PPIG	XRCC6	IFITM23	SLC25A39	C3	TMEM208	OST4	ASCC2	HLA-DRB11	LIMD21	SGK13	SEC631	P4HA12	PAN31	RNASE1	SARS	KBTBD2	MFSD6	PLBD1	BIN2	PNRC1	SLC9A3R1	BRK1	CASC7
GPX3	MRPL36	PRKCA	PRELID11	LNPEP1	MARVELD1	UQCRB1	HNRNPDL1	VEGFA3	DDX63	NDRG1	IER3	S100A11	IFNGR2	GRSF1	PRMT10	CDC37	SPG11	CD831	SYCN4	KLF2	GSTK1	UBA52	DUSP3	SNHG121	ING3	CXCR43	SELPLG3	TFF1	SH3KBP12	AQP9	PKN1	HUWE1	EFHD2	NLRP3	RRP36	EGR1	CORO2A	NCBP2	COPB1
IL2RA	RBM3	BPTF	TMEM2581	TNRC181	POGLUT1	NOTCH22	BCLAF12	ARRDC33	SYNE12	OTOA	CD14	MUM1	CTD-3203P2.2	ACTR2	VPS37B	BAX	CREM2	ARRDC32	YBX32	NR4A1	COA4	CHCHD21	UBE3A	NFKBID2	PRKCB1	NFKBIZ3	LEPRE1	PPP1R15A4	PSMG23	GSTP1	TAGAP	NBPF10	PTPRC	CTSL	TNFSF10	HMGB2	GMFG	MRPL23	CNPY2
CRIP1	PRKCD	MED13L	CAPZA2	CLTC	AGPAT1	SOX41	POLG22	CCRL2	NME4	HLA-DPA1	FKBP5	GRAP2	CEBPB	JUN1	DUSP5	DHRS7	TMEM66	KLF62	AMY2A4	CTNNB1	TMEM126A	IL181	RNF11	CD92	NAPA2	XRN12	RFTN11	TYROBP1	SENP62	H2AFY	TREM2	TNFAIP2	PRR14	EMB	JDP2	ZFP36L2	MLLT6	SUMF2	ZNF207
SLC11A1	IDI1	AAK1	SEC11A1	PCSK71	TSPYL11	CAPZA21	BTBD6	RNMT2	DMTN	C4orf48	SERPINB1	TNFAIP8	PPAP2A	MYO1F1	TUBB2A	MTDH	MORF4L11	LCN21	CPA14	ERO1L	AUP1	NPM11	PQLC3	NFKBIZ2	EFHD22	MIR24-23	PRKX1	LCN21	PARK73	CISD2	EEF1B2	PARVG	VOPP1	FPR1	LUCAT1	CHRAC1	ARID4B	PFN1	NECAP2
IL7R	HADHA	AKAP9	PIM2	NFAM11	UBXN13	IDS2	AC022182.3	ZFAND54	USP121	IL2RA	AOAH	LINC00657	FOSL21	ATOX11	FLOT1	RAP2B1	R3HDM2	PPP1CB2	CA1	NDRG1	TMEM261	EIF3E1	APOL6	DNAJA11	DYSF	SOD23	COTL12	CD833	NDUFB8.12	SLC2A3	C10orf128	SF3B1	ATF6B	DIAPH2	OAS2	RB1	PHAX	TMEM50A	CD27
TMSB10	ATG16L2	KLF3	LPCAT1	JAK21	TBRG4	SET2	DOHH	HLA-A3	MACF13	FCGR2A	GMFG	NTRK1	EDIL3	PARP141	ZFP36L2	PTPRC1	RTN4	RAB7A	GYPC1	GABARAP	TMEM230	MINOS1	MBTPS11	PHACTR11	PCSK71	DHX9	MINOS11	TNFRSF1B2	OCIAD12	IFNAR1	FRAT2	ARHGAP9	SUPT20H	RIOK3	ARF1	CLEC12A	CAPN2	GNB2	RP11-94L15.2
HK2	CAP1	MAST4	NXT1	SLC2A61	FAM204A	RAP2B3	PIM21	RAB7A3	ZFAND61	IL7R	INS	GOLGA4	KDM6B1	C14orf2	C1orf1621	CAPZA2	MRPL3	CSF3R1	CELA3B4	SGK1	DRAP1	S100A61	PPP1R12C	VSIG41	HIPK32	HSP90AB12	LARP7	ZFAND52	NDUFB31	CD300A	HDAC2	TUG1	AES	UQCR11.1	CERS2	PTPRE	YY1	NHP2	C12orf75
TGFBI	UBA52	LYZ1	RAB5A	TNFAIP21	TALDO12	ANKRD13D3	GNL2	HLA-E3	SLC1A54	TMSB10	PLIN2	HSP90AB1	SLA	RCBTB2	BCAS2	ATP5A1	SLA2	ITGAX3	C1QA1	PFKFB3	ASNA1	DAD11	CD3021	ARHGAP181	C20orf24	TMEM1071	ITGB2-AS11	RNMT2	NECAP2	MYO9B	ARPC1B	U2SURP	GCC2	CES1	BRD3	FOSB	RGS12	DYNLRB1	LPIN2
FABP3	SUCLG1	HSD17B121	SMIM4	33482	WDR431	PSMB92	HNRNPA12	HSPA52	SELENBP1	ADAM9	CD163	HS3ST1	YBX31	CEBPA	SRGAP1	DEK	SYNGR21	ALDOA	CTRC3	HK2	EMG1	SRP141	COPS7A	HCAR3	PTPRA1	C1QB1	COX6C1	RHOA1	TIMM8B2	HLA-F	FES	POLR2A	FLI1	PTBP3	LYZ	BCL2A1	COA5	EPB41L4A-AS1	HLA-B
SDC2	UBXN1	HLA-DRB11	TRIM63	TMEM30A1	DRAM2	CTBP21	VDAC22	CD834	EIF1AY3	LY6E	LIMD2	SNORD3A	GNA15	NUP62	CST72	FXYD51	COMMD8	GLUL3	GLRX5	FCGR2A	KLHDC8B	S100A41	SART3	PPP1R102	RB1CC11	EIF1B1	LDHB2	NOP102	RBM38	CCDC109B	ZNHIT3	SAP30BP	WIPF2	PTPRC	DDX3Y	CHP1	HM13	ATP5I	EMC6
HLA-DPA1	SLC39A1	SMAD7	METTL12	DAZAP21	CXXC1	HK3	HLA-F2	PPDPF3	SUMF22	LIPA	C19orf38	SNX29	NFE2L2	LSM41	HLA-DPA11	SELPLG	HDGF	APLP2	AHSP	HMGB2	CALM2	PTGS1	USP22	XBP11	TCF251	CD633	USMG52	HSPA1B4	POLR2I1	IFI30	TACC1	FBXW11	PIM1	TMEM30A	KLF6	ARGLU1	ITGB1	CCDC109B	NT5C
SLAMF9	SUPT4H1	LINC00657	B2M	PRAM11	POLR2E1	S1PR41	POLR3D1	ENO12	DNAJB62	SEC61G	TUBA1A	ISG151	PRKX	NFE2	NDEL1	NIPBL2	RAB18	YWHAZ1	CTRB13	MXD1	MRPL32	SEC621	WDR73	CD551	CD300LF2	AKR7A22	TXNDC112	S100P	MINOS12	CTSD	CAP1	CD47	STARD4	MSRB1	ATPIF1	CPT1A	MAPK1	TCP1	ZMAT2
TIMP2	TLN1	LAT	GCA1	ALDH1A11	CD331	EIF3D2	IFI162	NEAT12	PPIL4	ZNF385A	JDP2	RSAD2	RP11-386I14.4	PDCD6IP	LTBR	CTBP2	NCF2	RN7SL12	SNCA	SLC11A1	ACOT13	NDUFB4	EHMT2	FKBP52	CDC42SE22	GIMAP8	NBPF153	CD94	REXO21	CD48	IRF7	TUBA4A	DENR	C7orf50	JUND	HLA-DRA	CALM3	C11orf58	CAND1
ITGAX	AURKAIP1	TESC	SPCS2	PDCD6IP1	LSMEM1	ACTN42	FARSA	RN7SL13	FECH1	FCGR2B	KLK1	SRRM2	PPP1CB	TNRC18	TGIF1	MYO1G	HNRNPU-AS1	P4HA12	HBM	IFI6	MTX2	RGS101	PTPN1	NSUN62	PNPLA61	SLC38A23	ANAPC41	CTSB2	OFD1	ACOT13	BST1	ATHL1	RAB2A	PPT1	IRF5	SNRPD2	IREB2	YWHAQ	PHC3
PSAP	SLA	EPAS11	FOSB	IKZF11	BMS1	PLEC1	SIPA1L2	ITGAX4	CNOT42	ABCA1	SRSF5	CLCN3	VEGFA1	MOB3A	VPS37A	TAPBP	SERF21	ENO12	PNLIP4	SRGAP2	SEC11A	C8orf59	FAM134A	THBD1	RHOG	SLFN11	AKIRIN2	SLC3A21	PDCD61	FKBP5	YWHAH	RTF1	SPTLC2	GYPC	NUP62	NCF2	TIMP2	VDAC3	ENSA
FPR3	EIF4B	CAPG1	ACTB	RNPEPL11	ARID1B	BAX2	CLEC12A2	LCN2	HEMGN	PET100	EEF1D	KLF3	NFKB2	CPPED11	OS9	CHD9	BAZ1A1	ATP6V1F1	HBD	RNF145	SLC31A1	COMMD6	CYB561D21	SERTAD11	ATG16L21	STX121	AZIN11	DDIT31	FAM107B2	TYMP	ARHGEF1	XPO1	CUL5	SOCS3	CMPK2	POLR2L	CD68	R3HDM2	RBM17
IGJ	SRGN	HLA-DRA1	CD3021	RCBTB2	ISCA21	CD300LF2	NME2	SUB12	ITSN22	COLEC12	C3AR1	DRAP1	HNRNPH1	DAPP1	CLU1	CD300LF1	ZDHHC71	ADM3	INS4	AAK1	FAM96B	ST13	RER11	CD741	ITGB2-AS1	AMICA12	SP31	HIST1H1C2	MDH13	FUCA1	UBE2B	ENTPD4	HRH4	BZW1	GIMAP6	NFE2L2	PPP6C	RNASEH2B	AP1S2
C4orf48	RNASET2	PTGS11	PFDN2	SPG21	FURIN	SPI12	CLEC4E2	ATP6V1F4	IQGAP24	BCAP31	ARPC1B	VPS28	MT2A	FGL22	CYC1	LNPEP1	RNF1451	S100P1	ALAS2	CREM	CYBA	UQCRH1	ZFP14	UBE2S1	CTDSP11	MRPS352	MALAT13	PPAP2B	GLRX5	PHPT1	IL2RG	FOXN2	WIPI2	FGL2	RNPEP	LRRK2	AFTPH	PPP1CC	PSMD4
MOB3B	UXT	TNFAIP8	EIF3F1	DUSP62	PRPF31	NIPBL2	C1orf431	HSP90AB13	HNRNPUL13	SQSTM1	EIF1	GMPR	MIR24-2	TMEM173	NFE2L21	EIF3D1	PFN11	HSP90AB11	CLPS4	SLC38A2	TRIAP1	C19orf53	SLC4A1AP	CD632	PPP1R181	LYZ1	PARP11	ALDOA1	LSM62	ZFYVE16	MCL1	GLUL	BUB3	LILRA5	YWHAQ	ZBTB16	NAA10	MPG	RHOA
GRINA	PALD1	44806	TMEM126A	APOL6	STK16	CXCL161	RNF411	ALDOA2	CDKN1B2	HLA-DMB	CTSS	EPAS1	IFITM2	XAF1	CCNH	ACTN4	C11orf58	RALGDS	PRSS14	IFITM3	PRDX2	GPX1	NARG2	PRMT102	LTA4H	IGF2R	AP1M1	APLP22	PARP82	STXBP2	ENTPD1	NPLOC4	HNRNPL	HP1BP3	2022-09-09	2022-03-07	ZNRF2	C19orf24	CEP350
C2	AC074289.1	TMEM233	UNC50	PCBP11	RNF6	PARK71	CLEC11A1	TMEM2584	NR4A23	SOD2	KLF6	SMYD3	RELB	ATP6V1E1	SLC52A2	SYF2	AKT1	TFF1	HBB4	MCL1	ARL4A	DYNLL11	GALNT11	CTSL1	NUMB1	OCIAD11	BSG	RNF13	EIF2A1	SCD	MGMT	ZBTB44	WHSC1L1	TCN2	EIF2AK2	TMEM170B	DENND5A	NDUFC1	BCL9L
NGFRAP1	PXN	KCNQ1OT1	SERPINB91	AGO4	SMAP11	PKN12	CSDE12	KLF23	NIFK2	NGFRAP1	PRKCB	BPTF	TPST2	CREB1	CCNT1	CMTM6	LYSMD2	SLC16A32	HBA22	SAT1	PLA2G16	POLR2L	PEX2	HNRNPU-AS12	CAST1	CD1D	NBPF103	ALOX5AP3	PPM1K	CXXC5	ATP5B	RAB10	MIS18BP1	EIF2S3	FAM118A	LILRB4	TECPR1	REXO2	NDUFB6
ASAH1	DNAJC2	KMT2C	CD2BP2	CTSS2	RBM12	M6PR3	RP11-343N15.52	APLP22	SIAH22	ISG15	FAM65B	GPR35	ZNF3311	STEAP4	PTMS2	ASAP1	PLIN22	HCAR2	HBA1	CDKN1A	MRPL14	NDUFB1	BRMS1	HERPUD11	PYGL1	ABRACL2	IST12	RYBP2	SSR21	UGCG	PAPD4	DIP2A	RAB18	ATP13A3	KPNB1	AKIRIN2	PSMC2	PSME1	SENP6
GRN	EXOSC1	FXYD5	NMT2	GIMAP71	CXCR42	ATP5A12	KLF63	RALGDS3	S100A93	CHMP1B	WASF2	GSN	CST71	AGO1	AMPD2	HINT11	LIMD21	HSPA51		SLAMF9	AKR7A2	PFDN5	SURF1	CLEC10A1	TRIOBP	MKLN12	SSBP42	PGK12	ACP11	TXN	SAMM50	ATG12	SASH3	TOMM7	TPD52L2	LSM5	ZDHHC1	WASF2	SESN3
ATOX1	BOD1L1	GOLGA4	MIDN1	CELF11	ZC3H3	CDC371	EEF1A11	ACTR33	TMCO11	USMG5	TSPO	RP11-354E11.2	MIR202HG	ACP52	TMEM158	PTBP31	CAB39	GRINA3		C6orf62	MRPS16	SOCS1	SLC2A31	SKIL2	COPA1	DECR11	CIZ1	GRINA3	ERAP21	CYB5A	CTBP2	PTPN18	NFAT5	CCDC50	RCBTB2	PABPC4	C18orf8	YBX3	CCDC85B
CTSZ	STX10	NFATC3	DEGS1	MEF2C	SLCO4A1	CMTM6	TUBB2A1	JAK12	GOLGA32	INHBA	RBP7	MBNL1	KLF61	YWHAH1	PTPN1	ATP2B11	TMBIM6	HSPB14		CSF1R	LACTB	MAOB	TMEM55A	EIF4A31	JAK21	HLA-DQB11	B2M	ITGAX2	ATF6B2	CDV3	WIBG	EID1	PISD	HMGN2	HLA-B	NAA20	RRP12	SPINT2	PHF20
ABCA1	LAT2	DNAJB11	SPATA13	PARP9	SYS1	RBM31	PROSC1	PABPC13	PARP15	ATOX1	BTF3	ALDH1A1	CD83	PCSK7	PTGS21	NAPRT1	SSR2	HLA-C2		ADAM8	EBPL	PRDX11	RGS21	LINC00936	RASGRP21	TOP11	MTMR14	HK22	HNRNPDL3	RGS2	RP11-343N15.5	IVNS1ABP	ERGIC1	CR1	SLC7A7	SNRPC	BOD1L1	MRPL33	MBNL1
SEC61G	NOTCH2	ISG151	MAF1	HERC42	LMBRD2	ANKRD442	TMPO-AS1	GPX42	HBQ1	IGJ	ACSL1	HOMER3	CREM	NUDT3	PNP	ATF4	PFKL	HIST1H1C		P4HA1	MRPL12	PRDX61	OXLD1	BTG12	SLAMF7	UBB3	CSK2	NPC22	TXN21	ASNA1	PRDX2	INPP5D	WAS	FOLR3	TALDO1	LYZ	CORO7	CALM2	PPIB
LAMP1	PSTPIP1	HLA-C1	MAP1LC3B	PPT12	UFM1	MTDH2	RP11-660L16.2	TMBIM63	NDUFA111	TIMP2	CLEC12A	NKTR	RD3	CCR2	PHLDA21	FNBP11	SRSF21	NINJ13		CD109	SEC11C	ATP5I1	PIBF1	CTSB1	SNX10	ARL4A1	RBM3	ZFYVE162	RSL1D11	CIB1	C1QC	C6orf106	KDELR1	YWHAZ	RABGAP1L	PET100	STYX	COX7C	MRPL52
MGAT1	SASH1	SLC18A2	SOCS11	SMCHD11	TMEM2582	S100A63	IRF8	P4HA13	GCLM	F13A1	SERPINB9	FBXO34	MYADM	SPG21	RTFDC1	SF3B1	LTB	TMBIM61		BRD2	COMMD4	ARHGAP18	SENP5	NPM12	ZNF6551	PTPRE1	PGLYRP2	ATP6V1B21	CORO1B1	C4orf3	PARVG	CCDC88A	TOR1AIP1	NDRG1	NDUFS2	HSD17B11	PLBD1	LSM4	ZNHIT1
ARRDC3	TLR2	NTRK1	AKIRIN1	MBNL11	SNRPG1	CD79B	SLC7A6	HMGN21	NECAP21	CRIP1	DUSP1	GAPDH	DUSP11	EIF3D	INSIG1	PTPLAD2	SCFD1	DDIT31		DUSP6	SDHC	ZFP361	QARS	NR4A32	CSF2RB1	SNRPG2	MRPL531	GABARAPL22	PLP22	CHMP2B	CHPT1	KCNAB2	ZEB2	CREB5	NPTN	HMGN3	C1GALT1C1	EVI2B	SRSF4
ADAM9	ARHGEF1	ROCK1	BEGAIN	CANX2	ACTR8	SLC44A22	C14orf1661	HSPB15	LYRM22	GNS	CLEC4E	ABCC4	PIM11	FAM198B	PGS1	SNW1	APBB1IP	RNF131		ENO2	CD52	TMSB10	TRAPPC12	KDM6B1	TMEM30A2	SLC2A33	CNP	CAST2	CSK3	SRSF9	CD1D	ATP6V0B	LILRB3	RP11-206L10.3	BST2	IER2	GGA1	CHMP1B	PARP1
PIM1	SLC25A37	CRISPLD2	PDCL3	TBL1XR1	NIPA2	RCSD13	ARPC51	SLC16A33	RPIA1	HILPDA	AMY2B	KLHL6	TPM4	RNF213	NTPCR	ANKRD13D	SUCLG1	PLAUR3		MMP14	AMICA1	DUSP2	SNTB2	PMP222	PET1002	CEPT1	BAZ2A3	JUN3	CCT71	PDAP1	FKBP3	DMTF1	TSC22D4	LINC00937	NRBF2	GAPT	MACF1	RNF125	GLUL
PLAU	GSDMD	USP48	EVI2B1	SAMHD1	SNRPE1	RGS192	ACD	ADM3	HLA-DPB14	TCEB2	LYZ	PSME1	PNMT	PTBP3	S100A81	BATF3	SPPL3	TMEM2582		MGAT1	PPIC	RHOBTB3	CDK5RAP1	HLA-DRA	MGEA52	AC093673.5	CBWD1	FCGR3B3	CCNI1	MT2A	GLRX5	CST3	EIF3M	TBCA	GIMAP7	NCBP2-AS2	NBPF9	IRF2BP2	ARID4B
ZNF385A	SON	MSI2	WDR741	RASSF3	PREX11	ACAP22	HS1BP31	SH3BGRL32	HDAC12	SYNGR2	ASGR1	CXXC5	PIM3	MPEG11	SLC1A51	S1PR4	C16orf13	ZFYVE162		BASP1	PTPMT1	EIF4A21	SRBD1	HSPD11	MARK31	SLC16A32	PDZD81	HMOX11	SUMF22	LYZ	DEDD2	ATP6V1G1	CCDC125	DNAJC3	CTDSP2	SNHG8	IL10RB	FKBP5	CBX3
A2M	MARCKSL1	RICTOR1	EBPL	PPP1R9B1	EXOC2	HHEX1	CALCRL	S100P1	MYL4	WBP5	SPINK1	RGS161	AP3S1	IL17RA	SERPINB11	LILRB1	RNF19A	PLIN23		SLC1A3	MESDC2	SEC11A1	E2F4	FPR31	DIAPH2	FNIP22	TIAM11	HLA-DRA1	TMEM2561	NAGK	SEPT11	SPATA13	TRIM25	STXBP2	EDEM2	ALDH2	CCNC	NDUFAF3	FAM96B
ENO2	SPAG7	MUM1	RAP1B1	TRAM1	RAB5A1	DHRS72	LAPTM4A1	NINJ14	PABPC44	SERF2	MNDA	JUN	CPM	PSAP2	PAG1	PA2G4	IQGAP2	FNIP2		TLR2	LIPA	FIS11	SLC35E2B	WSB12	ATP6V0A12	NOP561	RIN33	SLC16A33	VDAC32	APBB1IP	INTS10	RNF130	MADD	STEAP4	NEAT1	CD302	ALDH16A1	APRT	ANAPC5
FTL	MFNG	S100A111	APIP	IRF2BP22	VKORC12	ARAP12	MALSU11	TFF1	WDR451	CD59	RHOB	APOE	ANKRD9	CLTC	ATP1B3	YPEL3	NCBP2	HLA-A1		ZFAND5	STMN1	HNRNPA1	RNF34	GSN1	CD461	SRGN2	FCGR3B2	MAP3K22	KLF33	SEPW1	COX5B	SYF2	ABL2	RPH3A	USP15	HIF1A	DBNL	BSG	ZBTB44
CALR	DOK2	GTF2I1	UBC	MEFV	PSMB31	RAB101	PXK1	UBE2D34	AMY2B3	LAMP1	GIMAP7	NCF1	ANXA1	RECQL	LRRC59	UQCRB	ITGAE	PHLDA22		CLK1	LY6E	ATP5L	OSBPL9	UBB2	PAFAH1B21	FGD42	CNOT12	CDKN1A3	MYEOV21	P4HB	PDCD6IP	VAV3	PPP1R15A	NAAA	SURF4	LY86	RREB1	VCP	SENP7
SERF2	PPP1CA	NBPF10	GOT1	CSK2	IFT20	ITGA42	RASD1	CFL13	HK14	GPI	FPR1	LAT2	REL	FOXN3	NFKBIA2	EVL	MCRS1	CANX2		CST7	ALCAM	HSPB12	KLHL20	HSPA82	SNN	MDH12	FLAD1	FNIP23	CDKN2D3	CALR	TOB1	DOCK11	RC3H2	GCA	PCSK7	LSM6	REEP3	BIRC3	DCK
TCEB2	EIF3D	FMNL11	C17orf49	G3BP11	PBX3	UNC1191	HIPK22	TNFRSF144	REG1A3	MOB3B	CD36	ATP1B1	PTGS2	JAK2	GPR1831	UBE2R2	AMPD21	HK21		PET100	C10orf128	GPX4	ARHGAP25	FTH11	NFE21	HIAT11	PILRA	GSTO12	CNN23	ZFAND5	EEF2	ZFP36L1	ARID1B	PLEC	NCOR1	MT1E	LYN	NUBP2	RNF167
GNS	UBE2R2	CD841	CD551	MTRNR2L12	MAPK3	CNPY33	ITSN11	GRINA3	GSPT11	CD84	VSIG4	BEX2	ICAM1	EPRS	PER1	PKN1	GNB2L11	LPCAT12		DMXL2	CYCS	SSR4	TSFM	CTSC1	YPEL32	MAN2B2	ARL8A1	GUK11	ARHGAP42	CSTB	PIN1	ARL6IP6	DAZAP2	LSMD1	ERAP2	TRA2A	PAG1	WBP11	RHEB
CXCL3	EHD1	DGKZ	C4orf32	LRCH41	RNASEH2C1	FNBP11	MSN3	M6PR4	RBM382	SNHG12	H3F3A	SLFN5	MIIP	SH3BP1	RP11-76E17.31	ATG3	FAM200B	PPAP2B		NINJ1	LYAR	CCL4	NOC2L	HSPH12	CD331	LMAN21	ARFGEF11	TNFAIP23	PSMA11	CEP170	EIF2AK2	DCP2	ARHGAP4	PFKFB3	HCST	TOR2A	DTNBP1	NDUFAB1	RP11-138A9.1
WBP5	MYADM	ANKRD13D1	UBE2N	SNORA76	ZNF6381	LNPEP2	LSMEM11	GLUL3	PRDX63	SLC7A11	NUP214	ABHD2	HINT1	SAMHD1	LRG1	DENND3	SIK3	GPX42		FOSL2	PHB2	EIF3K1	YTHDF1	OSM1	UBE2Q11	CASP31	SOX42	CXCR44	RP11-640M9.12	SLC43A2	BLVRA	ARFGEF1	UQCRB	H1FX	RP11-386I14.4	STXBP2	UBE2J1	BLOC1S2	PRDX6
NDRG1	EPC1	SCAF11	CCDC23	STAT61	NRARP	NECAP2	CTRB23	RAP1B3	SAMSN14	ASAH1	EEF1B2	GNAS	JUND1	IER21	STAT3	GRB2	SERPINB92	MAP1LC3B2		ZFP36L2	SAP18	SMYD3	TPM3	LIMS11	OSCAR1	BST21	PITHD12	ATP6V0D13	LAT1	FKBP2	VIMP	PTPN7	USP7	COX6B1	AC004951.6	IRAK3	C9orf78	GUK1	ZCCHC11
FCGR2A	NFIC	MACF11	ANP32B1	KCTD12	DNTTIP1	C19orf382	CHMP2A	HIST1H1C3	STK112	A2M	AREG	SKIL	FTH1	TMEM30A	SIK1	NPTN	VPS29	TNFRSF142		C10orf54	DCTPP1	CAST	EIF3B	SIK12	PARP81	NSL1	SNRPF2	SPAG92	TBCA1	TPM4	ADSL	HIPK1	ATF6	SNX10	SNRPD3	ZFAND5	OGDH	NDUFB9	RAB2A
VEGFB	ANKRD11	ANKRD121	ZNF511	NBPF9	PSMA3	RP11-1143G9.42	CCDC90B1	WTAP1	XRN22	FN1	GNB2L1	ADAM12	NFKB1	RNPEPL1	EIF4H	ITSN2	TRIM14	POLR2A1		SEC14L1	CD276	GSTP1	CDIPT	DAB21	CLTC1	UBXN41	MECP22	VKORC11	ATP5C12	P2RX4	OSER1	CPA3	DOCK2	CDKN1A	DUSP22	ABCC3	GLO1	MIF	NAA38
LSP1	APOC2	ARL6IP5	SMARCB1	PIK3AP1	TMEM2431	AGPAT3	SERPING11	PCBP23	KLF133	GRN	LST1	HLA-C	NFKBIA1	MAT2B	ACTG12	RCSD1	SRSF7	UBE2B		NABP1	CD37	TSC22D31	DDA1	ALCAM1	PRPF81	ANKRD121	PPCDC	DYNLL14	CLINT11	IL8	TGFBI	NAMPT	UBE2L3	VPS35	RASA4	NLRP3	MPHOSPH8	SCP2	NDUFA5
GPI	JTB	HIST1H1E1	RBKS	PRR13	MAPK61	ITSN21	PAPSS21	CANX4	S100A102	BCAT1	COTL1	PMEPA1	JUNB1	SET	NDUFS4	EZR1	RBM17	H3F3B2		RNF144B	ID3	SPATS2L	EIF4G1	TFRC1	CASP81	LAGE31	CCNG22	LAMP11	SNX172	WIPF1	TARS	PRPF38A	TXNRD1	MARCKSL1	TKT	SRGN	STAT2	ANXA2R	DKC1
SNHG12	KRAS	NIPBL	ASAH11	ARHGAP42	LMNA2	HINT12	SWAP701	DDX173	DCAF12	BHLHE40	NACA	ID2	SYAP1	PSMA5	RP11-290F20.31	GHITM	IFNGR1	M6PR1		DDX3X	FKBP1A	ITM2C	AC159540.1	KCNJ2	TET3	SQSTM13	TMEM1411	NSMAF1	VAMP53	SPCS2	UNC93B1	SH3BGRL3	C10orf118	AFF4	GIMAP1	C1orf162	AKAP11	COX6C	SEC11A
CHMP1B	PRKAG2-AS1	MAP3K1	SSSCA1	MEGF91	RTF11	RHOC1	RPF2	DDIT31	PIN12	ZNF331	PRELID1	NGFRAP11	LITAF	LPAR6	PDHB	NUB11	C9orf16	C14orf21		ACSL1	REXO2	ALDH1A11	SMNDC1	ARL5B1	IRAK32	OGFRL13	FBXO42	SRGN3	VPS292	LSM3	MTMR14	CSDE1	ACTR2	SMDT1	MX2	CD55	JAK1	ANAPC11	UNC50
IGSF6	CCDC12	GATA2	WBSCR16	SLCO3A11	C1orf43	SF3B12	DDX3X1	RNF131	MKRN12	TPP1	C1orf162	ROCK1	SPINK11	NUDC	RGS10	CSNK1A1	DIAPH1	LYZ2		DAZAP2	C10orf11	CD44	FAM179B	MAT2A2	RAP2B2	C9orf72	ALKBH71	RBPJ	CNOT6L2	SLA	ARIH2	LASP1	HNRNPUL1	FCGR3B	LAIR1	PPIA	DDX17	RANBP1	PHF1
CD84	EMC6	PDLIM7	PRDX6	ARID3A1	HUWE11	WIPF13	AGPAT5	IRF13	GRIPAP12	PIM1	C10orf54	TLE4	RASGEF1B	GIMAP41	COX20	CRBN	CD46	DUSP14		PIK3IP1	MRPL43	HSPD1	KIN	IER5L2	HOTAIRM11	IFIT2	HIST1H2BK	CCR13	CCDC661	CALM3	KIAA0100	XPC	NXF1	ARL4C	TLE4	GNLY	ADRBK2	EIF3I	ATHL1
HEXA	CAMKK2	NUCB11	BRI3	FAM111A1	TMEM2	EWSR12	C12orf65	POLR2A3	CELA2B2	ROMO1	S100A4	ABCB8	SOCS3	EXOC1	CPA22	CTDSP1	EIF4A1	PPDPF2		RNASE6	GALM	UBE2S	AASDH	HSPE11	TREX1	FGL23	USP161	EGR14	C16orf543	TOP1	ZNF593	LAMTOR5	PPP4R2	PNPLA8	CX3CR1	VNN1	SEL1L3	SCML4	MAGOH
BCAP31	DUSP4	ABHD2	EDF1	RXRA1	TOB21	PTPRC3	TBC1D10C2	H3F3B4	FKBP82	CALR	CFP	IGJ1	LMNB1	SLC2A6	TMEM14C	CELF11	WHAMM	UBE2D31		NRP1	IL18	CLPS1	ARSG	EEF1B22	CD141	ATXN72	GINM1	CD143	GSDMD3	RILPL2	C6orf62	TRA2A	ARPC1B	C20orf27	CCR1	HNRNPA1	TANK	PRELID1	RAB8A
HEXB	SYNGR1	SNORD3A	MRPL14	HMHA11	PLAGL11	EMILIN21	SMG12	ZFYVE163	ANXA72	FABP3	AP1S2	GTF2I	MCL11	PPP1R9B	SLC35D2	KMT2C2	C4orf482	MAP3K22		GNA13	TXNDC11	EIF3L	FDFT1	SETD5-AS1	NOTCH2NL2	EIF11	EVI2B2	UBC2	NDUFB12	SEC61B	AMD1	PTAR1	LSMD1	PPIA	POLR2J3	TMEM30A	MTPN	EEF1A1	UBALD2
GPX4	MLTK	ABRACL	CHMP4B	CREB11	RAB7A1	CHD91	SLC35B2	NFKBIZ4	HAGH1	LSP1	TKT	PDRG1	PRSS31	IKZF1	UBE2M	LUC7L3	ANXA5	HLA-DRB13		C5AR1	VPS28	GAPDH	SIRT2	METRNL2	TAP11	NUDT32	MAP2K33	BHLHE403	MPG1	EIF4E	SLCO2B1	DNAJC3	ARRB2	C1orf56	BRI3	CDC42SE1	SMCHD1	ATP5O	MITD1
AVPI1	HNRNPA0	NCF4	ETF1	ARHGDIA	AP003733.1	EVI2B3	ZMYM3	LPCAT13	ZFP36L23	PLAU	IL1B	KIAA0125	VMP1	FAM111A1	HERPUD1	SLC44A2	MACF1	WTAP1		ADM	RNF7	TOMM201	PLK3	ABHD52	TREM11	VPS4B1	IQGAP13	LPCAT12	TRIM223	SEC31A	SLC25A11	CD9	ATF4	ID2	KCNAB2	FCGR2A	GALNT10	SERF2	HDGF
LPL	APBB1IP	ADD3	TM2D1	NUDT32	FOXJ3	ATP5F12	CTRC3	BRK13	MPP13	TNFRSF14	CELA2B	PKM	CD69	NUP50	S100A91	HP1BP31	TTC31	HPCAL11		EGR1	ATP5A1	CHCHD101	LSM12	CD1631	ARRB21	PMAIP11	MSRB11	NUPL12	ABHD17A	PITHD1	TNPO1	KIF21B	SMARCA2	ATP5I	DUSP6	FBP1	METTL7A	ARL6IP4	BAX
PET100	NOL7	LYL11	METTL23	XPO12	PTP4A1	PAK1	RP11-373D23.32	FNIP22	TXN22	ATP5I	CORO1A	CD841	CPA21	GPNMB1	OSM	LACTB	OSCAR	GNPDA1		LPAR6	HSPA8	LDHB1	NDUFA10	LRPAP12	DKFZP761J1410	CAPG3	MYO1G3	ATP6V1F4	EIF5A2	CD52	ZC3H13	RASGRP2	IFITM2	NAMPT	SAP30	MXD1	RP2	C1orf56	GIMAP2
HILPDA	STRAP	GNPTAB1	IFT57	EVI2B2	KDM1B	PTPLAD21	MAF3	HPCAL14	CEL4	WIPF1	SLC25A6	SH3BGRL3	THBS1	ZNF652	ERGIC1	PAK1	ICAM31	SH3BGRL31		CDC42SE1	TEX264	ATP5O1	CNPPD1	TOP1	EIF4EBP21	ELMSAN11	INO80E	ETS24	PHF111	IAH1	CD40	S100A8	ABCC1	DYSF	DDX60L	HN1	ARPC2	RBM3	ZSCAN18
USMG5	SLC25A5	CCDC88B	FADS3	FGD31	TMEM14B	ATP2B11	TARSL2	CLEC2B3	FBXO73	PRDX1	KLF2	CSF2RB	HPGD	IPO7	IL81	MXD4	ATRX1	JAK11		MSR1	LSM3	SNRPD2	SMARCA51	CEP1702	LPAR21	YAF21	SUGP21	RHEB2	ETFB1	NPC2	MAN1A1	TRERF1	GATAD2B	PTPN2	TMEM176B	CTNNB1	CALM1	TBL1XR1	STX10
SQSTM1	PNP	PAG1	RUNX2	BCLAF11	VPS16	PGK11	NEIL2	POLR2L3	GMPR1	PDE4B	CD48	CRISPLD2	GADD45B1	SSR3	LINC00936	EIF5A	GAS7	PDXK1		ATF3	FIBP	SLC44A11	CSDE1	TXN1	OXA1L1	ZNF12	NELFCD	ABCA13	SVIP2	PPP1R15A	DNAJB12	LGALS1	POLG	SCAF11	CASP4	JUNB	LYST	SDCBP	TACC1
VEGFA	FAU	ATRX	ATG12	RASSF51	CDC26	DEK1	OAT	UBE2B1	CBR13	BMP2K	POU2F2	LAPTM5	ALAS1	ADAR	TOB1	LSM6	MGRN1	FTH12		IFRD1	SYS1	YBX11	NFIC1	YBX12	C14orf21	KIF22	ERGIC3	CPD	CASP82	MYO1G	PSMB8	FAM111A	TNFSF10	IL2RG	TGFBI	NPM1	NR1D1	UQCR11.1	TUG1
SOD2	NIFK	ACOX1	HAT1	LENG81	COPG1	MAP2K22	ASCC1	PPIG2	BPGM	SERINC2	LGALS2	PROCR	NAMPT	DPYD	LUCAT1	ATP5J	GIMAP72	HMOX11		FPR1	NDUFC2	MAT2A1	AASDHPPT	CXCR42	ICAM31	GOLGA41	DUS2	RN7SL11	C19orf702	FAM107B	ABI3	SMC1A	SMCHD1	ST14	GAPT	ARHGAP9	TRAPPC10	NCOA4	CD47
PLAUR	PRPF4B	CADPS	MAN2A1	AGO11	C19orf53	NAPRT1	PDCD41	HK22	KRT11	PLEKHB2	HBB	ANKRD36C	DDIT4	IL1RN1	PHLDA1	AGPAT3	LILRA5	NSMAF		PPP1CB	HMGN3	DUSP12	HINT11	RGCC1	CCNY	TXN3	CERS5	JOSD14	PGLS2	PNRC1	PPP1R9B	IDS	ANTXR2	STK17B	RAB5C	HERPUD1	AKT1	PRR4	RNF181
IL4I1	EMB	ADRBK11	C1orf1621	EWSR11	SKIL1	ARPC42	POR1	DUSP15	CPB14	MARCKS	FCGBP	CPQ	RP11-76E17.3	C20orf27	PTPRE1	CNPY3	MAFB1	NFKBIZ2		VMP1	CYB5A	TESC	HMGXB3	HMGN11	PHF21A2	PPCS1	SNRPC1	KLF103	SYNE2	SCO2	CDC37	SSH2	ADAM10	TPM3	VMP1	AQP9	PITPNC1	NDUFA4	PPP4C
CTSL	PNISR	PTPN61	RDX1	RHOQ1	HUS1	TRA2A	SLC25A43	HLA-DRB13	FAM210B1	SEC14L1	DUSP6	ATP6V1F	SYCN1	SNORD3B-2	SNRPF	SOX4	GTF2B	NABP12		RUNX1	ANP32B	SDPR	DENR	C19orf102	EIF4E3	SRPK21	UQCRQ2	RHOB3	LSM71	GPX1	PNP	UBN2	MRFAP1	EIF2S2	OAS3	C1orf56	CSF1R	ZNHIT3	UBR2
BSG	PSMA1	S100A41	CLIC11	KMT2C1	CALM21	MAPK11	PWP11	SORL13	C1QC2	XIST	CCL3L3	PFN1	LGALS31	SNORD3A1	PMPCB	PARVG	NOL71	TPP12		MEF2C	PDCD2	USMG51	SRSF10	IFNGR11	ATP6V0B1	NCK11	ATPIF11	BLVRB2	AKNA3	PHACTR1	SULF2	POU2F2	RRBP1	IFI27L2	TUBA1A	TBC1D9	LMAN2	SERP1	DUS1L
SYNGR2	METTL7A	PDLIM5	SRP9	TUBB1	NAGA	MTSS11	ITGB22	HNRNPA2B13	SLC25A373	SLCO2B1	CCL3	CELF2	NTM	SORL1	DDX211	HHEX1	AP2A1	CPD1		ELL2	GGCT	PNLIP1	CHCHD5	CKS22	PADI4	HCST1	RSRC1	ATP2B12	ISG20	SKIL	MAF	PSIP1	RNPEPL1	KIAA1551	METTL7A	VAPA	STX4	MRPS26	GIGYF1
HLA-DRB1	ANGPTL4	HSP90AA11	RASA2	HBA2	UBR1	PLAGL2	RP11-126K1.2	ACTB1	NUPR11	MGEA5	SYCN	PSMB9	FDX1	CHMP3	RN7SL11	C19orf381	NDUFA13	RAB1A		SLC6A6	MRPS12	HSPH11	FADS2	HCAR2	STAT5B1	VMP11	SCGB3A1	RAB7A	B2M1	RAB34	BRK1	CEP350	GPSM3	AHNAK	HLA-F	SAP30	POFUT1	FLT3LG	INPP5D
CLIP4	ARRB1	BIN21	TOMM22	CD300LF1	GYG1	SYF2	MAG	GPBP11	PRSS32	HEXA	CPA2	CTSW	CEL1	FCGR3A	ITGAX1	CUX1	VOPP1	RHOB3		B4GALT1	LY86	PBX1	SON1	GK	MVP1	MAP3K4	ATP5F11	UBE2B2	MLXIP1	MRPL14	GSPT1	TPR	EPSTI1	SLC40A1	CD68	POLD4	RILPL2	TMED9	CD247
ATP6AP1	GLTSCR2	CLCN3	FBRSL1	P2RY131	TOR2A	SAMHD11	SFXN51	UQCR11.12	GYPC3	CLIP4	FCN1	CD81	REG1A1	LSM7	PFDN2	HSPA8	MCL13	CD632		LENG8	GTF3A	SAP181	COMMD8	SNORD3B-22	YPEL51	HEXIM13	EIF5	RALGDS1	BEX21	FAM26F	NANS	MIR142	RBM3	CYP1B1	TGFB1	SPINT2	PRR5	NSA2	2022-09-06
ROMO1	MAP4K4	FGD3	RBM8A	CLEC7A1	GRHPR1	BATF31	TRIP6	COX7A22	APOE1	GPX4	CCL4L2	LSM4	CTRB21	CELF1	MCTP2	GLTSCR2	COMMD6	GAPDH1		SQSTM1	CYB561D2	METRNL1	ABHD11	FAM96B2	IL2RG2	UBE2W2	RASGRP22	NINJ12	ARHGAP302	HN1	ZDHHC12	ANXA5	IL10RB	GTF2F1	ZBTB16	SF3B14	GOLGA4	FAM200B	KRT10
RNF13	TMEM173	ATM	RP11-452F19.3	GOLGB1	TOMM20	INSIG11	UPP13	PHLDA22	CPA24	MRC1	PRSS3	USP48	CTRC1	ERBB2IP	H3F3B	XIST3	MBTPS1	B2M		IRS2	C9orf16	NDUFA131	NARF	FTL2	SLC9A3R11	DNAJC5	EML32	GNPDA11	CNTRL2	GPNMB	KLF3	ARHGEF12	ADAM28	POMP	IL1R2	ITM2B	CUL3	UPP1	RAB14
CD68	RAB8A	JAK2	TFRC1	OSBPL82	RAP1A	LMAN22	NCKAP5L	PLAUR4	VIM1	C2	S100A12	KIAA1147	BIRC3	TGFBI1	VDAC2	WIPF11	NAGK1	PKM2		ATP5I	GNG5	FCER1G1	SLAIN2	PNP1	PCBP21	TANK1	HK31	LDHA2	SIPA12	MSRB2	DERL2	TRMT112	KANSL1	SOD2	SHISA5	RARRES3	ABCE1	PARK7	BAZ1B
CLEC2B	ISG20	DUSP61	C15orf27	SREK11	CCDC71L1	IQSEC12	HLA-DRA3	MORF4L12	GP23	BSG	CCL4	AGAP3	CELA3B1	FAM91A1	LRRC8B	OGFRL11	DDX24	TRMT1121		SOD2	TNFSF12	SLC18A2	NUB1	DSE1	RNF1671	CCDC692	TAF11	ATP13A32	UBE2D21	HIPK2	MYD88	SET	BIRC3	GBP4	LMNA	SNRPF	CASP3	LDHB	MRFAP1
TPP1	DDX3X	RSAD2	UCHL3	SCO2	C16orf52	PPM1N	LIMS12	WDR83OS	C1QB3	CLEC2B	REG1A	VAV3	CELA3A1	FBP11	INS2	RNF2131	SUMO1	NUPL11		TRA2B	PSMB8	FTL1	TMEM30A1	IGSF61	FBXW71	FAM198B1	PLCB22	ANXA53	NDUFB72	VPS35	SPG21	H2AFZ	TMC6		GNLY	PPT1	HLA-E	DDIT4	TMEM259
BMP2K	RNF7	BOD1L11	NDFIP1	DAPP1	IFI44	ATG33	RNF1302	CD531	CELA2A4	CREBRF	CEL	KMT2C	CELA2A1	XIST2	ZC3H12A	WARS	ANXA11	ETS23		SRGN	CLEC10A	S100A101	TPD52L2	GPRIN3	RHOA	CTNND11	HMGN12	TCIRG13	MPC22	ACADVL	TRIM28	NACA	CLTC		CD14	WAC-AS1	BAG4	VPS35	HADHB
SLCO2B1	PTPN18	STXBP5	RP6-99M1.2	SH3BP11	B4GALT3	PARVG2	FGD32	RAB1A2	RNASET21	PDE4DIP	GP2	SIL1	BATF	PSMD2	SMAP21	HK3	MRPL43	GPCPD11		KCTD12	NDUFS3	LAX1	STK25	MARCKSL11	GLIPR1	ACTR22	TMEM1651	PKM2	SPOCK2	CREBRF	HSPA9	BIRC6	HNRNPA3		NKG7	TSC22D4	SF1	TRADD	LONP2
PDE4DIP	PSMB1	VPS28	EFHD21	SH3BP21	POP7	ARRB23	CYTIP1	PTMA1	CELA3A4	DNAJB1	CTRB2	SLC9A1	TNFAIP3	ALDH1A11	AMY2A2	NECAP2	NEDD8	POLR2L1		REL	STUB1	RAB27B	EMD1	PNRC12	LILRB2	CD361	ASB81	HSPB14	XRCC51	PKM	CBL	TAGAP	CAP1		LMO2	MRPL43	TCIRG1	NACA	2022-03-07
ADAMTSL4	DGKD	SMCHD1	STARD3	FAM91A1	ARL2BP	DENND31	CCT51	ATP5I3	CTRB24	LGALS3	CCL3L1	BOD1L1	GP21	PHIP	SFSWAP	CLTA1	FKBP8	ACTR31		TNFRSF14	ATP6AP2	GADD45A	CKAP2	H2AFZ2	GSDMD1	DHRS4L21	SLC35E2B1	SERTAD13	BUB31	MZT2B	MYL12B	SUPT5H	PTBP1		RBP7	AMICA1	HCK	SMDT1	MTF2
S100A6	ARHGAP24	CCDC88A1	TANK	GRSF1	HPS5	HP1BP32	CMPK12	GNPDA13	SLC25A391	ADCY3	AMY2A	CTD-2562J15.6	AMY2A1	NFAM1	HRH2	MARCKSL1	STRAP	CD531		IFI30	ATP5G1	IER2	TMEM1231	UPP11	IKZF11	SOD11	FAM127A	RMND5A1	PCGF51	CREG1	EFCAB14	COX8A	PICALM		HSPA8	CST3	NBPF10	SLTM	LARP7
PLEKHB2	NUTM2A-AS1	GRAP2	NDUFB9	PARP142	FAM20A	KMT2C2	ZNF557	PLIN23	SYCN4	PLA2G7	CELA3A	ATRX	LMNA	IRF11	USP53	DPEP2	CD300E2	HLA-E		MEF2A	SFT2D1	ENO1	CCNC	S100A111	ARID3A2	C3orf58	ARHGAP262	TIMP2	MEAF62	SLC31A1	HLA-DMB	SPEN	YY1AP1		IFIT2	ARF6	DARS	EIF3B	KPNB1
LAMP2	ITGAE	STX71	HNRNPA01	RAP2B2	NINJ2	EZR1	TOR3A	CSNK1A11	PLA2G1B4	DSC2	CELA2A	RRBP1	PLA2G1B1	P2RY13	GCA1	CXCL161	YWHAH2	JUN3		BCAP31	EID1	NDUFB21	TERF1	TGIF12	ARPC41	YY11	KLF63	SLC15A41	NDUFS52	GNPDA1	SCIMP	VPS29	RHOT1		IFI44	ZFP36	RP11-1008C21.1	NDNL2	TLE4
DSC2	TPM3	CD631	SORD	MAT2B1	DYNLRB11	ERBB2IP2	TOB22	NABP14	UBB2	MT1E	S100A8	ATP2A3	CPB11	KIAA0513	CTRB22	CWC15	PHYKPL	CTA-29F11.1		PER1	PITHD1	UBXN12	IFI61	PPIF	ATP2A31	ATP6V1C11	PIGC	ARRDC31	ANKRD362	PSME2	KTN1	SEC31A	BACH1		LAIR2	SMDT1	RNF213	FXYD5	CEP85L
BHLHE40	TAPSAR1	TIMP3	RP11-501J20.5	NUB11	APLP2	SNRPC1	GAPDH2	CHD22	YBX34	ZFYVE16	CTRC	MYH9	ADCYAP1	RHOQ	IFI35	ERBB2IP1	ACOT9	ALOX5AP1		NFKBIZ	SEPT11	TMEM2581	SAR1A	PRDX12	PPP2CA1	SETD5-AS11	TRA2B3	CCNL12	SEPT71	NDUFA11	NDUFAF2	PXN	ANXA11		FKBP5	IL2RG	IFI35	C17orf89	ARFGEF1
SERINC2	PSMA4	HS3ST1	GGCX	ANKRD13A	GLRX21	SNW12	SLC2A4RG	PDXK3	CA1	AP1B1	CELA3B	FCER1A	CTRB11	LRRC58	ZBTB16	SNRPD3	MBD4	ATP6V0D1		BCL6	ATP1B1	IGLL51	C5orf45	CREM2	S100A62	PROSER1	CD79B1	IFI27	NCOR11	FCN1	DCXR	H1FX	PHKB		THBS1	BIRC3	SNRPD1	DDOST	PSMC1
ARHGAP18	ATP5A1	SNX29	URI1	ZNF6521	BMPR2	PPIG1	COPS6	MAP3K24	AMY2A4	PLAUR	CPB1	LAX1	CPA11	PYCARD	ELL2	TLE41	FYB	RTN41		SYAP1	FABP3	CXCL16	CPSF6	CALR1	SLC6A62	KLF132	PIEZO1	CTA-29F11.11	CHD31	TXNRD1	ABHD5	OGT	CD53		IFIT1	RP11-108M9.4	OASL	EID1	IAH1
RP11-290F20.3	RARRES3	VWA5A	ABHD17B	RASGRP41	MRPL37	NBEAL22	TM9SF22	RBM8A2	CPA14	HLA-DPB1	S100A9	CCDC88A	AREG1	HEXIM1	TSC22D3	MEF2A	NDUFA4	TIMP12		KLF6	POP5	PLIN21	RAD1	RP11-701P16.5	CCNK1	LMO41	HNRNPH31	ENO11	LSM5	PLK3	EIF3H	ABTB1	DOCK10		LGALS2	COX16	PLXNB2	EEF1D	RER1
LGMN	PLEKHO1	LIMD21	TMEM243	PRKCB2	SLC46A31	TUBB2	HSP90AB12	RTN41	GLRX51	SLC2A1	PLA2G1B	LIMS1	HBB1	MRPS6	PTX3	SH2B3	HSPA1A1	NCF21		HIST1H4C	TM2D2	EPB41L4A-AS1	EIF4E	PPA11	TM9SF21	PAFAH1B1	NUDT11	IL6R1	C11orf581	AHR	NDUFB9	HCLS1	NOTCH1		HLA-A	SEC62	STAT1	PFDN5	LENG8
BCAT1	TLR8	ELK4	LSM3	PTAFR1	DTD1	CTDSP11	UPF3A1	GPCPD13	CELA3B4	MXI1	CPA1	FIS1	PNLIP1	LASP1	MIDN1	IL3RA1	PSMA7	FGR1		SERPINB9	VDAC3	NENF1	DDX23	SQSTM12	PBX21	NAPG1	SHKBP12	PDXK1	ACTG12	NEAT1	ARHGAP15	PIKFYVE	H2AFY		FOSB	COX6B1	GRK6	SUMO1	HSP90AB1
ENPP2	ARHGAP4	KIAA11471	WDR43	SNAP231	SRFBP1	YPEL32	PDCD52	FYB4	CTRC4	GABARAP	CTRB1	HMGB1	CLPS1	KMT2C1	NR4A11	UNC119	CAMK1	CLEC2B1		RN7SL1	EIF6	SLC25A61	RSBN1L	POLG21	ORAI21	LARP11	IER3IP1.11	HSP90AB13	C9orf162	CCDC115	TCEB2	KLF5	TMX4		JUNB	RNF145	UBE2N	TIMM8B	GPRIN3
CD63	STK4	PSMB9	PHF19	CTSC2	STARD4	CELF12	KLHL15	BOD1L14	C1QA2	RNF145	PNLIP	TMEM176B1	PRSS11	CNPY2	HMGB2	HCLS11	CEP63	TIMP21		ADAM28	C19orf70	MZT2B	SFT2D2	IL182	RASGRP41	AP3M1	MYO9B3	TDP22	NHP21	CD63	FGD2	COX6B1	CUTA		OAS1	KCNJ2	THEMIS2	CCDC88C	RSBN1L
PDE4B	HK1	TSC22D11	MRPL20	UBR21	FAM127B	RNF2132	LAIR13	TPP14	AHSP	INF2	CLPS	TALDO1		ZRANB2	IGSF6	ACAP2	MMP24-AS1	RBM8A		WIPF1	VPS35	ATP6V1G1	TM2D1	DYNLL12	SCPEP11	RTN32	TMEM138	MAFF	EIF3I1	SLC43A3	NCSTN	UPF2	THRAP3		TMEM176A	SCGB3A1	SLC27A3	SBDS	EIF3L
ZNF331	CNPY3	PFN1	DDT	TMEM1731	SAP181	SYTL1	SOCS13	CYTH14	SNCA1	UQCRQ	PRSS1	HIST1H2AC		NAGK	ZFP362	ARPC4	SEC61G2	GADD45B2		NDUFA3	SNF8	COX7A2	ZNF100	NDUFAF31	LRRC25	ERC11	RNF1451	CANX	RBL21	KRTCAP2	NSD1	CLU	WDR74		ZFP36L1	COMMD9	NCOR2	TMEM165	CD3D
CYSTM1	ERP29	UTRN1	SIK1	ARHGAP301	PXK	UQCRQ1	FCGR3A1	PPP1R21	HBM	PEA15		SCAF11		SEPT9	PLEK	IDS	CPVL	FLOT11		METRNL	GRHPR	COX6B11	ATF41	CSTB1	ABCA71	CLN81	ATL3	TPP11	CFL13	SNRPB	CMPK1	TTC17	CKAP4		MAFB	PFDN5	DNAJC21	NAP1L1	BCLAF1
HLA-DPB1	MS4A7	VAV3	C8orf59	KIAA0319L	TIMM44	CSNK1A1	AC010226.4	C1orf633	CTRB13	YWHAH		DNAJA1		WDR74	ARL2	LYPD2	SUPT4H1	PFDN21		ZFHX3	PDHA1	FXYD5	NAP1L5	CST31	PABPN11	NUP210	SCO21	FGR1	TBCB1	TCIRG1	IDI1	HNRNPU	GNA13		RHOB	TAGLN2	MTERFD2	RAP1A	CCT6A
LGALS3BP	RNF135	PLCB21	TAF9	NCOA41	CCT6A1	HCLS13	FAM32A	CIRBP	HBD	CXCR4		RAD50		UBE3A	CXCL16	EWSR11	UBE2D2	RMND5A1		MAP3K2	STOML2	CREM1	MTHFD2	NDUFB22	RNPS11	CYCS3	TRIM26	CD300A2	MRPL542	ANXA1	C14orf159	KANSL3	LBR		CFD	HBB	PRRC2C	ACIN1	ZFP36
TMEM176A	MIR24-2	KLHL6	TPRKB	EHBP1L11	GNB2L11	MAPKAPK3	FAU3	TIMP14	PNLIP4	TMEM176A		TESPA1		SP1	IRS2	PGK1	PPIB	WDR83OS		PHC2	RANBP1	CTD-3203P2.2	EZH1	CCL3L11	DHX57	LILRB1	MRPL131	C5AR12	CHMP4A	TTYH3	GTPBP4	TES	PHF3		ZFP36L2	RP11-290F20.3	TSPAN14	JADE2	TOX4
RAP2A	METRNL	PSME11	PQLC1	VCL1	SNAPC2	CAPZA11	PTCHD3P1	TRMT1121	ALAS2	AVPI1		DEXI		HDAC2	EZR	RBM3	HLA-B	HIF1A1		FAM49A	ZCRB1	SYAP11	C15orf57	ATP6V1F2	GRN1	GOLGB11	DNAJC152	SEC14L12	AC084018.11	PPIB	RAB11FIP1	TERF2IP	LYPLA1		LY6E	RNMT	CHST2	XRCC6	CD164
F13A1	TMEM156	APOE	DDOST	ERBB2IP1	EIF3M1	SRRM11	SCO1	HNRNPF2	CLPS4	LCN2		FOXP1		UBR2	DNAJA11	STK10	VPS281	SEC14L11		SDC2	C19orf60	NCL1	ZNF618	ZNF2171	GTF2I1	GOLT1B	SLU71	SLC38A24	CHURC1	PPP4R2	BST2	CHURC1	LRCH4		LINC00936	HNRNPDL	KLF4	CYBA	TNFSF10
RALA	IGBP1	RBM25	APH1A	LASP11	MFSD7	KLF32	CHKA1	CPD2	INS4	IVNS1ABP		PTMS1		ADD1	STK17B2	DNAJC7	SNHG15	TMSB4X1		RAP2B	PDXK	GMPR	ARL8A	PDE4B1	LINC00937	POU2F23	GYG1	FLOT11	FNBP12	UTRN	ATP5G1	SMAD2	GABPB2		IFI6	NPC2	ATP2B1	GPR155	VBP1
APOC1	SSU72	ARHGEF12	EIF1AX	C20orf271	TPST1	RGS103	PITRM1	MAP1LC3B4	PRSS14	BCL2L11		PVALB		IQGAP1	S100P	WASF21	SAFB	CYTH12		IER5	CCDC53	EDF1	CSRNP1	IFRD12	RAB24	PTPN121	GPS1	TRMT1121	STK17A2	ITGAE	PPA2	TUBA1B	PPP1R10		MX1	ENTPD1	ITGB1BP1	TBCA	PRKCSH
XIST	OAZ2	ZBTB7A	MAD1L1	GIMAP41	FAM162A	DPEP21	AHI11	NSMAF1	HBB4	SLC44A1		DDX46		FAM46A	TRMT6	TNFAIP21	COMT	FAM50A1		STK17B	ACAA2	TDRD31	FNIP21	PPP1R15B1	TGOLN21	CMKLR1	RP11-108M9.42	SERPINA12	TOPORS-AS12	SNRPB2	RAB31	CARS2	NUP214		IFIT3	UPP1	PSMC4	COX5B	ARID1A
IFI27L2	LUZP1	FLNA	FKBP21	PARP8	MEA1	COX5A1	CD44	SMG13	HBA22	FNDC3B		PTPN7		DNAJB14	PNPLA8	SENP6	HSBP1	KLF10		DDX17	CHIT1	UBC1	TRPV21	BCAT11	SASH31	DDX461	RNF1151	IER23	NUBP2	HMGA1	HNRNPA1	USP9X	HHEX		XAF1	LILRA3	LGALS8	IFI16	PCNP
TREM2	LAMTOR4	ITPR21	HAX1	CEBPA	IP6K1	MXD41	EDF11	CIB14	HBA1	FOLR2		BAZ2B		PDIA3	SELK	COX5A	CXCR41	HMGN2		HLA-DOA	COA6	SOD1	PEX16	RHEB1	MOB3A1	SMS1	TOPBP1	DENND32	SENP71	HADHB	SNHG8	SFPQ	TPST2		CD163	NHLRC3	SLC16A3	TYROBP	CIRBP
AP1B1	VASP	GPR35	TAF7	NACC2	COMMD5	LYL13	SASH12	PFDN22		ARHGAP18		ILF3-AS1		FAM78A	PLBD1	IQSEC1	MIEN1	MAFF		ADAM9	MRPL27	NAP1L1	OGG1	KIAA1683	SCAF112	GPATCH2L2	KLF92	KIAA15511	PSMD5-AS11	ETFB	SLBP	SLC6A6	HNRNPC		IFI44L	RN7SL1	GLA	SNHG8	CNN2
FNDC3B	NAIP	RAB27A1	EHD4	ZFAND52	USE1	LUC7L33	SNX272	RHOB4		ADM		STX3		SQSTM11	FOSL22	VCAN1	HLA-DQB11	PCBP21		HNRNPU-AS1	PSMG2	NFE2L3	MOAP1	ATP5G32	SP1101	PWWP2B	PPP1CA2	NABP14	GLG11	ERP44	HVCN1	MAP3K7	RHBDD2			BST1	BLVRA	LMAN2	ALG13
ZFYVE16	RBM39	PLEKHA21	EMC61	CHMP31	ILKAP	DOCK21	PHACTR12	ATHL12		UQCR11.1		PSMB8		TXNL4A	IL18	MTSS1	SPAST	S100A111		USMG5	ATP1B3	EIF3D1	XAB21	SOCS11	XRN21	CLEC4A	RAB11B1	ADAM91	RNF126	ME2	SURF1	GLS	AL590452.1			WDFY1	PHF5A	BTN3A2	ATM
MGEA5	ENSA	DRAP1	EIF4A3	NUP501	HBS1L	ASAP11	CD482	PKM3		NUPR1		ENO21		PPP3CA	ATP2B1	PARP142	RP11-349A22.5	TNFAIP22		CREBRF	NANS	KRTCAP21	DCTN41	CYB5D1	CLEC12A1	P2RY13	ZYX3	DUSP14	THOC71	GPCPD1	MAT2B	SLC26A2	PRRC2C			MIR181A1HG	ARL8A	UCP2	HNRNPC
SLC2A1	PSMD13	HMGB21	RP6-109B7.3	NBPF101	LAP3	NCF13	FANCI	CAP13		PTMS		KLF13		ARID4A	NLRP3	DMXL21	SAV1	SAT12		CELF2	CISD3	TIMP1	RSRC2	MIF2	FLNA1	STXBP31	MYD88	SLC6A63	MAP2K2	MANF	DUT	PJA2	TOP1			PTPN2	CDKN2D	CNPY3	KANSL1
CANX	SERPINA1	HLA-E1	GTF2B	CNPY32	UPF21	RSL24D11	PRPS21	IDS3		DST		SVOPL		GSN1	CCDC112	MAP2K2	TOMM20	ATP6V1B21		FILIP1L	NDUFS5	RAC21	AMZ2	REL2	KANSL12	CEBPB2	C15orf401	POLR2A2	TAGAP1	C1QBP	RNF130	ALAS1	SUV420H1			EEF2	PFKL	ATP6V0E1	RASA3
HSD17B12	MSN	APOBR	UBA2	ABI12	PNPLA21	EHBP1L12	PDSS2	FAM50A2		IL2RG		ARHGEF12		ARID3A	KDM6B2	CCNDBP1	RFC11	RAC11		PLTP	ESD	UBL51	SHISA5	UBAC2	CELF12	ITGAE1	AL592183.1	AQP9	PMPCB	HAVCR2	TSPO	SPECC1	SEPT9			GTF2F1	ATP6V1C1	GNB2L1	TRIM22
SLC15A3	ARPC2	ABCC4	SUMO1	FAR11	F5	GHITM	KIAA15981	ETS23		SLC15A3		IFITM10		ABI1	ADM1	ARHGAP27	RALA1	GSTO11		ITGAX	ADH5	SAMSN11	RAB4A	LINC009102	IQGAP21	NSUN63	RBM53	MAPK62	RANBP14	RHOA	ETNK1	S100A4	EVL			FAM200B	METTL9	ATP5E	YPEL5
SLC44A1	C20orf27	SSH21	NAA20	PHIP1	RANBP3	PLCB22	ATP6V0A13	NUPL12		VEGFB		ACTR3		ITCH	JDP21	RGS101	FEM1B	IRF13		HSP90AA1	ABRACL	TMEM66	MAN2A2	C19orf591	C11orf211	NIP7	SLC31A2	DDX3X3	MRP631	JARID2	VPS41	LITAF	DIDO1			ARID5B	DDX49	COX6B1	ENO1
WIPF1	ACADVL	GSN1	ISCA2	COL4A3BP1	PHF10	ATM2	SLBP1	HIF1A3		USF2		LINC00672		TP53	TNFAIP31	CD79B	HLA-DRB53	PPP1R15A		ZMYM2	MRPS35	UQCR10	ERC1	NDUFV22	OSBPL81	SLC20A13	FYN2	ST20	HSPA84	AP1B1	PSMB5	MYO1G	EFCAB14			APIP	CDKN2AIP	CMPK1	RAD23A
RETN	FCGR1B	STX3	ZNRF1	EXOC11	ATG2A	SH2B32	PDCD61	UQCRQ2		WDFY1		TLN1		SLC44A11	MAFB	SLC6A6	PDCD2	SMG11		PELI1	LSM6	LIF	ARPC1A	GPX41	MOB1A1	PPIG1	ZC3H151	TRIB1	C19orf432	DNAJC1	SYS1	SLC25A37	EEF2K			ASGR1	HSP90AB1	WTAP	SUPT20H
FOLR2	GYPC	HOMER3	CCND31	RBL21	CDC5L1	NPTN1	EIF3A2	LYZ4		RALA		TMBIM1		NIPBL1	NFKBID1	FRAT2	AES	ATP13A31		AKAP13	H2AFZ	MS4A2	ANKRD101	PFKFB32	NADK1	EIF3M1	HLA-C2	GNG52	MYC1	PDCD5	AKAP13	SSR3	JUNB			MKRN1	ELMO2	PIP4K2A	STUB1
ADCY3	MALAT1	LIMS1	MRPL31	ATP6V1E12	RILP	CNN2	MRPL411	LINC006573		ETS2		ZFAND51		FBXL5	NR4A3	SEC62	TSPYL1	PABPC1		PNRC1	SNRPB	C6orf48	SDHAF2	DDX3Y1	TLR21	IFNGR22	YPEL52	HSP90AA14	DGCR6L1	ACAA2	GNAI2	ERN1	PSTPIP2			A1BG	RHOG	PCMTD1	CREB1
PTMS	IMP3	PTPN7	DPH3	PCBP21	FBXL15	METTL7A3	FAM49B2	TBCA2		EPHX1		CD22		CD300LF	CELA3B2	CAPZA1	TRIM69	BRK11		NFE2L2	EIF3F	COX171	ATN1	ATP1B32	SLC2A61	PPFIA11	CLTC2	IRAK11	STK41	RIT1	NSL1	HSP90AB1	CTD-2020K17.1			GPRIN3	TOLLIP	CD96	FDX1
TNS1	EID1	RGS161	CHIC2	MLXIP	MPP11	GRB22	FTL1	FGR3		LGMN		MTPN1		TTC3	SH3BP5	ARID3A1	SNX101	CHD21		IVNS1ABP	PSMB7	MYL12A1	DNAJB21	RAB201	IQSEC11	ZFP36L13	CNTRL1	RTN33	SRP92	TRIP12	TBXAS1	MAP2K3	MSL2			CLPX	TLE4	TMED2	CIR1
TNFRSF14	PCMT1	NUFIP2	MED30	ATG16L22	AHSA21	TAGLN22	BTF32	RNF1493		SLAMF8		LYN		TMEM33	MAP3K8	UXT	ITM2B	CAST1		UQCR11.1	PSMD7	C11orf31	TSNAX	ELL22	CAMKK2	ZNFX1	HSPA51	MAFG1	SH3BGRL2	FKBP8	NSUN5	GALC	ATP6V0D1			ST3GAL1	MYO1F	LINC00657	CELF2
CREG1	VDAC2	CD461	ADRM1	TAGLN21	KIAA14301	ANXA42	SIAH1	CHURC12		TMEM258		FAM212A		ARHGAP17	MT2A1	INSIG11	MRPS61	GPBP1		LTC4S	MGLL	VDAC21	LINC00672	RPPH11	EML31	SLC25A112	RALY	KDELR2	MYH92	UQCRC2	PSMC6	AL627309.1	ODF3B			NSA2	KLHL36	XBP1	PDCD10
UQCRQ	NFAM1	FBXO34	SLC52A2	MORF4L1	METTL21A1	TNFRSF143	CKS21	SNRPG3		CTSL		PLXNC1		RBL2	GLUL1	PPCS	GMIP	FNDC3B1		KLHL24	TIMM8B	GRAP2	XBP1	MXD12	STT3B2	SPINT22	ATP5H1	RNF1302	METAP21	APLP2	CYTH4	TMCC3	GAB1			CREG1	ZNFX1	CREBBP	BRD4
IDH1	IL27RA	KLF131	MAML2	SP11	MRPL9	NUB12	HNRNPK2	ACTR23		HSPE1		GSTT1		RFC1	IL1B1	PSMA3	TMEM243	MARCKS2		NCF1	S100A13	SRSF7	BLOC1S6	NPC21	PSAP2	PLAGL2	LENG83	LUCAT11	MRPS62	U2AF1	UBL5	CHMP2A	FOSL2			PELI1	ACTN4	SNX3	NENF
ATP5I	ILF2	ANKRD36C	EPB41L4A-AS1	CSF2RB1	UBE2N1	KDM5A2	IFNGR21	FLOT11		ENPP2		SON		RAD23B	RAB20	CKB	RNPEPL11	DDX3X		SESN1	SF3B5	AP2M1	IPO7	C16orf721	ARF52	ZNF259	SNRPD21	TALDO13	ATP5F12	CLTC	FLI1	TBRG1	CNOT6L			NIN	OSGIN1	SNRPD2	TTC14
BCL2A1	RAE1	SF3B1	RNF115	AHR1	ADAMTS2	HNRNPH3	OBFC1	TAF102		PLXDC2		ATXN10		WSB2	S100A121	SPI1	NT5C	IFI272		PICALM	PSMB1	EIF3H1	ZFAND3	INTS62	SGK12	MRPL22	FAM118A	HIST2H2AA33	VAMP83	TMEM176A	ARMC10	CD69	AHNAK			SRSF3	CTD-3064M3.7	TMSB10	FAM107B
RP11-838N2.4	RAN	SLFN5	POMP1	C16orf54	MTMR9	MARCKSL12	RCAN1	RAC13		TNS1		RSBN1L		RSBN1L1	ASPH	CCDC115	NDRG12	ARHGDIA1		ZNF331	SRSF9	MYEOV2	CSRP1	SNRPG1	RTN31	FERMT31	HSD17B111	H3F3B1	NDUFB101	NENF	SNX10	HP1BP3	MBNL1			RBBP4	DEDD2	C4orf3	BTN3A1
FDX1	C3	ACTR31	MBD21	SELPLG1	BUD31	CWC15	ADM2	TIMP23		HSPA1B		NCF4		TRAM1	AGFG1	SLC25A31	ZNF292	RNF1491		C1QC	COL8A2	SLIRP1	HDAC4	PLEKHG2	DBNL1	COX7A2L2	RBBP42	LYN2	LNPEP1	BCAT1	TBCB	C1orf186	CASP3			R3HDM2	SAMHD1	SMARCE1	FKBP3
EML4	KLF10	TRIM33	EIF4A11	RB1CC11	TTC32	UXT1	PICALM2	ATP6V0D13		RAP2A		RP1-313I6.12		LGALS8	CHD1	IL82	GALNT1	PPIG1		KRTCAP2	TMEM59	DDT1	UBR1	GIMAP7	PSTPIP1	SLC25A52	MADD1	VMP12	EPB41L4A-AS12	HP1BP3	UQCRB	UBXN4	ACTB			GOLIM4	TNFRSF1B	SOD1	UBE2I
TXNRD1	MAP2K1	GNAS	NDUFB10	ZMAT21	CCND2	SLC6A62	SAP302	JUN2		IL4I1		GATAD1		NBR1	CEBPD	PSMB91	CTSH	CSNK1A11		RGS16	JTB	ASAH1	UTP18	ACP52	FCGR1A	PPM1M	MKRN11	SERF21	POLR3GL1	LRPAP1	SMIM15	GNG2	FAM101B			IPO8	LCP2	NDUFB7	CTDSP1
HSPE1	CSF3R	BEX2	MFSD10	TMEM331	RNF1491	SNRPD3	SCAND11	SEC14L11		UBL5		NIPBL		KIAA0319L	CDKN1A1	TMC6	TAX1BP1	GABARAPL2		JOSD1	PROCR	NOL71	SETD8	MGST32	ACOX11	PRMT11	RSL24D11	ARL8B2	HADHA1	GPI	TMEM173	CAPZA1	SLC9A3R1			TRAPPC1	CNN2	NDUFB3	DNAJA1
FTH1	HNRNPA3	GMPR	IL4R	H1FX2	IMPDH2	GRK61	PSME13	RMND5A2		CD68		FLNB		RAB10	CENPU	SMEK1	CST31	C5AR11		FYB	EIF3E	MRPL52	SMU1	IVNS1ABP2	ULK11	RARRES3	TMEM14B2	CORO1C	MYCBP21	HERPUD1	POR	PSMB9	NDUFB1			SNRNP27	RBMX	UGP2	WAC-AS1
CH25H	PHF20	FLNB	IFITM1	NFATC2IP	HDAC9	UBE2R21	CPPED12	ALOX5AP3		FOSL2		TPSG1		IRF3	CTB-61M7.2	GPR155	MYD88	RNF1452		NDUFA13	FDPS	SPCS11	SHOC2	BTF32	PELI12	TSPAN141	SF3A11	GNS2	SRP142	EP300	ADI1	MED13L	MAFG			TMSB10	SOWAHD	SRSF5	ARID1B
SLAMF8	PHLDA1	ADPGK	LINC00910	USP25	SOCS12	PA2G41	FAM13A1	ARHGDIA2		CANX		ENO1		UFC1	CCL20	NABP11	SMCHD11	HIST2H2AA3		SIPA1L1	TMEM14C	GADD45GIP1	RCC2	FOSL22	RIOK31	GIGYF21	NENF2	TBC1D21	DUT2	SIVA1	PLAU	FERMT3	USP11			CPEB4	ATXN3	WAC	DHX36
HSP90B1	PNN	ALS2	LACTB	BTN3A21	POLR2H1	ATP5J1	EBI31	MOB1A2		SERPINH1		PGAM1		BAZ2B1	VSIG41	SRRM1	EEF1D1	HNRNPF		KIAA0247	HEXB	EIF4B	GNPTG	CEBPB1	RICTOR2	UBR52	SRP541	TMBIM6	PYURF2	BRD4	ITGAL	BMP2K	DDX5			CRIP1	NCOR1	CTD-2020K17.1	PBRM1
BCL2L11	MBD2	ZNF207	RAB21	ATOX12	KCTD201	TRAPPC1	FCGR1A2	GAPDH3		CREG1		EIF4A2		C19orf24	CSRNP11	METTL7A	HSPE11	IDS1		CD302	RAC2	ALKBH7	DEF6	RAN2	ANKRD13D1	EIF3A1	ANKLE21	CLDN4	UBE2L31	YY1	EDEM2	CHN2	CCNL1			FOSL2	RDH11	TAPSAR1	GNL3
ENG	PRMT1	DAZAP2	RAN1	ZBTB7A1	MRPS18B	UNC93B11	NPC21	HNRNPH12		SLC16A3		SNHG7		MLXIP	MAP1LC3B	MTPN2	UBE2F	C1orf631		WASH4P	HDDC2	CCDC85B	HMGA1	JOSD12	GMIP	KIAA02321	GGA11	ZNF2922	SMARCE11	GTF3C6	DOCK8	SATB1	C11orf21			HMGN2	PRKCB	EIF3H	PLGRKT
TMEM51	TALDO1	CCNL1	RP11-373D23.3	LRRC58	SHROOM1	TMEM160	MED13L1	EIF3L2		RNF13		PSMB3		HBB2	VEGFA2	TNFRSF141	TMEM203	MOB1A		MS4A6A	EVL	VAMP81	SECISBP2L	PRDM11	ALDH3B12	ARID1A1	DDX28	IER53	TMSB4X1	ST14	NDUFA3	QKI	LMO4			RPH3A	ARRB1	VPS36	CLEC2B
MT1E	RBMX	ALOX51	OST41	SFT2D2	PPM1A	ARHGAP43	ALDOA1	ANP32A2		HLA-DRB1		PEF1		PRAM1	JUNB2	PLEC	RMND5A	SLC15A4		MXI1	FKBP2	SVIP1	HEBP2	DNPH11	TBL1X1	HEXDC1	SEPT21	OGFRL14	WBP111	SQSTM1	SEC11A	NCSTN	RASSF2			SMCO4	GBP1	PITHD1	RAB10
ATP6AP2	IL17RA	ADAM12	IER31	HP1BP31	CD2BP21	LSM62	ABRACL1	HNRNPM3		HPS3		FBP1		RAB9A	EIF4A3	SP100	IGFBP7	ACTR22		MDM4	MRPS18B	C4orf481	CAND1	ZC3H12A1	CCND31	SAMHD11	LRRC251	CREBRF2	MRPL112	VMA21	ZNF644	WTAP	ATP5E			STAC3	SLC1A4	HDDC2	ALOX5AP
CACYBP	C9orf142	ATP8B4	IPO11	PPP3CA	PSMD7	LACTB3	GLTP1	NBEAL13		HEXB		TGFBR2		RXRA	TPM41	HLA-DMA	HEBP1	ARL8B1		DNAJA4	CCL13	TSPYL21	PSMD11	SYAP12	CNN21	HNRNPH22	RNF144B1	RNF1452	PA2G42	ATOX1	TMEM219	COPA	HLA-B			CD36	RIOK3	EIF3E	CLTC
YWHAH	ARPC1A	RNF213	SEC621	CCR2	ST14	CCNDBP12	SCML11	CLTC2		LGALS3BP		EPB41L1		HBA2	SLC11A11	RAB8A	RAB5B	SUB11		CLEC7A	BID	NPC2	CTDNEP1	B3GNT5	DOK31	TMED8	WASH4P2	HLA-DRB12	LY6E1	NAMPT	GYPC	LRMP	COX7C			ARF4	CYTH1	PTPN2	NAA20
CREBRF	RGS2	CXXC5	MAP3K8	SET1	CMPK11	IQGAP12	GK1	GRB23		FNDC3A		FNBP4		PRKX1	MXD11	C9orf142	SERPINA1	DDX171		UBC	DYNLT1	BATF	MED10	FCGR2B1	LILRA5	ZFC3H1	SEMA4A2	TOM12	HBB3	SLC8A1	RBM39	ZFP36L2	RNF168			FUNDC2	MBD2	TAX1BP1	BCAP31
TSPAN4	LPGAT1	UNC13D	NR4A3	PELI11	IST12	SLC25A32	APH1A1	LAPTM53		MSR1		TMEM154		MORF4L1	ETS21	ARAP1	HSD17B10	CLTC2		ARRDC2	DOK2	TMEM14C1	NOTCH2NL1	SPCS21	EMB1	ZCCHC21	PTBP33	GPCPD11	NDUFS71	PPIF	C1orf43	PPIA	MOB1A			C10orf11	SLC12A7	SNRPD3	POMP
USF2	MRPL11	NABP11	KIF13B	PRKCD2	ATP9B	ADCY72	CLIC13	KLF104		AMPD3		MAGED2		IRF2BP2	RHOB2	ATM	CARS2	ATP2B12		BCAT1	TMEM251	RNF187	MTRF1L	C1orf562	ATF42	TRIP121	CTBP12	TYMP3	PIM21	ADAP2	GRHPR	SRRM2	NUB1			CNIH4	S100Z	C1QBP	TTC19
ABCG1	GPR56	CAMK1D	TCEB11	DNAJB141	KXD1	TLE43	LPCAT22	PHF20L13		CLK1		ALOX5		MBNL11	SLC7A5	MAPK1	H2AFY	GRB21		FGD4	PRDX6	SET	NAA38	CD681	MPP7	CLTA2	HLA-B2	GBE12	OPTN1	HADHA	AKIRIN1	NFKBIA	FRYL			GLTSCR2	TUBA1A	C20orf24	RHOG
SEC14L1	FGD2	TRIM38	YWHAE	CHD81	HSPA4	TMC62	NDUFA61	FNDC3B2		COX6B1		RP11-182L21.6		FAR1	BTG1	ARRB2	C11orf21	LAPTM51		SLC4A7	SUMO1	MRPL33	LPP1	IGFBP71	CD3022	CHORDC11	UTRN2	ETF1	NFATC31	BLOC1S1	PGM2	LMBR1L	PFN1			IFRD1	NME4	PPM1K	ATXN7
GNPTAB	WAS	KDM5A	LSM6	GPR651	TAF13	IL3RA1	PELO	SLC25A51		LAMP2		PSME2		STAT6	SERTAD1	PSIP1	MGST3	BOD1L12		GAS6	EEF1A1	SLC3A2	YTHDC2	BASP12	ARHGAP261	PHACTR12	MEAF61	ZNF2671	MIR1422	DGCR6L	COPRS	PBRM1	TMBIM6			PFKFB3	PPP1R12A		PLCB2
INF2	OSM	ABHD5	HPGDS1	TMEM170B	NUDT5	RELT	NCOR12	SRP141		TMEM51		PAFAH1B1		KIAA2026	GK	STT3B	SLC20A1	HSP90AA13		NUFIP2	IDH3G	SNRPG	DCAF6	TMEM1341	PLXNB21	PSMA72	DHX301	FAM210A	ATXN73	SLC16A3	TGOLN2	UHRF2	WAC			MTMR11	TMC6		SVIP
PLXDC2	PSMC5	PHIP	TSPYL1	SMG11	AC144831.1	EID11	HOOK31	ARID4B1		QKI		NEAT1		MIA3	ACSL3	MAPKAPK3	SFPQ1	SLC20A11		GPX3	LMO2	TUBB4B	HLA-DPA11	VEGFB2	PNPLA22	KLHL51	RABAC11	IFI301	NUCKS13	NDUFA2	ARL4A	UBE2R2	PIK3C3			SLC31A2	WSB1		MTRNR2L12
PEA15	USP53	HIST1H2AC	CCDC71L	IRF3	ZNF259	IER33	MYO1F3	TMED23		CYSTM1		BTN3A2		FRYL	TFRC1	HCK	TMEM107	ATP6AP11		SORL1	COMMD3	CKLF	ZCCHC8	PHB3	P2RX11	KCNQ1OT11	C11orf571	METRNL3	SAMHD12	ARL4C	PNISR	TCIRG1	TAOK3			CAMTA1	DLD		ETV6
DSTN	NUDT16	SRSF11	ARL5B	ARHGAP17	DDHD11	NDUFA21	TRIB12	NCF22		ADAMTSL4		ALS2		TNFAIP8L2	IVNS1ABP1	VPS4B	UBQLN1	HNRNPH21		RNMT	GLTSCR2	KIAA1430	DEDD2	CHMP1B1	GRINA2	RMND5A	ROMO12	STX32	SEMA4D2	DNAJB1	MNDA	TCF25	MDM4			AP1S2	PPP1R18		LTB
EPHX1	RBCK1	SMYD3	TSPAN41	LSM41	NDUFV1	WASF23	EREG1	PCBP13		RNASE6		HLA-DRB51		RASSF4	CLEC4E1	DCAF7	RDH11	CLEC7A1		DUSP1	TUBA1C	NDUFA11	METTL16	CTSH1	PXN2	EPS8	TMEM9B1	S100A64	C1orf1621	PITPNA	NFKBIZ	ATP6V0A2	GNAQ			MGAT1	ARHGEF18		NDUFB8.1
IL2RG	TRIM44	KMT2A	RHEB	PRKX1	CCNDBP11	DMXL22	HNRNPL1	ERH		NDUFA3		GATA2		USP25	CLIC11	DOK3	LRRK2	ANP32A1		NR4A2	TPMT	ZNF3311	ACTR10	CLEC2B1	SPI12	BCL7C1	PSENEN	VASP2	CDC42SE12	PRDX5	STX8	ULK1	PLK3			DNPH1	RGS19		SYNCRIP
MXI1	CCT5	HSP90AB1	CSNK1D1	FOXN31	NOP14	FAM89B1	CYFIP2	CNBP1		CIITA		PCM1		MS4A6A	IFITM21	PIH1D1	NACC2	PCBP12		CHMP1B	NENF	NDUFB10	CCP110	TPM41	KLF131	LIMS12	UNC13D1	RRAGC1	TUBA1A3	CHTOP	RBCK1	ANP32A	ETNK1			CFP	WHSC1L1		ZNF302
WDFY1	CD83	BACH1	BCL7B	ARID1A2	STX5	CRBN1	NDUFS61	FAM177A12		FAM107B		TCTEX1D1		VCL	PDE4B1	NCF12	GLIPR11	CIB12		S100A9	PMP22	ADCYAP1	DHRS7B	HINT12	APOBEC3C1	TXNDC172	PCBP22	RAB1A1	ATPIF12	HERC1	BAX	HSP90AA1	CACNG8			MZT2A	HCST		STK17A
DST	FAM105A	PMEPA1	PCBD1	ZRANB21	CCDC90B	KTN1	NMI1	LCP22		PARP14		APOC1		NFATC2IP	FTH11	ST8SIA4	LAMTOR4	RAP1B1		LIMD1	PGP	TXN	C3orf38	TMEM51	SLC44A21	GNB4	ARAP13	KRT191	CD991	TRAM1	CALM2	TNRC18	ABRACL			POLR1D	PIK3IP1		TSC22D4
CALM1	CPVL	CTSW	PAQR7	SNN	UPF3B	DNAJC71	KPNA2	RNF1453		ABCG1		QPCT		PRKCB1	SERPINB91	LILRA2	ALOX51	COX7A21		MERTK	ARHGDIB	TMA71	N4BP2L11	CDKN1B2	SRSF61	METTL231	C21orf2	BCL62	SUB11	EMP3	SGSM3	RP11-473M20.9	NDUFB7			NME3	NPEPPS		ATP5D
COX8A	LYL1	LAT21	SUB1	GABARAP1	F3	HCK2	ATP1B31	DDX3X2		NABP1		HADHA		EMC6	FKBP52	EVI2B	RNASEK	PIM32		PIK3CB	CD69	UQCRQ1	COPB2	CAPG2	RXRA2	ATXN12	NBEAL22	C6orf622	YWHAB4	PRNP	UBA1	DGKD	KDM5A			TGFBI	GMEB1		PNN
SPINT2	ERCC1	IKBKB	CD99	GIMAP8	EPB41L31	PSMA42	SMIM111	N4BP2L23		HSP90B1		SMDT1		EGLN2	AQP9	DDX461	MPEG12	C6orf622		KLF10	OSCAR	XXbac-BPG13B8.10	DDX46	HAVCR21	ADAP1	S100Z	TRA2A2	NFE2L23	IKZF12	TRMT112	CDIPT	CYFIP2	LUC7L3			CHCHD7	SIGLEC10		RAB5C
CIITA	GRK6	SNRNP200	POLR2K	FYB2	OAZ1	ARHGAP271	CTC-338M12.5	C1orf563		NINJ1		TTI1		PDCD4	SLC25A37	MNDA2	MAT2A1	ETF1		AMFR	DDRGK1	STXBP6	SIN3A	BHLHE402	AAK12	BTF33	PCBP12	CTSS2	PPP1CC2	MAF1	CMTM6	ZNF800	PPP1CA			TRA2B	MED13L		RB1CC1
ST13	SNHG8	ICAM31	BSPRY	MOB1A	IER5	HSPA82	SDCBP2	CSDE13		ATP6AP1		C10orf128		CHD8	LITAF1	CEPT1	CASP8	CD743		RBM6	DAD1	ARHGDIB1	RAB6A	MT1X2	GLG1	SORL12	DPYSL21	TOLLIP	PNISR2	LINC00152	HLA-DOA	SRSF11	RBMS1			MIER1	VPS51		SETD2
RPN1	HMGB2	FRY	NDUFV2	MS4A6A	NAB2	STK102	SYS11	NDUFA133		CXCL3		FAM111A		RAP2B	MCL12	SYTL1	XYLT1	ACTB		QKI	SNRNP25	TSTD1	PPP1R35	SPINT21	BAZ2A2	KIAA10332	TRAPPC2L1	MBOAT73	MRPS211	VKORC1	FAM173A	TAF15	UBE2B			SNHG15	HLA-DRB5		IER3IP1.1
NCEH1	MAT2A	DOCK11	KMT2E	NUP62	DRG1	LSMD11	LYST2	COX6C1		CIR1		UBE2L6		AKAP10	TREM1	MATR3	CEBPZ-AS1	FAM177A1		LTB	MTCH2	LEO1	AKT2	C12orf572	LGALS92	TEX2641	RP11-1143G9.41	CEBPD1	PTMA2	KDELR2	STAT6	HSPA5	ELL2			SCLT1	RRP7A		MTCH1
ANXA2	C17orf89	ZFAND51	SFT2D1	MIA31	TCEB12	SENP62	TXNDC171	TNFAIP23		C6orf62		TLK1		NLRP1	C3AR11	ATP5F1	CD1632	TAF101		IGSF21	DESI1	PMP221	DDB1	PPIA2	PRKAR1A1	ERGIC21	SHFM11	LAMP21	UFC12	LILRB4	GLIPR2	EIF4EBP2	TMEM131			GRHPR	MRFAP1		TRIM28
SDC4	LAMTOR1	PPP1R12A	IL1RL1	CRTAP1	MIR22HG	MTPN3	GTF3A1	PAPOLA3		PIK3CB		ZBTB20		OSBPL81	DUSP2	UGP21	SPCS2	IL6R		ZNF385A	MRPL51	SLA1	KIAA1468	VDAC11	RBM41	MGLL1	MMP24-AS11	TPD52L21	DDX51	FCGRT	PRKCD	CCM2	GIT2			LITAF	MOV10		UPF2
PDGFC	EIF1AY	CTSS1	AC090186.1	KIAA0513	ECSIT	SMIM7	AP001055.6	ATP6AP13		HSP90AA1		DOCK11		CNOT2	APOBEC3A	S100A6	SRPK2	CAP1		MGEA5	MPV17	ATXN10	WAS	NDRG12	GGA32	ZFAS12	IRS22	FOSB4	HMGB1	CTSA	PTPN22	CEP63	JAK1			CCNH	RUNX3		SSNA1
TMEM258	XRN2	NGFRAP11	TOMM7	LGALS81	BLOC1S6	UGP22	TCEB23	SLC20A12		IFI27L2		APOBR		NBPF9	JUND2	EID1	ZC2HC1A	FNIP1		ARL6IP1	TMEM14B	LDHA	NUDCD3	UQCRH2	PSME11	SRP91	UQCR11.13	MCOLN11	NUCB2	SREK1IP1	RTCB	CCDC14	DDX24			C1orf52	TMED8		VAMP2
CIR1	MAGOH	NPIPB5	WNK3	SORL11	ECI2	RBM53	CCDC88B2	HNRNPH21		MAP3K2		CTSS1		MPHOSPH8	FPR11	KDM5A	PDXK	PHF20L11		SYNGR2	NDUFB7	INTS61	ZNF43	SLC1A31	FAM45A1	NINJ11	CHMP1A1	SH3BP53	POLR1D1	FLOT1	TADA3	DBNL	FAM13B			RNF149	ATP5D		LCP1
S100A10	NFKBIZ	TALDO11	ALYREF	SF11	SLC22A181	ARID3A2	SCPEP11	ZFAS13		VPS8		CDK15		ELAVL1	SLA1	RP11-1143G9.42	XRCC5	HNRNPA2B1		RP11-343N15.5	HAGH	CNRIP1	OGFR	FGD41	OTUB11	KIAA0922	CDKN2D2	BACH12	GRK62	IDH3G	PSMC1	HERC4	CRTC3			TYROBP	REEP5		CDC25B
PLA2G15	ABI3	ABCB8	BMI1	NIPBL1	UTP11L	CCT8	ECHDC31	ATP6V1B22		RP11-290F20.3		HCST		SMARCD2	UPP1	PLEKHO2	MYO5A	RRAGC		FUS	NDUFA8	MSRA	MIB1	CTSZ2	GLIPR21	UPF22	DNAJC10	PIM31	TAPBP3	NIT2	STX18	TIMP1	RHOH			ANAPC11	ARAP1		PFDN1
RBPJ	USP16	ARL5A	SRA1	RAB10	ZSWIM71	PSMD131	FOXN32	ARPC22		HMOX1		NEU1		SMG1	METRNL	ZFC3H11	SLC35B1	LINC006573		APOC2	CD300LF	NDUFB11	NRIP3	PALLD1	MAST3	ADRB21	APH1A1	RLF2	ATP5A12	VPS4B	RHOB	FPR1	OSGIN2			SEC14L1	MAZ		SF3B1
SPARC	RAP1B	GATAD1	LYAR	C11orf21	MAP7D3	MYO9B3	TERF2IP1	CD744		ST13		AL592183.1		SAMD9	PHC2	PLXDC21	ARAP2	SNRPG2		FOXO3	NOP10	NUDT14	RNMT1	TGFBR11	PLEC	BCL3	LIMD22	HIF1A2	HIGD2A2	CNDP2	TGFBR2	DHX36	CRK			SMS	ARHGEF1		WSB1
IVNS1ABP	ERICH1	ADAM281	AC010642.1	EPRS	METTL5	GLIPR22	AMICA12	TCF7		CACYBP		SLC4A2		CFDP1	CPB12	SLC8A1	SEPT91	ST20		LCN2	ATP6V0E1	MRPS21	HEXDC	BANF11	YWHAZ2	SIRPA	USP121	LSP11	ADH51	PIM3	CD300LF	PIGX	VCPIP1			SF3A1	CALHM2		MAP1LC3B
HPS3	C1QB	UBR2	PSMA2.1	IREB2	KDELR21	TBCB	MYL12A1	GSTO12		SERINC1		PDCL		HP1BP3	ATP13A3	CCT8	SNX3	CFL11		CD300E	C19orf24	NDUFC1	EIF2B1	ACSL31	ATXN2L2	SECISBP21	TOPORS-AS11	IRS23	CCDC85B1	RRAGA	TMEM33	EEF2	RCBTB1			SNORA76	RICTOR		DECR1
PARP14	SPSB3	CAP11	EMP3	LPAR61	CCT71	RAB8A2	ICAM21	ISG202		ATP5E		ZCCHC11		MSL2	CTRC2	FGD41	PSMD21	ATP6V1C11		SRGAP1	CHCHD1	FAM162A	PPID	NDUFB41	CYTH12	CST32	TOR1AIP21	CHMP2A	CYLD2	FTH1	SAMHD1	ANP32B	COX17			TMEM50B	CLIP1		EIF4B
NDUFS5	CCT6A	EPB41	C1QBP	NLRP1	DGUOK	ANP32A1	RP11-598F7.3	ARL8B3				DPP7		RREB1	DUSP12	ADCY71	RAB11FIP4	UQCR11.11		RBM39	TUFM	SERF2	AHSA2	GPX11	HNRNPDL2	DEGS11	CNPPD11	KLF64	MBD2	REL	ERP29	KDM6B	AHCTF1			SMNDC1	CASP1		RAC1
COX6B1	IMPA2	LPIN1	DYNLL1	RAD23B	MTMR14	SHKBP11	PMAIP11	RER12						NAP1L1	BCL2A11	KTN1	ARPC5L	KDELR21		KLF9	CD14	UFC11	SYNRG	NLRP31	CMIP2	STOML22	RAC22	TIMP13	PHB22	SRSF11	PPP2R1A	UBA6	DR1			SERPINB6	ACTR2		LNPEP
NUCB1	GPX1	NSD1	IL6ST	NADK	RNF181	LILRB11	GBP22	RAB11FIP13						FOXP11	SYAP11	NDUFA2	NUDCD3	MORF4L12		MBNL1	FAM213A	NDUFA121	UFM11	UGP21	AOAH	ZMYM6	RAB1B3	IFNGR13	CLPP	C20orf24	DNMT1	ZNF609	PIK3CB			LYAR	TNF		SH3BGRL3
ITGAM	CALM2	ALDH1A1	FEM1C	KIAA0930	LAPTM52	STX102	THBD1	HNRNPD2						SIRPA	CREM1	SMIM7	CCNT2	ZNF267		SON	MYL12A	C1orf186	FAM222B	MAP3K13	CCDC691	CCT22	DDX54	FLNA2	SNHG71	PLXNC1	GADD45GIP1	KIAA1109	IMPACT			ARID4A	TNFSF10		GABARAPL2
MARCKS	IFITM2	TLN11	C11orf24	HDAC21	RP11-796E2.41	RAB311	UHMK11	FTH13						PCBP1	CEL2	ZC3H13	SYNCRIP	CNBP1		TGFBI	ALDH1A1	PTGES3	IFNGR21	GPR84	CTB-61M7.2	PPP1R182	VPS282	ATP6V1C12	CELF22	POLR2A	TRIM27	HNRNPH1	TAF1D			TMEM165	ARHGAP1		NDUFA10
NTAN1	SLC1A5	FAM111A	ARHGAP25	C19orf661	TFPT1	UFM11	PRKAG2-AS12	TAGLN23						ARID1A	UBE2S	WAC	PHF20L1	UQCRQ2		SNORD3A	NEDD8	NSMCE1	ZC3H7A	RNU111	ROGDI	FIS12	KIAA09302	IFNGR23	IGBP11	USF2	EPB41L4A-AS1	BTG1	CEBPB			RABIF	L1TD1		FMNL1
ABHD12	MIR142	PLD31	U2AF11	SEC31A1	ARPC5L	GNG21	TMSB101	GADD45B4						PLXND1	PLIN21	ORMDL1	CDKN2D1	CLDN4		FNBP4	SRI	LMO4	SEC63	EIF4A22	MAP3K31	CCR12	TTC191	FNDC3B1	PPA12	FYB	CSRP1	AFTPH	EPG5			TPT1	GON4L		ATP2A3
NDUFA1	EVI2B	KIAA0125	SAP18	ARID4A1	C1orf1221	MRPL231	OGFR	FNIP12						CITED2	NFIL3	SLC43A2	AP2M11	SORL11		HTRA1	ANXA5	COX6C	DNAJB11	MYC	SNAP231	HNRNPD1	NAPA3	HEXIM14	STK17B4	CPNE3	FOSB	IFNAR2	RP11-640M9.1			MFSD1	BCL6		MTERFD2
MRC1	RASGRP2	RP11-354E11.2	TBCA	NBR11	ERRFI11	EIF3L1	PCNP1	CHMP1B2						NDUFAB1	SYCN2	RELT	RIN3	STX31		BHLHE40	EIF3H	UXT	GLRX2	CD592	SYK1	SKAP2	PSMC41	ISG151	ATP5G33	VMP1	REEP5	CCDC88B	ERP44			SRA1	SNX2		THUMPD1
UBL5	TGFB1	FAM110A	SBDS	ATP5I1	MAEA	NEURL1	RHOB3	CYTIP2						COL4A3BP	PPIF	MRPL23	ASAH11	PMAIP1		FGL2	MFSD7	CALB2	CDC421	NME12	CAPZA2	CCL4L21	C20orf27	C9orf721	SPN	NUDC	MYL12A	EIF3K	KLF7			ATP5J2	NEMF		MON2
RAPGEF1	NEDD9	AGO3	PDE7B	KLF62	LSM10	POLR1D1	SNAI11	CD634						SETX	MAT2A	PNKD	SAT11	LCP21		JDP2	ETHE1	PARK71	TPGS2	SH3BP51	C19orf38	OXR12	NDUFA32	LRPAP13	MYL12A2	GALNT1	TMX3	FAM133B	MAP3K2			ARL4C	AC004951.6		ATP5A1
ACSL3	ANKRD13D	WNK1	BOD1	TFEB	GBP21	NCKAP1L2	BLOC1S12	SEPT62						RASGRP4	PLA2G1B2	LSM14A	SLTM	OGFRL12		ARAP1	NDUFB2	LINC00493	METTL14	C1orf1221	PLXNC11	SWAP702	TMEM30A3	MYL62	HDDC22	CCT2	RGS10	JMJD1C	LONRF1			ERGIC3	FBRSL1		CD69
C1orf85	SSR2	SKIL	UBE2S	SNRNP2001	CTC-241F20.3	CBX31	NOP101	PIM34						COX14	SAP301	MPHOSPH81	AGPAT9	LSP11		MT1E	ATP6V0D1	ACER3	GTPBP8	CALM11	FPR12	LIPA2	OXLD11	IGF2R1	KMT2A3	RAB8B	CD302	GOLGA7	STX3			NAIP	TCF7L2		SF3B5
DAPK1	PHC2	FYB1	VIMP	RNF44	GUK11	CMTM7	ADD12	C19orf432						PRDX11	SOCS31	P2RY131	TNRC6A	RYBP1		IRAK3	MS4A4A	HMGN1	UPF3B	ZNF7062	HCFC1	YTHDF31	C20orf241	SULF22	ABHD14B1	C17orf89	NAP1L1	CALM1	NLK			SEC61B	SLC39A1		RWDD1
UQCR11.1	HADHB	ATP1B11	AHR	FOXP11	C2CD2L	PLXDC23	HNRNPA03	C6orf623						SPEN	CEBPB1	POLR1D	HLA-DPA12	AMDHD2		WDR74	SLC7A7	PEF1	TBC1D1	HNRNPF1	STEAP4	KMT2A2	SYNGR22	TANK2	NDUFA111	GPR65	IFI6	VPS4B	MACF1			ERP29	MDH1		ADI1
SERPINH1	PKN1	ZBTB20	SHFM1	SPI11	PCMT11	STT3B2	RHOA1	CAST2						IREB2	GP22	FAM89B	CCSER2	HLA-DRA2		PRMT10	TMEM147	ATP5E1	YIF1B	VAMP82	ARHGAP91	PIM3	FAM192A1	NFKBIA3	ESD3	RBM25	MID1IP1	SMARCA5	RNPS1			SDF4	CTSL		PSMB7
VPS8	LINC00937	ACAP1	PEBP11	ADD11	AIF12	CIB13	SPCS31	HSP90AA14						BTN3A21	CTRB12	RBCK1	SF1	IRAK11		CCNG2	GUSB	COX4I11	MSRB3	OST41	TPM31	PCMTD11	GCLC	ARF11	NME31	CCDC107	TMEM165	NUMB	ALDH3B1			VAMP8	PBDC1		TNRC6B
TMEM140	OTUD1	PTMS1	TMED2	PUM1	PABPC42	SEC623	RAD212	ETF13						TLR6	SRGN1	DEDD2	NUMA1	TPD52L21		PREX1	TKT	SHFM1	NTRK1	MZT2B1	ZNF2072	ARHGEF40	VAMP52	PTGER4	THUMPD1	P4HA1	DDX5	PREX1	LDHA			HIGD2A	AKAP17A		BZW2
CYP27A1	LUC7L3	TAOK3	SCML1	RP2	NOB1	CBL	PFKL1	DGUOK2						ROMO11	ACSL11	PDLIM2	OXA1L	HSPH12		RB1	GLA	THBS11	C7orf55-LUC7L2	TUBB1	ACAP21	MS4A14	AC016586.1	RTN4	SYNE1	EPB41L3	PURA	ETV6	FAM46C			CAPG	ERAP1		SEC62
GSN	EGR3	PCM1	KLF61	ITCH	DDAH2	RNF144B	CALM32	AES3						COPB2	RGCC	MGEA52	FAM65A	PAPOLA1		ANPEP	CLEC11A	NDUFB8.11	AEBP2	PPP1R14B1	SMARCD3	SERTAD12	DAZAP23	LINC009362	TMC81	UFL1	FNTA	SRSF4	FOXP1			ATP5I	CACYBP		CBWD5
ALOX5AP	RILPL2	GAPDH	RP11-620J15.3	NOTCH2NL1	NAGPA	SLCO3A12	MSR12	ABTB13						WDR82	CD55	ANP32A	EIF2S2	TMED21		SLC43A2	PPARG	KRT10	PTPRCAP	NUCKS12	TRAM11	SERTAD31	SCP21	ARPC52	IPCEF1	HSBP1	PLSCR1	SELPLG	XPO6			USF1	ARID1A		ETS1
CYFIP1	KRT10	CASP41	LINC00493	FNBP1	SFPQ1	SNRPD21	CCPG11	MBP3						NRBP1	CD1631	UPF2	GAB3	IGF2R1		TNFAIP3	EFHD2	SGK11	DLGAP1-AS1	SNRPF1	ANKRD441	BET1	PUM13	RAC1	SF12	PTP4A2	OPN3	RAPGEF2	RIPK3			MIS18BP1	APEX1		PPP1CA
ASPH	TRAF3IP3	SEMA7A	TMEM66	MYH92	KAT5	LASP12	CD683	MMP24-AS12						CIB1	CPA12	TNFSF10	RHOQ1	LUCAT11		ITGAV	TUBB6	HMGN31	CTDSPL2	PEBP12	VASP1	CTSH2	TBC1D11	CST33	TECR1	NABP1	ANKRD13D	MT2A	ATP8B4			LILRA2	TGOLN2		DOCK2
FAM107B	TNFSF13B	ZCCHC111	KIAA1549	SETX1	FCGR1A1	TNFSF103	RP11-485G4.21	ATP6V1C12						MEFV	SAT1	PITPNM1	FAM3C	C1orf43		CECR1	DNASE2	CADPS	NIPA2	SLC16A31	HLA-C1	GIMAP1	HSF1	FNDC3A1	ICAM32	PTPN12	EMC10	NDUFA4	TNIP1			FAM78A	PGK1		MECP2
AMPD3	G6PD	LAPTM51	NDEL1	RECQL	SNAPC11	LSM14A	EXOC3L1	GABARAPL22						ZBTB44	SAMSN1	GTF2I2	TUBA1B	WBP21		EAF1	RER1	CD371	NDRG11	MOB3B	TNFSF101	UVRAG	CTD-2006K23.1	ATP6V1G11	PSMB92	KIAA0930	WNK1	MTRNR2L8	SIGIRR			QDPR	CCDC12		LAMP1
ATP6V1E1	BATF3	DDX46	RP11-557H15.4	RCSD12	RHOU1	PLEKHJ1	FKBP1A1	HMGB11						PIK3AP1	BASP1	SIRT7	GTPBP1	FOS		HCLS1	MRPL11	ATP6V0E11	FAM102A	ARL4C2	ALDH1A12	WHSC1L11	DENND1C	TCEB12	AL592183.11	XIAP	ITM2B	SURF4	NAALADL1			HPRT1	PPP4C		VPS51
TSPAN15	HNRNPA1	TRIP12	COMMD6	SPEN1	MARCO	SMEK12	SYNGR22	C1orf432						APOL6	PFKFB3	TUBB1	GSE1	CHMP1B2		PDGFB	GLIPR2	CUTA	RPRD2	PARK72	PTBP32	GLE1	S100A42	PFDN21	TRADD1	ZMAT2	CD164	SVIL	LENG8			DPYD	RNF19A		CUL3
FAM129A	CARS2	WIPF11	TSEN34	MBP1	ATRN	CHMP4B1	C6orf622	PPP1R15A3						ECHDC1	DDIT41	TRA2A	PCNX	EEF1D2		C1orf56	FUCA1	FAM129B	LYPLA1	SNORD3D1	NKG71	CGRRF1	PIN1	ATP6V0E12	BEX41	MRPL12	SH3BGRL	FOS	ZCCHC6			TMEM256	BAZ1A		OTUD5
SERINC1	CHP1	ENPP3	SRSF9	NAP1L1	RP11-138A9.1	PIK3R11	IMP31	FAM65B3						SNRNP200	TIMP11	PHIP1	EMC10	KCNAB2		WSB1	SRP14	TBCA	DNM21	SLC25A372	AP5B1	GIMAP71	DNM22	TFRC2	PPP1R21	PHF20L1	PHACTR2	ARID4A	MAP7D1			TTC19	DYRK2		ZNF75A
SLC16A3	RGS10	GON4L	ANKRD28	WDR821	KIAA1598	WAC1	YWHAB2	WBP22						FGD3	NAMPT1	YIPF4	EPS15	ATHL11		FCGR3A	NDUFB9	PRMT101	LUC7L1	LITAF1	TAPBP2	RP2	ATP5B1	CSF3R3	DGKZ1	UXT	SHARPIN	ANKRD44	DYNC1I2			ZFP36L1	ZNF148		TXK
GBA	HNRNPA2B1	BTK1	SRSF51	SULT1A1	PWP1	PSMD71	PIK3CD1	ATP2B12						HSD17B4	HBEGF	RANBP1	RP11-138A9.2	MMP24-AS11		PDE4B	LAMTOR5	PSMB11	PTMS	MS4A4A1	SH3BP22	BPTF1	SCNM11	BRD21	SESN32	SEC61G	IQGAP2	NUDT3	ISG15			MRPL33	NID1		FAM32A
CTSA	RXRA	CPQ	RNF1451	CSTB1	EMR22	ZC3H131	PSMG21	CAPZA22						ATP5I1	CXCL31	SNRPC	KCTD10	RAB211		ATXN1	ATP5C1	SSR2	ZNF326	HIST1H4C2	DDX172	BLVRB1	GAK2	SLC20A14	RBMX1	SETD5-AS1	DECR1	BTK	ALOX5AP			MIR24-2	RNF19B		DIAPH1
SNRPD2	STAT3	RSF1	MEG3	CELF22	MAGOH2	PHIP2	UBAC22	SAT13						EWSR1	SERPINB2	NCKAP1L	UQCRFS11	MAPK6		SELM	NAGK	SNRPF	USP531	GADD45A1	IFITM32	EXOSC31	TWF22	ATP6V1D2	FAM102A1	KRT10	IL18	OSTF1	SERINC3			SELK	VMA21		DDX46
CISH	ZNF106	AGAP31	HIST1H4C	RICTOR2	CD742	SLC11A12	ANKRD122	RAB213						EPSTI1	CXCL21	PNPLA81	TBC1D5	SERF22		INF2	PSMB6	ITM2A	CEP1701	LILRB4	RNF1492	ZNF2172	PSTPIP11	CD553	ANKRD442	RHOQ	NHP2	MBOAT2	HOTAIRM1			COX7C	ATP6V0B		DDX24
TAGLN2	ATP5D	PRPF38B	ZBTB32	PSMA51	DHRSX	LILRA21	DDX62	SSBP12						HHEX	C5AR1	SUMO2	AKAP8L	RAB11FIP12		PLXNB2	PFN1	ROMO11	OARD1	NIFK1	SHISA51	ITPR22	IDS2	LGALS13	MRPS261	LAPTM5	S1PR4	RHOT2	SMPDL3A			S100A11	CHMP3		SMAD2
FNDC3A	LRRK2	ARID4B	RAB38	ANO6	DUSP41	CASP42	SYK1	YWHAB3						GON4L	ZNF3312	KPNB1	ARL4A	BHLHE401		SLC16A3	MRPS7	BTG2	FEZ2	RANBP12	STAT62	JUND2	HNRNPL3	HNRNPH23	IL6ST1	MGAT4A	PDCD4	CTBP2	KCNK6			JAK3	TMEM9B		GPBP1
RNF145	NKG7	LSM4	TXN1	PDLIM51	RHEB1	SPCS11	ATP5G23	HCST1						NAA50	PLAUR1	ADA	FIS11	BNIP3L1		MPEG1	APRT	FAM212A	MRPL28	SAP301	DIAPH11	SSSCA11	CUX12	HPCAL1	UBXN13	M6PR	SIRPA	SSBP2	RNF149			CPVL	CGGBP1		KHDRBS1
M6PR	PTPN2	ABCC1	DDX3Y1	LILRB3	TMEM126A1	TCF252	FCER1G1	OST43						ACP1	SLC2A32	LPCAT11	SIN3A	LYN1		MBNL2	APLP2	TRMT112	ARL8B1	MALAT12	AGTRAP1	DUSP5	CNN22	NCF13	HLA-F1	FNDC3B	CRIP1	CD63	DAPK2			IL10RA	TRIOBP		MYCBP2
LITAF	FBXL5	FBXO9	C21orf59	ADRBK12	FBRSL11	ID23	PHF33	ATM3						GRIPAP1	THBD	FRYL1	HECTD1	MBP2		XIST	DNPH1	SNHG7	CLN8	LMAN1	FES1	MEF2A2	BCLAF12	ATP6AP12	LBH1	NUCKS1	PTPRE	SRRM1	SRSF5			ZNF706	ADAP2		BRD7
GAL3ST4	RGS18	IGJ1	GRASP1	BICD2	TUBB6	LRMP1	PICK1	KCNAB21						PARP8	EREG	INPP5D	RRP7A	BLOC1S1		S100B	PSME2	DSTN	ATP5S	FUCA11	HIST2H2AA31	RAB5A	PPM1N	SH3BP24	RCSD13	PRPF6	ARPC5L	GNB2L1	DDX58			POLR2K	GTPBP1		C19orf25
ATP5E	GPR34	LINC00672	MGST31	CES1	AKIRIN11	MZT2B1	HSP90AA13	ZC3H11A3						PRKCD	CLPS2	IFIT2	CD551	HNRNPH12		KLHL6	GMPR2	JUND	SLC22A18	TRIM131	MSRB1	OTUD1	CFL12	MORF4L21	SPSB3	HNRNPR	MIR142	KIF5B	TAPBP			NCF4	ZMYND8		RPN2
MLLT4	HNRNPF	KIAA1551	DHRS9	LYN2	MRPS21	RPN23	ANKS3	BAX3						PARP9	PNLIP2	ADAP2	MAP4K2	TREM11		SEC61G	CBR1	ARPC31	OS9	CPM2	GRK6	GLRX21	FAM134A1	FNIP11	CNIH11	BZW1	ATP6V0B	NFKBIZ	PFKP			PCNP	PRR5L		RNPEPL1
GABARAP	P2RY13	PDRG1	SMS	TNIP1	PBDC1	ADA	SLC7A71	NDUFA62						PANK2	IL1R2	ESD	RRP36	LINC009361		PUM2	CFL1	SH3BGRL3	EXOC5	SEPW11	UCP2	NUDC1	ADM2	PLEK1	SERBP11	PRCP	LAT2	SOCS1	LCP1			FGD5-AS1	GNB2		CANX
COX17	PRAM1	N4BP2L2	XBP1	STK101	STK11	CALR1	CEBPB3	KHDRBS11						CD47	THBS11	NEURL1	TIMM22	TCEB11		RBM5	AURKAIP1	ATPIF1	BAZ1A	TMCC32	CPPED1	AKAP17A1	C4orf483	FAM50A	UQCRH3	TXNIP	EIF3B	EML3	ZZEF1				RAB8A		SSB
PEBP1	MSRB1	NBPF15	A1BG1	BAZ2B1	FAM208B	IK2	MAP3K82	BLOC1S13						MBP	G0S2	YWHAZ	TBXAS1	LGALS33		UFM1	RNASET2	CITED2	PPP3CB	ZFP36L12	IRF2BP22	GRN2	ARF53	TNFRSF142	SNRPD22	GRINA	COX17	GON4L	ADRBK2				2022-09-09		BRMS1
SOAT1	CCNY	CTD-2562J15.6	STK17B1	PYCARD2	CD832	LPP3	CASP12	PAG13						ARHGAP4	AREG2	RNF149	TSG101	HILPDA1		EPS15	PBDC1	TUBA1B1	PTPN11	PTMS1	TCIRG11	HIATL1	TRIM8	KDM3A1	MTERFD21	GSTO1	APEX1	IREB2	CACNG6				FGR		UFC1
C10orf128	HBEGF	VPS13A	BZW1	SSR3	TNFRSF10D	STK43	LIMD23	LSP12						PRR13	PRSS12	TMEM50A	LILRA1	ADAM91		PRKAG2	TWF2	CACYBP	SARNP	PRDX62	MED13L1	BCL101	HDAC1	TMBIM11	C19orf662	COMMD3	CMTM7	HPGDS	COX6C				DDX60		AQP3
ATP2C1	UBE2D2	APBB1IP1	HSPA8	KLF22	SP2	PDLIM21	PFKFB32	XPO14						HCAR3		ZEB2	BST1	ZEB21		FNDC3A	C1orf43	ERH	MAPK3	NANS2	TMX41	ECHS11	SMNDC11	AMDHD2	ITGB12	HCFC1R1	SLC1A5	TPI1	PPP1R9B				TRIM8		RTFDC1
LILRB4	MTSS1	RRBP11	ANAPC16	CNOT2	MCFD2	FAM204A1	EIF4E21	KDELR23						C11orf73		LRMP	CARHSP1	XPO12		SMCHD1	MRPS34	GPR65	KIF20B	NUFIP22	WIPF12	HLA-DRB53	PAPSS2	CSRNP11	CLEC2D	DCP2	SCP2	SORL1	BNIP2				ZBTB4		PPP2R5E
ADM	RP11-343N15.5	SON1	ILF21	MSN2	MED12	VCAN1	EIF3H1	CCNL23						SEC31A		CBL	RNF10	PTGER41		SNHG9	EMC7	TMEM44	MYO5A	PTMA1	MYO9B2	MAT2A3	SPI13	CMTM61	DNMT1	IFITM2	LSM7	FNDC3B	PARP9				LGALS1		TSNAX
OPN3	HNRNPM	RSBN1L	TPT11	SIPA12	ETF11	MKRN11	TNF1	IL6R2						APOE1		DOCK2	MCTS1	KLHL241		AXL	CCL3	BLVRA	PRMT2	SLC38A22	EWSR12	PNPLA81	CIRBP	CDC42EP31	MYO1G4	RAPGEF1	GTF2A2	LMBRD2	C1orf63				B3GALT4		ADH5
PAPSS1	VAMP5	HMGB1	CTNNB11	PRKACA	MX11	PLEKHO2	CD743	KLHL243						SFT2D2		RB1CC11	SNRPD11	IRS21		TOM1	ANXA11	TMEM233	TMEM243	TGFBI1	MBOAT72	RNF241	NKTR2	CD532	PDE3B2	NBPF10	ICAM2	HSD17B4	SSU72				SPEN		RASSF1
IRF2BP2	RNF166	EMR21	CPEB4	DBNL1	DCTN6	C9orf1422	PARP4	TPD52L22						DNAJC10		UQCRQ1	H2AFZ	AQP91		PEA15	UQCRC2	CTTNBP2	GNB11	FAM43A1	G6PD1	PSMB52	WARS1	PPP1CB2	COMMD7	OAZ2	G3BP2	P2RY8	SETD2				ATP13A2		ARHGEF2
CYTH1	VPS51	RAD50	TMA7	PTPLAD2	SEC622	MAP3K23	NFIL31	IGF2R3						CES1		CMTM7	SH2D3C	ATP5I3		SMEK1	ALDH2	SERPINB6	METTL91	CYCS2	NBPF91	SYNCRIP	EVI2A2	GPI2	ATM2	LRP1	SERBP1	IKZF1	CDKN2D				SIRT7		HSD17B10
FCHO2	PLTP	TGOLN2	ZFAS1	FAM78A	ELF11	PARP143	PLEKHO12	HP1BP33						SSR1		KLF41	ALKBH5	SGK1		HIST2H2AA3	APEX1	ATP1B11	SLC25A13	CSF1R1	JUND1	CHCHD31	DIAPH21	P4HB	VPS511	TMED10	PPP1R2	TRAM1	PDK1				CDC40		TGFB1
RALGDS	FMNL1	SELPLG	SLC25A61	SOS21	PHF20L11	OAS1	MIR181A1HG	HSPE12						RASSF5		TAOK3	CCL4L21	PAG11		PABPC4	LAMTOR2	SMDT1	EPM2AIP1	MSR11	ITGAL	ABHD53	MARK32	TRIM332	MFNG	SMIM7	EIF2S2	FAM91A1	RNPC3				CD81		APOL3
FAM46A	ARID1A	IFNAR2	NDUFC1	PTPRA2	SSR21	HLA-DMA3	POLR2A2	COMMD62						SARS		GAPT	BRI3	ZC3H11A1		MED13	TREM1	C14orf1661	OSTM1	SLC20A12	HNRNPK1	C11orf541	CENPB1	ODC11	NDNL21	ADAM9	EIF3L	PDLIM7	KLF6				ZNRD1		SH3YL1
QKI	STXBP2	ERICH11	SEMA4A	CYP27A11	PPCDC	VPS531	RNF1452	TSTD12						POLR2L		LPP	ITLN1	FCER1G1		THBD	TOMM20	ACP51	YAF2	IAH11	CASP1	TM2D21	C6orf481	PNRC13	ALKBH72	EAPP	TMEM160	RBBP6	NIN				RNPEPL1		VPS13A
CADM1	ID2	MPHOSPH8	EEF1B21	NIN1	DDX52	CLTA1	VCL2	S100A114						AGO4		LYL11	USP4	HNRNPM1		N4BP2L2	MATK	RNF71	USP11	GNAS1	FOLR3	RP11-65J3.1	ATG16L22	PHC22	NMRK1	TCF25	GLB1	PPP1R2	ARID2				C7orf26		STK24
FUOM	PIM3	HLA-B	SLC38A11	UBXN11	MYLIP	NFAM12	NDUFA132	MARCKS3						LRCH4		C1GALT1	MRFAP1	DGUOK1		PCBP2	CCT2	TMEM591	LUZP1	KMT2E-AS11	SHKBP11	NDUFS32	ARHGDIB2	HSPA52	FBL1	TMEM205	C16orf54	UBE2I	C1GALT1				AIP		ATP5H
CLN3.1	VCL	SASH3	SQSTM11	DPP8	MTHFD21	MEF2A3	SERPINB61	SP1003						ZNF217		ARHGAP41	CLN8	RER12		CDKN1C	SSB	CD83	HDAC3	GABARAPL12	SF3B12	MACF12	EIF5A1	CSGALNACT23	USP1	KDELR1	FKBP15	RSRC2	MTMR10				KDM2A		CHD9
LINC00998	ADRBK1	PKM1	ATP5G21	AGTPBP11	ADAM282	S100A43	PABPC43	HNRNPK3						PBRM1		SLC16A31	RBM47	KLF22		DENND3	SRM	CCT7	RNASEH1	CHMP51	ZNF3941	PLAC8	ACTB1	PICALM2	PSMC52	CFLAR	WDR43	PHF21A	SMEK1				AP2A1		SLIRP
SDC3	PTPN6	PROCR1	SET	TAPBP1	GTF2F2	PITPNM11	TAF91	RNF2133						FNBP1		IL10RA	SH3KBP1	TRIM331		TRA2A	FDX1	ECH1	ZC3H14	PSMG22	FGD31	REL3	RNASEK1	HSPH13	CD471	ANAPC11	MTHFD2	ATP2C1	TBXAS1				FRAT2		COX6A1
NPC2	QPCT	PLXNC1	DAD1	DPEP2	CEP1701	DEDD2	CHN21	SKP11						SH3BP2		MAP3K3	CYBRD1	TCIRG1		DNAJB2	SSBP1	ATP5C11	TMEM222	FAM162A1	MAP2K32	DDX3Y2	CD522	KDM6B3	CMPK12	CLN8	ELOVL5	TARDBP	BST2				SWAP70		CSTB
S100A11	NUDT3	TNRC6B	ZFP36L11	TBL1X1	KIAA0020	CCZ1	SAT2	AAK11						DPP8		PDCD10	ZBTB11	GBE1		ACTN4	MDH2	SYPL1	U2AF2	CISH	KLF101	OSBPL82	STXBP22	PMAIP12	ABLIM1	C1orf63	SMC1A	SPI1	RIN3				GCH1		HMOX2
NDUFB1	PGLS	ANKRD44	KIAA0040	PANK2	HIPK21	TTYH31	ZNF503	ZEB22						TXNRD1		PCM11	XPO6	CAPZA21		HILPDA	NME1	NTM	TNFAIP8L1	CCDC107	UBXN11	FAM91A12	FMNL12	CD742	MED101	DNPH1	SLC7A7	ATP2B4	SYTL1				RBM6		NFE2L2
NENF	SGK1	SIL11	EIF1B	EIF4B1	PRMT11	SNX171	BUD311	HSPA91						CLTA		LASP11	TCHP	ARPC2		RHBDF2	PKM	RALB	AGTRAP	RAP2A1	RASSF21	POM121	CALR2	YWHAG2	SUN21	ACSL1	EIF2A	MTDH	CDK12				PRKCD		RHOT2
SIRPA	EIF4E2	FOXP1	H3F3B1	TXN3	C16orf13	SP1002	WHSC1L12	CLTB1						SMCHD1		PNISR	SNAP231	HMGB21		PLEKHA2	TFPT	SMIM1	HOOK31	MIR24-22	CNPY3	DCP21	ABCC3	ATP6V1E11	PDCD42	TERF2IP	TEX264	PSMD13	GPATCH8				SMC3		BIRC6
TPI1	TMEM154	BAZ2A	DUOX2	AKAP101	CHST151	ARF61	GPR1832	STAT32						ATG16L2		PPM1N	CFDP11	ABTB11		AP2A2	KCNMA1	ATP5D	ARF51	EPM2AIP11	TRA2B2	ST8SIA42	TAGLN22	UBL52	SP1102	HNRNPU	PTMS	KIAA0247	SECISBP2				RASGRP4		CRBN
IFIT3	FAM89B	IQSEC11	ARHGAP181	CAP12	ZNF593	ZFR2	C4orf482	ADRBK14						NAA38		ENY2	VPS45	TBC1D2		TAB2	MRPL15	MRPS18C	GNL1	C12orf451	NFAM11	TXNRD11	C11orf212	OAZ11	SSBP43	ECH1	SAMD9	IL2RG	AZI2				G3BP1		2022-09-07
PIK3CB	PSME2	SH3BGRL31	EGLN1	C12orf57	SH2B2	MGEA53	ASNA1	XBP13						NARS		EHBP1L1	RASSF51	SERINC12		RYBP	MRPL17	TCTEX1D1	STARD7	RGS102	ANKRD13A	COPS41	ANXA42	ANXA22	ANAPC161	MED13L	AGPS	PRKX	CHD4				DOK3		DIDO1
CD82	DDX39A	MAP41	CDK11A1	GIT21	DBF4	TMEM50A1	HSPB14	COX173						LAMTOR2		NBEAL2	CD52	UBL52		RIN3	VPS29	DNAJC19	ANKRD27	RNF1811	GCH1	CDK61	FLOT21	HMGB22	CCR7	UBE2J1	ERICH1	MGAT4A	TMEM50A				UBE2W		IL6R
LUCAT1	TUBB4B	SLC9A1	DDX211	TTYH3	POP4	RBBP41	TPT13	COX6A11						ZKSCAN1		FLII	FOXP12	SULF21		TMPO	PLIN2	NDUFS8	RRAGC	IMP31	PGD2	PKN21	RNF1663	CPEB42	ZC3HAV12	SLC11A1	GUSB	IKBKAP	ITGB8				TMEM126A		CNOT2
H1F0	EIF3K	TGFBR2	PLAT	INPP5D1	RPGR1	FMNL13	XRN21	IRAK11						ZMAT2		RAB31	VAMP5	CHMP2A		PVRL2	DHRS3	SWAP701	PSMD12	ANAPC111	MBNL12	SUV420H11	MOB3A2	SLC25A373	PNN1	YME1L1	APIP	MBOAT7	FBXO33				SNX20		SEC11C
PPT1	RSL1D1	MTPN1	DNAJB9	GCH1	PMAIP1	PIH1D1	ZFAND53	FERMT32						RASSF3		FAM91A11	PLEK1	CSTB2		SLC20A1	NDUFB8.1	IFI27L2	SCAF8	ZFAS11	PLCB21	PCNT	TMEM1601	M6PR1	CD692	UBE2E3	C16orf13	MBP	STK25				ZNF217		RBM8A
HLA-DMA	RHOG	HMHA1	XIST1	RAD211	TUBA1C	YIPF42	XRCC62	HNRNPDL2						UTP6		KMT2E	BANF1	COX6A1		WDR82	PDCD5	SDHD	SMG6	YWHAG1	ATHL11	PPP1R15B2	KLF32	RIOK32	STMN3	EFHD2	NDUFB3	RABAC1	KDM5C				STIM2		NDUFA1
TDP2	ATP5F1	UBR51	PPP1R15A	MKLN11	PHF13	RRBP12	SLC38A21	SERINC14						CSF2RB1		COX17	PSME3	CLTB		GNAQ	TGM2	FAM96B1	SCAND1	PMAIP1	GPSM31	CWF19L1	UQCRC1	PITPNA1	CIRBP1	LMBRD1	CAMK1	MIA3	CCNL2				EHBP1L1		PNISR
ZCCHC2	USP15	ITSN2	DNAJC19	SLC40A11	ELL	ATP5I2	PFN11	CD3E						RNF135		REEP5	LARP1	SERINC21		PKIB	FCGRT	COMT1	FAM178A	SLC43A31	PGAM11	SEC11C1	NCBP2-AS21	PTP4A12	URI11	GPR183	IFI16	CDV3	MKRN1				RIN1		PRKDC
MYO5A	HNRNPDL	PAFAH1B1	RSL24D1	WSB2	PHPT1	GPR1551	RASSF42	LST14						BICD2		LMO41	UBE2L3	RP3-395M20.12		CSF2RA	C1QBP	REL1	ACVR1B	LGALS2	SIRPB1	EPB41L4A-AS11	PFKL1	TUBB4B3	HNRNPA01	HM13	HPCAL1	SEPT1	CCDC90B				LUC7L3		LINC00116
CD40	AKAP13	PSMB8	EIF2S1	ZBTB44	SETD3	FRAT21	MAP4K41	ERBB2IP3						SNAP23		PCGF5	DIDO1	OST4		C4orf48	TRAPPC2L	ANP32B1	BRD1	LAIR11	DOCK21	CCDC88A1	CD581	TMEM2582	RARRES31	DSE	MBNL1	USP8	FBXO3				PIGX		CDK12
LMO4	BST1	KLHL241	CTA-29F11.1	CLEC12A1	HCCS	MNDA2	ACSL12	GHITM1						RB1CC1		CIB11	ZNF276	SLC38A2		LRRK2	PDCD6	HS3ST1	RNF20	HAGH1	SH3BGRL31	UBR21	C14orf22	MGEA53	TMEM173	KIAA2013	AAK1	HIF1A	PHTF2				TBL1XR1		CAMLG
FNIP2	PSTPIP2	PPP1R9B	LDHA1	TNFAIP8L21	PDZD8	P2RX11	CCDC85B1	AFF44						ZDHHC7		TET2	VNN2	STAT31		SDF4	ECHS1	ANXA7	C1orf27	SRSF21	NIN1	RAP1B2	SF3B21	RBM8A1	TTC141	PAPOLA	HNRNPA0	ACTR3	AIP				DNASE2		DNAJB14
P2RX4	SERPINE1	PTK2B	CDC42EP31	SIK31	MYCL	PDIA33	FOSL23	JMJD1C2						ST3GAL6		CYTH11	VPS54	TANK1		MDM2	ATP6V1D	SOX41	GABARAPL11	ABCA12	AKNA2	CXorf21	GPS21	CLEC7A3	NDUFA122	XRCC5	IFITM3	SH3BGRL	UNC13D				PRKACA		PKM
LRPAP1	USP3	PHF31	TSNAX	VEZF11	CSF1R	PNISR2	CRLF31	MDM42						EML4		PDIA31	LRRC251	HSPA9		CCNL1	DUSP23	TSEN54	CHMP6	ANXA52	POU2F22	CSF3R2	NDUFA132	ARHGDIA3	LDLRAP1	TMED3	YTHDF2	RB1CC1	TSC22D1				DNAJC7		EIF5A
SPTAN1	EIF3I	HIPK2	PABPC41	RNF1301	TRAPPC3	LENG82	PIP4K2A	TCEB14						ZNF770		STK4	C2CD5	LST12		PRDM1	NDUFS4	NOP101	NRDE2	BMP2K2	FAM198B	CDV3	S100A63	QKI1	SSB2	TMOD3	SF1	CUX1	TPM4				EMR1		TMEM106B
XPO1	FAM49B	FLI1	FAU1	WIPF12	RFXANK	TMEM1651	APLP21	SERF22						PCBP2		CASP4	RABGGTB	NDUFA61		DSE	NCL	MYL12B	WAPAL	FAM46A2	BNIP21	SNHG122	TESC1	RGS23	FYN3	COPE	RBM22	IKBKB	DEF6				EHD1		SMAP1
TSC22D1	TOP1	WHSC1L1	CALB2	FBXO91	STK17A	LSM51	MORF4L11	CTNNB14						CD842		N4BP2L21	LSM2	AFF4		ADRBK1	C14orf166	ZFP36L21	PPA2	CCT32	RASSF51	ATP7A	PLEC1	NAPA4	MAL	HNRNPF	HMOX2	SMC3	CCR2				VPS53		MYL12B
MT1F	TNFRSF12A	PARP141	COX171	SSR11	AP2M11	MTRNR2L81	YTHDF21	TRIM333						SMAD5		SNX17	BIN21	HIST1H2AC2		SERPINH1	CXCL3	AMD11	RHOT1	SLC25A19	SEPT91	SAP30L	LGALS12	DAD13	CRBN2	BAG6	EGR1	MXD4	PLCB2				CARD9		SUMO2
HSP90AA1	GSTP1	H2AFY	SLC25A31	SUPT5H1	NKIRAS2	CYTH13	LYPLA13	HMGB23						PLA2G16		RAB32	HBEGF1	CCDC88B		HNRNPL	COX4I1	CD22	TROVE2	NEU11	RNF1301	MED171	SH3BGRL32	GPX13	UBE2N	SF3B2	ZFP36	CSAD	CHTOP				SUN2		ACTN4
ZNF395	GLRX	MYO9B1	PFKFB3	PDIA32	TDG	DOK32	FBP12	LYN4						LINC00152		SNN	METTL5	JMJD1C1		ADCY3	GSTT1	NDUFB3	PMPCA	TPM1	GNLY1	SPPL31	MEG3	GTF2A12	PRKACB	ETV6	CITED2	PRPF38B	POLD4				SCPEP1		DDX3X
ANKRD37	SNRPB	EML41	SERP11	NRBP1	OSBPL1A1	REEP5	SEC61B1	ASH1L3								PSMA4	UBE2D3	ANXA51		NLRP3	HLA-DRB5	NFIA	DCAF11	ATP5J3	LAP3	IDH3B	PRR132	WBP21	TAPSAR11	CHCHD2	RNF166	HMBOX1	BTN3A1				ATP1A1		MAT2A
HNMT	APRT	GSTT11	PHF201	CNPY21	TBXAS11	TBL1XR11	SORL12	UBL52								TBCB	HTATIP2	PTMA1		GRASP	SPCS1	CWC15	CHST15	SDC4	TLR42	ZMYND81	LST12	PSMA73	C17orf891	NUPR1	SRGAP2	AKAP13	ERCC5				PLEKHB2		ITSN2
SLC38A6	SF1	SPI1	SYTL3	TNFSF13B1	DTWD1	NOTCH2NL2	HSPD12	MBNL13								PLCB2	DLST	TMBIM12		PGD	NIT2	CD68	ZNF280D		PIK3AP11	MFSD12	SF3A22	LIMS13	PSMB82	TAOK1	CAB39	CBX3	PRKAR2A				PWWP2B		SFXN1
MATK	SIPA1	TTLL7	TNFRSF4	WDR742	RANBP1	OGFRL11	DYNC1I22	SEPT23								PSMD7	SH3GLB1	CCNL2		PAG1	NKG7	ARL6IP5	KLRG1		NRGN	PTPN13	MARCH1	C1orf432	C14orf1662	HLA-E	LST1	DHRS7	TNRC6A				PDCD2		PAG1
NDUFA3	ANXA1	ZMYND81	COBLL1	PLXND11	HPCAL12	COX172	SSR22	RHOG4								CCZ1	ZFAS11	TFRC3		FPR3	YWHAB	ANKRD9	PPP2R1A		PLP21	ABHD111	GNPTAB1	LAPTM4A1	TTC192	SUZ12	VSIG4	ZC2HC1A	C14orf2				DUSP7		SIGIRR
POLR2I	SYAP1	GRN1	CRIP11	CD462	PSMB71	MIR1422	PAK21	RB1CC13								NOTCH2NL	DICER1	MDM41		UBL5	CCT5	H2AFZ1	GALNT3		ODF3B	NFYB	EVL2	HM131	GTF3A1	EIF3J	ACP5	KIDINS220	CCAR1				SFT2D2		SNX6
HCFC1R1	SRSF3	CASP3	ZFP36L21	PPP2R5A	SWAP70	SLC8A11	ATP6V1F3	VPS4B2								KIAA1551	AP006222.2	ERBB2IP2		YIPF4	CLIC1	SNX29	DNAJB9		UBE2J11	TSPYL11	SRSF52	KCNAB21	NDUFB23	XPO1	SH3GLB1	RSF1	FOXN3				MED10		PAPOLA
QSOX1	SRSF6	FNBP4	STXBP6	NRGN	GOLIM4	TAOK32	RP11-76E17.32	SPCS12								GLIPR2	CDKN2AIPNL	METRNL2		TBL1XR1	ATP5O	NDUFAF3	HMGXB4		CRTAP2	ITGA51	TOMM72	SEC61A12	DDOST1	ADD3	ARAP1	COX4I1	SNAP23				YTHDF1		MOB1A
FOSL2	GRASP	LYN1	LGALS12	PHKB1	YY1	RSBN1L2	RAC12	CDC42SE11								TRAPPC1	OSTF11	ATG2A		RNF149	NDUFA12	NR4A21	KLHL28		JAK3	MS4A6A2	TRAM12	BSG1	EMB2	ACIN1	EIF3G	ARL6IP4	TNPO1				NAPRT1		OXA1L
P4HB	CD302	RNF144A	TMOD1	IPO71	HPSE	NDUFC11	TALDO13	HLA-DRA4								PIK3R11	HUWE1	TAGLN21		MTSS1	ARPC3	DBI1	RUFY3		RIN32	HRH21	TBC1D10C1	EIF4A11	NCK21	ANAPC15	SUN2	RP11-690G19.3	IRAK4				SNAPC2		S100A11
NPC1	SSBP1	ILF3-AS1	LXN	TLR81	ARMCX3	ARRDC11	POMP3	TOB12								AURKAIP1	RAB3D	TXN4		JUNB	PPIA	SCP2	LYRM1		C10orf542	ECH11	NELFE	HSBP11	AL592284.1	AP3S1	C12orf57	GANAB	PUM2				POLR2J3		MRPS18C
DFNA5	PPM1F	PSMB3	LIF	MSL21	CSGALNACT2	SNX181	MAP7D11	STXBP22								TTYH3	ZFPM1	N4BP2L22		SH3BP5	NCF2	ARL6IP4	CCZ1B		MYH91	GORASP1	EEF1G2	CREM3	CDC42SE23	CERS2	IPO7	FAM49B	ATXN2				HDAC9		BLOC1S1
DOCK4	EIF3A	TESPA1	CCDC92	FRYL1	RBM271	MAP3K33	R3HDM22	FUS3								BIRC2	RAN1	EIF4A11		UHMK1	ITGB1BP1	RP11-386I14.41	PPP2R3C		ARHGAP41	EPSTI1	EIF2S31	EIF12	RNASEH2B1	YIF1A	GSTK1	MECP2	COPB2				MYD88		RAB11B
N4BP1	BRK1	NEDD91	AC020571.3	PSMD2	SPINT22	HSD17B11	RP11-54O7.17	ATP5E3								ZC3HAV1	H3F3B1	CPEB4		TPP1	EIF3D	HPGD	PPP1R101		EVI2A1	MCM7	ADRM1	GSTP11	PHF14	ACSL4	GNPTG	DDX6	FEZ2				RAC2		PDE7A
ATP6V0A1	TPT1	ITGAM1	TDRD3	PDCD4	ESD	ZEB21	SAMD92	RYBP2								EIF3L1	STX111	FKBP151		EGLN3	FN1	RNASEH2B	H1F01		PRR131	PTGIR	CDK2AP11	ADIPOR11	PDCD21	MED10	ICAM1	ICAM3	NFE2				BLCAP		MYO1G
LPP	FAM198B	NIN	H2AFZ	ZDHHC7	RSL1D11	INPP5D2	NLRP11	ILF3-AS12								RSL24D1	UBE2V2	PTK2B1		BACH1	CD9	LGALS11	TMEM203		CAP11	SELL2	HIST2H2AC1	COX201	TTC39C	TLR2	SLIRP	NCF4	RP11-220I1.1				EIF3A		AKAP17A
CCDC88A	ORMDL1	RNPC3	PLAUR1	CNOT81	VIMP1	FAM46A3	PIK3AP11	C14orf1662								CCL32	PHF10	STXBP2		MATR3	CTSC	SIK11	ANXA111		RNF2132	FUS1	SNX18	HNRNPC3	CCM21	DHRS7	TM2D1	HPS4	CITED2				CSK		LY6E
GPRIN3	PSMB7	PSME21	PRKX	LYZ2	AC010642.11	KPNB1	MMP24-AS11	DPP73								CDC42SE1	PRPSAP1	HSPE12		SEC62	POMP	ALAS1	CCDC47		CCDC88B2	HM13	SLCO3A12	CTSZ4	NASP1	CDK2AP2	COMMD6	LPAR2	USP48				EMR2		ANXA2
NPL	YWHAB	ZC3H13	METTL21A	LSM7	ERCC11	FLI11	CDC42EP33	USMG52								CLEC4A	DNM1L	RBM25		HIST1H1C	PHB	CSTB	DDX3Y		METTL92	NEAT12	SERPINA11	CTSA1	OXNAD11	KPNA4	LYPLA1	NUFIP2	SMARCC1				MAP7D1		CD3E
APOL4	CCDC69	RIN3	KCNK17	RREB12	DDI2	PPM1F2	SERPINA11	C19orf532								BASP11	PDE12	IFI301		PLXND1	AP2S1	RSL24D1	DERL1		MEFV	CCDC1151	GRK61	YTHDC12	FKBP53	APP	SNX2	ZC3H11A	IL6R				RBM38		DCTN3
SIGLEC1	ACTG1	VPS13C	EIF3E1	SNORD3A1	FNIP21	RHOF1	LINC009363	CD71								HNRNPH3	CANT1	CSGALNACT21		PAPOLG	HIGD2A	YWHAE1	MYSM1		HNRNPL2	MAP3K7CL	PSMB91	PCBP13	CD96	LSP1	PLA2G16	ATRX	ANXA2				PDLIM5		APH1A
UPP1	CALCOCO2	ID21	ACTG11	EGLN2	EHD12	SLC9A3R12	TRIM141	VAMP21								CDH23	HIBCH	FUS1		LPCAT1	COLEC12	MITF	CDK5RAP21		RAB1B2	TCEB11	PLEKHJ1	CLTC3	PEBP13	CNTRL	CD83	CDK13	ZBTB7A				CBWD1		NUDC
ARL8B	GSTK1	SPTBN1	ANXA5	RNF1351	C1QBP1	SP1101	VPS281	USP153								FLI1	FFAR2	FERMT31		YWHAH	G0S2	DDIT3	APOPT1		NCOA41	VPS291	C9orf781	DNAJB17	ARL6IP41	LINC00657	ATP5E	MMP25	C1orf228				PSMD5-AS1		LBR
MSR1	SLC7A7	IFI61	FDXR	ELAVL1	YBX32	SP31	RAB27A3	BTG13								PSMD13	CBLL1	TBCA		C18orf32	CHCHD10	IFITM101	FAM60A		CAPNS11	TMEM14C2	WDR12	CAPG4	ZAP70	TFG	MIF4GD	RAB32	RALGDS				IFT57		UBQLN2
MCOLN1	PDGFB	AHSA2	AREGB	EPSTI1	TIMM10B	FGD5-AS11	PPP2R3C	FAM162A2								HNRNPH2	TMEM80	XBP12		KLF7	TRPV2	C15orf61	DRG2		ZNF385A1	PGLS1	MIF3	RIT11	METTL51	TMBIM6	PNPLA6	POU2F1	ESYT1				CMPK2		LBH
NR1H3	EFHD2	JUN	LCN6.1	AMFR1	DDX41	MAT2B2	DDIT3	SNORA762								NDUFS7	PLAC81	CCR1		AMPD3	C14orf119	ATP5J1	RRM2B		STAT22	COQ10B	PRAM11	ARL6IP12	TMEM2431	MYO5A	PTPN6	NONO	ARL8A				NOTCH2NL		UBAC2
DHRS3	DYNLT1	PVALB	CYCS	ECHDC1	PGGT1B	TRAM11	RAB181	CHMP2A1								KPNA4	TMEM248	HNRNPK		POGZ	CD59	NME3	CRCP		NACC2	CSTF2T	RP1-3J17.3	TM4SF1	SLFN51	IMMT	CD81	PARP8	UBE2K				PSMB4		M6PR
CYBB	ARHGAP26	CCNG21	CCL41	HIPK31	TRIM271	CDH23	PYCARD3	SEPT93								PTPN12	KLHL18	ZFAS12		NOTCH2NL	GLDN	DPM3	AGFG1		LINC006571	RBP71	VPS531	C4orf31	AAK13	IRF1	ATP6AP2	SSFA2	ERBB2IP				PKN1		TMCO1
DNAJA4	PARK7	HLA-DPA11	FHL1	MTMR6	C1QA	SNN1	HLA-B1	PRELID13								NFAM11	WIPI2	SRA11		DUSP4	FAM89A	BANF1	PAF1		CRISPLD21	APLP21	ETS23	SKIL4	MBNL13	LSM2	CD59	TIA1	IRAK3				ARHGAP27		N4BP1
MAP3K2	DNAJC7	FBXW7	CHN2	ARF6	PPP1R3B1	TPR1	MERTK1	RBM252								MZT2B	RUVBL1	PPP1R21		SERINC2	MRPL54	MATK1	CDC73		MYO1G2	SAC3D1	PHPT11	PTPN122	SSBP11	B2M	PLEC	SPTBN1	MNDA				PLCB2		SP110
CD81	PREX1	MTURN	SGK11	BACH11	FAM96B	MPHOSPH82	TLN12	ELF13								GIMAP11	PNPLA6	CYTIP		KDM6B	NDUFA4	PCNP1	SMARCA4		LST11	MOGS	SPCS12	SFT2D12	NSMCE11	NDUFB4	CCND3	HLA-F	UGP2				CNOT2		LAPTM5
ABI1	ARHGDIB	BBX	HNRNPF1	C19orf241	RP3-395M20.12	PCGF51	NUDT162	SMCHD13								IQGAP11	FOXN2	MCOLN11		PAPD4	GMFG	CALR	FBRSL1		CYTH42	LSM41	PSMB102	COX8A1	WHSC1L12	BAZ2B	ITGAX	DDX46	POLR2L				MROH6		B4GALT1
GCC2	LTC4S	FOXO3	EIF5A	NAGK1	TYROBP1	CCDC1151	APRT2	DEK2								MEFV1	THBS12	PTPN121		CD4	CES1	C19orf83	UPP1		TMEM167B1	TBC1D141	UCP21	ZEB22	RASGRP1	SND1	HAGH	MARK2	TMED4				SH3BP1		KIAA1551
DDHD1	44813	ZNF148	SYPL1	MRPL23	PDAP1	YPEL51	IER21	BHLHE402								PDLIM5	TAF4	TMEM140		NAPA	MPC2	BLOC1S1	GPR341		VAMP21	SESN31	UNC93B11	GRB21	CTSW	ECHS1	CHP1	FCER1G	ADARB1				DUSP6		HSF1
SCP2	FYN	CHD7	RGS13	CPSF2	RAB30-AS11	TLR41	MRPS15	PIK3R12								SESN3	PTEN	SLC25A13		ZFAND2A	ATP5J	ANAPC16	H6PD1		PPM1F1	GLO11	IRF91	CD593	ODF2L	CLIP1	C1D	RAB8B	SNRK				PTK2B		DOCK8
CD46	SCIN	UBTF	CDC42	RFC11	DNAJB6	FCGR2A2	SEMA4D1	EIF4A14								IFNAR2	KIAA1328	GTF2A1		ITPRIPL2	CCT3	PKM1	ADNP		SELPLG2	ELP51	TSC22D33	SRA11	FYB4	YWHAE	MRPL51	C1orf162	LRP12				GATAD2A		DYNLL1
RAB31	CD55	MARK3	RNF130	TAPSAR12	TRNAU1AP	SUMO2	TMEM662	RAD213								TCF25	ZNF7061	HSD17B42		WDR26	NDUFAB1	PPIA1	CCND2		XAF11	NCKAP5L1	MICAL1	PTK2B2	GIMAP5	NDUFC2	BRD2	SLC18A2	NDUFC2				CYB5R3		ARHGDIA
TANC2	EIF4E	RNF1661	TUBA1A1	TP53	DSE	USMG51	C11orf211	TANK2								PCMTD1	HSP90B11	TOB12		ST8SIA4	MRPL40	COX7B	TALDO11		TNFSF13B	SKA21	SLC9A3R12	HEXB2	SNORA764	MRPL21	SF3B14	AKAP17A	CEP57				STK10		TRAPPC2
RNASE6	CCNI	TMBIM11	EIF11	SMARCD21	COPS2	GCH11	GIMAP42	SRSF53								MAST3	CAMKK2	JOSD11		MIDN	FUOM	RP11-473M20.16	ORAI11		R3HDM41	CHMP52	CKB	DNAJB22	RNF125	UCHL3	LTA4H	PURB	ATG16L2				LMO4		TMEM87A
CLK1	IKZF1	MGAT4A1	ELF1	EIF3D1	ADORA3	RALY	ATP6V0D12	PRKAR1A2								STUB1	DUSP21	RB1CC12		YPEL3	UFC1	NDUFA1	SF3B3		SREK11	GYPC2	GLTSCR22	NFKBIZ4	PSME12	RETN	DBI	NBEAL2	CHMP1A				MRP63		ZBTB38
ARRDC4	HRH2	MYCBP2	SPSB1	UBE3A1	SYNCRIP	C20orf272	PTPRE2	PNN3								LSMD1	OAZ2	ADAM171		BRWD1	TXNDC17	C7orf50	ZNF506		LILRB3	B3GAT31	C15orf391	DDX60L1	PPP2R5C2	SNRPE	CAPG	HIP1	RAB3GAP2				MRVI1		SHARPIN
EPAS1	SPTLC2	PNPLA6	CTNNBL1	MRPS6	TSG101	DCAF73	DNAJB15	GCC23								ZMIZ1	ARF5	ARID4B		SMARCA5	CTSH	DRAP11	PAAF1		PPP2R5C1	AIG1	S100A83	RXRA3	RORA	NRIP1	PUM2	ATXN1	PPP6R2				STX16		HBP1
ADAM10	IL10RA	CREBBP	NDUFA6	PBRM11	TMEM39A	ITGB11	ZSWIM72	EIF3D3								MRPL22	LAMTOR11	COX171		AMD1	NPM1	TXN2	PI4KB1		IRF9	BAP1	IFITM22	SEC61B1	HMGN32	IFNAR2	KDM6B	UBE2H	PARP4				ILK		CHST12
ITGB1	LCP1	TLK1	TMEM44	STARD71	TXNDC12	MBP2	FYB3	YME1L12								DHRS4L2	NXT1	MECP2		DPYSL2	GTF3C6	EID11	LARP1		LRCH41	PSMD61	CCZ1B1	YIPF3	SOD12	PLP2	CCNL1	DEK	IRF3				NOP58		MPHOSPH8
BLOC1S1	TRMT1	NBEAL2	NR4A11	GRIPAP11	XPR1	SHFM12	CREM3	SON2								OAS1	LRP1	ERH		TUBGCP2	UBXN1	COX14	TTF1		AL627309.11	STOM1	PET1003	ATG2A	PIP4K2A1	PGAM1	SGK1	ATP5J	PHF20				GSR		SPCS3
GNPDA1	EBI3	ACTN4	ATF3	PJA21	RAC21	CD42	NCF21	EEF22								MAP3K21	PRKCD1	CHURC11		TLE3	PSMB5	RP11-94L15.2	NUS1		UNC93B1	JOSD13	OLIG1	SKAP21	PDE7A1	SWAP70	COX7A2L	WDR1	DEDD2				SLC2A6		RGL4
SDSL	KLF13	ENO21	C1orf56	FCGR3A	RUNX12	FGD21	AKT12	HCLS14								ITGB1	UTP61	BZW11		SNX9	MRPL34	ADI1	TBK1		S100A12	ATG141	SNORA763	KPNA41	PRMT21	MACF1	PEBP1	KIAA2026	SIAH2				RRP36		SBNO1
RRAGD	FKBP1A	DEXI	DAPL1	NUDC1	SRI	MATR31	USP152	USF22								ME2	LRIG2	CARD161		PSAP	SLC25A3	SELM1	RRNAD1		ARF6	NIPSNAP3A	NDUFA7.11	HSD17B42	ATF7IP2	PTPN1	BATF3	PPP2R2A	ZNF430				SNF8		USP48
ITGAV	ATG3	HLA-DRB51	TUBB4B1	SENP61	ZMYM4	C16orf541	APC1	SLC25A33								GNG2	RAB40C	VPS4B1		PSTPIP2	SDF2L1	TCEAL4	CHTF8		PRAM1	RAB33B	TXNIP2	PTBP34	RWDD11	PLD3	PMP22	HMGB2	SREK1				RSAD2		CLTA
HPGDS	EIF3M	OGT	ZNF706	MRPL28	CD300E1	TUFM1	RNASEK1	S100A44								RPN2	SUB1	CAPG3		ZNF395	S100A10	CNBP	TSR31		PARP9	SIRPB11	RHOC2	RAB212	C9orf1421	ADRBK2	PAIP1	AP3D1	GSR				LPGAT1		IL7R
SERPING1	AMICA1	SREK1	SEC61B	PTAR11	GRINA1	PSIP11	XAF12	WIPF14								STX10	SRGN2	SMCHD12		HEXIM1	COX7A2L	RP11-557H15.4	SLC25A241		HLA-B1	DUSP232	PTP4A3	BZW13	BLOC1S41	RNF181	PEPD	DDX3X	DDX42				COL4A3BP		SUCLG1
CLIC4	STX11	MYL6	SLC2A31	HELZ1	PTBP2	MAST3	C11orf58	C11orf312								UFM1	ABCB7	PDK1		PDK1	SQRDL	RANBP11	TXLNA		BIN21	PLAA	KRTCAP22	CYTH13	CAMK4	SYK	KAT8	UBTF	LDHB				BID		SYAP1
MPC2	CASP1	LASP1	KLK11	TXNL4A	LETM1	KMT2E1	SERF21	NDUFB31								AKNA	POM121	PARP143		PHIP	PYCARD	COX6A1	RNF4		TAGLN21	ADCK4	MTRNR2L121	TM9SF33	PCSK72	WDR33	CD97	EDEM3	GSTP1				CDC42EP3		C1orf63
KLHL24	GAS7	MIR1421	AAED1	RP11-206L10.3	TLE3	IL17RA2	FCN11	CD973								PSEN1	ZDHHC3	YWHAH3		ZBTB16	DECR1	EIF1	POGK		HLA-E1	SIGLEC101	HES4	ADAM173	GMFG2	CEBPZ	HLA-DMA	ATG4B	SRSF9				CCDC57		FAM177A1
NABP1	ARRB2	ATG16L21	ELOVL5	KANSL11	FAM20C	C15orf391	G3BP21	TCIRG12								TBL1XR11	KCTD20	ARPC5		PTK2B	MYL6	CBX31	PRKCSH1		PCBP11	DAD12	CCND32	SUPT5H1	FAU1	VIM	EEF1A1	GAB3	OAZ1				STK32C		CASP8
GUK1	LILRB1	USP31	SNRPG	MCTP11	CHIC21	SSR12	PGLS1	SEP151								CNN2	NKAP	CTNNB11		ITGB1	COX5A	BMP2K1	ZNF7		DPYD1	CIR11	CD972	PRDX51	RUNX32	EDF1	AHNAK	FAM107B	MKLN1				MAP2K2		EPC1
RBP1	LINC00936	QPCT1	DUSP21	SAMD91	NHLRC32	VAMP2	YWHAQ	MECP22								GIMAP2	DPP81	CIRBP		ARF5	SCPEP1	CALM31	RSPRY1		VCAN1	MESDC21	ATP6AP11	CLK12	TRAF3IP31	ARL6IP5	COX16	PTMA	IQGAP2				CTSZ		HSPD1
B3GNT2	PLK3	BTBD7	UQCRFS11	CCDC88B1	CACNA2D4	THEMIS22	COMMD82	FOS4								FAM204A	SNX6	NDUFA131		WTAP	UQCRFS1	AHR1	UBE2E11		AGTPBP11	TMEM1472	APOBEC3C2	BLOC1S11	GPR1551	TYROBP	TMEM123	TBL1X	AGO1				TRAF3IP3		NLRC5
PPIC	RASSF2	SLC2A6	TMEM246	BRD7	C19orf10	NDUFA32	NEDD8	NUFIP22								KLF31	ZBTB201	EIF11		CDC42SE2	PARK7	PSMB61	LINC009101		LYN1	SH3BP23	H1FX3	FAM177A1	TSTD11	NAPRT1	OTUD1	ACIN1	SIN3A				FAM118A		SMIM19
RASSF4	UTRN	NUMA1	SRSF21	ZYG11B	ZMAT5	CDC42SE1	SLC2A62	AMD11								PRKAR1A	PSMB7	CASC3		CPEB4	ACTG1	COX8A	RTN3		FAM101B1	RANBP13	RAB241	RANBP21	TNRC6B2	MAP3K2	CD37	HSH2D	KIAA1919				IRF1		BCL7B
NINJ1	EIF3G	SVOPL	GSTM3	PTPN181	VAMP4	RBCK11	PNRC11	ITM2B3								S100A10	EIF4ENIF1	PITPNA		ETV6	ERP29	MRPS36	ATP6V1H		RAB3D1	R3HCC1	XIST3	RBM251	C19orf602	SAMSN1	CLEC11A	SQSTM1	ACAA1				PGAM1		MAZ
PDIA3	TSPO	RBM33	PHLDA2	ATM1	OMA1	FLII	TIMP13	NDUFA33								TLR4	DDA1	CSDE1		RHOC	LDHB	COX5B1	SPPL3		ADAR2	DDT2	PGAM12	ATF43	CTD-3184A7.4	SMAP1	CDC42EP3	COMMD6	RPN2				HEXDC		RFXANK
EAF1	C10orf32	TIA1	FOS1	UFC1	GLA1	YWHAZ2	EPN11	SLC38A22								ZFR	FAM133B	KHDRBS11		AZIN1	CYP27A1	NDUFC21	MED28		RASSF32	RNPEPL12	MIR1421	FAM53C1	DGKA	RAD23B	POLR2L	RNF169	TMEM183A				FNIP2		CMTM6
RICTOR	CEBPB	LNPEP	KRT1	ZKSCAN11	ATP5G31	ARHGDIB1	AP2A12	BZW12								BLVRB	CHCHD2	RHOG		POU2F2	NDUFB5	GABARAPL2	RAP2A		ARHGAP301	CAMTA11	ARF61	GPX42	HMHA12	BAZ1A	TUBA1B	HERC1	CYLD				ITSN2		RGS10
NRP2	SSH2	GRB2	PNLIPRP11	P2RX41	C12orf45	TCEA12	IMPA21	RBM392								C8orf59	METTL9	RAB102		A1BG	ARPC2	FUNDC2	PACSIN2		TMEM1541	RNF19A2	HOTAIRM12	EIF4A32	APEX12	DDX46	MDH1	TRPM6	SMARCD2				CORO1A		JADE1
HSPD1	TNFAIP8L3	CUX1	RAB27B	GON4L1	CLEC4D	HNRNPR1	TSPAN141	SH3GLB11								ZNF655	BST2	EGR12		H1FX	SNX2	KRT19	PHC21		SMCHD12	FADD	STK17B3	MMP24-AS12	CALM12	TPR	GTF2I	NAP1L4	LEPROT				MIDN		BRD2
UBB	CX3CR1	KCNE3	NAMPT1	HNRNPC1	C1orf631	PTGES31	MYD88	KRTCAP22								TMOD3	TIMM44	FCGRT1		CFLAR	S100A11	SLC1A5	ATAD1		SECTM1	INSIG21	HIST2H2AA32	LAPTM51	ABRACL3	UBXN4	ST13	TMOD3	SNX5				RAB7L1		LRRFIP1
GAA	NFKBID	RP1-313I6.12	ARID5A	NAA50	SRGAP21	MBD22	TAF101	USP162								RRBP11	NADK	FYB1		CHKA	NDUFV2	MRPL18	UFD1L		CD441	SUPT16H1	GABARAP3	MOB1A2	ARHGEF11	UBA52	NARS	H2AFV	CCND2				KIAA0930		CDK5RAP3
ACTN1	EIF4A1	AL592183.1	IFI16	EMP31	S100A91	LILRB31	PSMD61	CYBA2								SQSTM12	SUCO	SLC25A5		GATM	SCCPDH	PKIG	TERF2IP		SLCO3A11	C1GALT11	IFITM1	SERINC11	ITGAL1	DYNLT1	ITGAM	FTH1	FCGRT				ABRACL		NAAA
TBC1D15	CD1D	PPP1CA1	EHD11	ARAP11	IFI301	DGUOK1	SCFD11	U2AF14								RAB2A	PAFAH1B11	USP9X		RP11-386I14.4	C1QA	POLE41	IFITM2		LENG82	ALAS11	PPDPF2	ZFP364	FAM65B2	ATP1A1	ADAM10	IL16	CYTH4				CELF1		ZAP70
COLGALT1	LILRB2	PTBP31	CDKN1A	TTC31	CCDC85B	PNKD	BTN3A22	PSMD81								FGD5-AS1	UXS1	ARAP11		TMEM258	CHCHD2	GSTM3	RAP1B1		GNB21	TMEM39A	LYPD2	WTAP2	ZNF2761	TCEB1	IER2	OSBPL8	EXT1				CYTH4		SAMD9L
SDS	TBXAS1	ATP6V1F1	CTTNBP2	HNRNPUL11	LDHB1	PRKAR1A1	BAZ1A3	SSR13								PSMB4	GUK1	FNDC3A2		H1F0	FIS1	BRK1	SCAMP1		ANXA12	INO80C1	RP11-347P5.1	VIMP	RASAL31	THRAP3	PILRA	NBPF15	IRF1				POLK		WWP1
SLC17A5	ZBTB16	CD811	BCL3	APOBR1	USP36	FKBP151	EIF3I2	EIF3M2								GCH1	TMEM179B	NUMB1		RREB1	LGALS3	CCT4	STK17A1		MARCKS1	IKZF5	MT2A2	ZCCHC62	FLT3LG	TSEN34	FRMD4B	MYL6	FBXO11				ARFGAP2		SPG11
NBPF1	SRSF2	PSTPIP21	CMA1	SETD21	MRPL401	STUB11	AMPD22	UBA523								HMHA1	SAMD8	NAPA1		ARGLU1	BTF3	NDRG2	ELF11		FYN1	ASAP1	CRIP12	MYO9B4	SNRPF3	IL10RB	CBFB	SEPT7	SLC25A46				KPNB1		RNF216
CTNNA1	EIF3F	ARPC1B1	GABPB1	CFDP11	ATL2	FAM50A1	SUPT4H12	CDC422								IRF2	ZNF385A1	RTN31		DST	CAMK1	SERP1	POLG2		CX3CR1	CTD-2267D19.2	ID21	MECP23	GIMAP21	PQLC1	ABR	MSL1	TPT1-AS1				HRH2		CDC42
MX1	HCK	AK2	SDCBP	LARP7	RASGEF1B1	GABARAP2	GPX12	HNRNPR2								NDUFS2	RPA1	LPP1		ATF6	TDRD3	PLAUR	LMBRD1		NAIP1	RALA	NBEAL11	USP9X2	PBXIP11	TXNL1	AES	TM9SF2	LAPTM5				PLAGL2		SECISBP2
ICAM1	SLC43A2	SYNRG	BCL2A11	SCAF111	FAH	PIEZO11	CD833	LY6E3								HSPB11	EI24	ASH1L1		SIGLEC10	MDH1	EIF3F1	COASY		MTRNR2L81	MIR4435-1HG1		SPTY2D1	FHIT	TUBGCP2	PPARG	GCA	UBC				WDR11		EIF2S2
TMED10	LMNA	FERMT3	LEO1	DHX91	VPS36	ANAPC111	SRSF1	LSM72								ASH1L	IFI30	SH3GLB11		PTP4A1	CD81	PDIA61	RXRB		NBEAL21	DNTTIP1		SEC61G2	NDUFB111	PIGT	CHCHD10	MANBA	YWHAB				CCZ1		MPHOSPH10
PLSCR1	LILRA2	LAX1	IL18R1	NDUFAB1	POMC	RAB2A	GABARAPL21	EML44								MIDN2	JAGN1	TAB21		SLC25A37	PCBD1	FHL3	HSD17B7		TSC22D32	CEP104		NPEPPS2	CUTA1	ELF1	ITPA	SPOP	DNAJA2				HSPA8		GOLGA4
C6orf62	FCGR1A	PGAM11	PRR5	DNAJC101	TMEM101	GAPT	CXCL22	EIF14								MBP1	SRBD1	ATP5E1		DYNC1I2	PSMD8	GNG51	GOLGA3		CD300E1	GABARAPL21		IFRD13	CCDC88C	PPP1R12A	C19orf43	TMF1	SH3BP2				PTPN6		C19orf66
PGD	HLA-C	MIS18BP1	RHOH	COPB2	VNN1	TMOD32	GADD45B3	TNRC6B2								POU2F22	ATXN3	NUFIP21		TYMP	ACP5	SQSTM11	TMEM55B		LRRFIP11	MAFB1		EFHD23	TNFRSF25	SRSF4	GCA	CNBP	SIRT7				SH3BP2		PSMC6
ATP6V0B	DDX3Y	SOCS2	NINJ11	RERE1	ARL6IP11	EFCAB143	PDCL31	SH3BGRL1								VPS36	RP4-758J18.2	RHEB		EPB41L2	LAMTOR1	MGST31	SPTAN1		APOL61	RBMS13		CCNG23	SYTL1	EHBP1L1	KLF2	LINC00969	IFITM3				CX3CR1		RASGRP2
MGST3	BID	IRF2BP21	CSRNP1	MIS18BP11	TOMM40L	DOCK51	PRDX62	DARS3								SURF1	RTN3	PICALM		UBA6	MRPS15	LINC00116	KATNBL1		STX11	SP12		IQGAP14	ANXA2R1	MKNK2	INSIG1	NUP98	GTF3A				C15orf39		DDHD1
SOD1	BTG2	CCM2	SDPR	IMPDH1	SYTL31	MIER11	NDUFA41	PRKCB4								ZNF148	TIPARP-AS1	SKIL2		FAM46A	RAB32	KREMEN1	PLAT		IL17RA1	ERAP2		OSER11	TXK	MPV17	ESYT1	KLHL24	TYROBP				RNPEP		BROX
PDIA4	PID1	UBE2L6	DNAJC11	NAA38	SBNO11	RNF1492	OLR12	NDUFAB11								CACYBP1	TBPL1	DNAJB2		CWF19L2	TREM2	DDOST	USPL1		PTAFR1	YWHAB3		KLHL242	MGAT4A1	KCTD20	GBAS	TALDO1	CD164				CPPED1		PDAP1
FRG1	RAB27A	CHD3	KRT101	MAP3K5	MAN1A11	UTRN2	RTN4	PPP1R12A2								MDM4	MTX2	RNF2132		KDM7A	PLBD1	RP11-76E17.3	APPBP2		ABTB12	ADAP2		YWHAE2	PRDX22	PPP2R3C	ANXA11	MYO1F	MPZL3				LINC00936		SPOP
HIST1H1D	AGFG1	IFITM10	OSBPL6	PSMB4	COX6C	PDCD101	CDKN2D1	H3F3A2								AGO3	KIAA0319L1	BCL6		TGFB1	UQCRH	NUDT1	RBM12B1		PRKACA	ZNF277		YWHAH3	PTPRC3	SF3A3	HLA-DPA1	PHIP	ZNF638				TMEM123		BTG1
CTSH	SLC25A3	IDS	SEC61G1	TMEM87A	PIM32	DYNLRB12	ASCC2	ANXA52								DDX17	CLTC1	PRKAR1A1		MMP24-AS1	PRELID1	C19orf601	ESCO1		AGO41	PTGES2		LAMTOR12	SLC25A45	SCARB2	LPCAT2	RC3H1	PPP2R5C				HSP90AA1		TAF1
SLC11A2	LILRA5	PHC3	MAPRE1	SIRPA1	GNA13	BASP12	GMIP	C8orf592								ATXN7	PIGB	USMG52		ERBB2IP	NACA	TCEAL3	RABGAP1		FAM26F	TRMT10B		SRP542	RASGRP23	BLOC1S2	TOMM7	PDIA3	NAA38				RTCB		GADD45B
FAM129B	PTP4A2	ACIN1	FAM107B1	CDC42SE2	DUSP22	BTK3	ZCRB12	PSMB33								CD41	HGF	DAD11		SOX4	RETN	VAT1	PRPF38A		PTPN61	CCDC109B		EIF51	TRAT1	PAFAH1B1	FCGR1A	MAPK1	PCBP1				LRRC25		RP11-220I1.1
C14orf2	TUBA1A	ASRGL1	SLC1A51	REST1	DUSP23	PPCS1	FKBP81	CAMLG3								CHMP5	METTL25	DARS		KAT6A	COMT	CCT8	TRMT1L		FCGR3B1	MRPS101		RNF1493	SIGIRR1	MZT2A	AMICA1	CSF3R	CAMK2G				HES4		RICTOR
ITM2B	LYST	ATXN2	C1orf186	KIDINS2201	NANS	ST8SIA42	VOPP12	TBL1XR12								CBX3	MRPL32	SKP11		NXF1	NAA20	PHB1	C9orf142		FLOT2	TDG1		UBE2D32	FOXP1	ARHGAP9	ZFAS1	FRY	GATA2				ARID3A		FAM133B
HSD3B7	GPSM3	ASH1L	PRPS2	SLC15A4	SSB	PDCD6IP2	CTSC3	HMGN12								THEMIS2	DBP	SHOC21		PNPLA2	REEP5	MRPL511	ARPC1B1		ZYX2	C1QBP2		POLR2L1	BTG13	UCP2	PCM1	CD46	RNF115				CAMK1		ZNF101
PFKP	FOS	SLC16A31	SRSF31	CCNL21	UBALD2	FAM45A1	EIF13	PTPRC4								EEA1	INTS12	BROX1		ST3GAL1	SLC25A5	SERPINB1	ZNF445		CLEC7A2	ITPRIPL21		COL4A3BP2	TMC61	BNIP2	HPS1	SMAD5	HNRNPK				M6PR		PJA2
FKBP4	ARPC1B	APOC11	CELA2B1	ACOX11	ALOX15B	HMHA12	LILRA51	CLTA2								FAM50A	DNAJC8	YME1L1		PLEKHB2	CALM3	SFT2D11	CLCC1		ADRBK12	CD531		CASC31	SRSF53	GATAD1	UBB	LYL1	GCSAML				SP1		GNPAT
KRTCAP2	SRSF7	SENP6	CEBPB1	SORT1	LRIF1	TAPSAR13	FUS2	BNIP3L2								MAT2B1	CTSZ	DOCK51		RASGEF1B	GLRX	SKIL1	RNGTT		C16orf541	ATG9A		WDR83OS1	PIK3IP12	ACTN1	CYCS	SRGN	GGNBP2				KIF3B		OPTN
RUNX1	AGTRAP	POLR2A	AMY2B1	HHEX	CTSL1	C19orf60	C9orf72	LIMD24								TMEM14C1	TP53I13	SRP54		YWHAZ	HINT1	HS6ST1	HTT		CYP1B1	MLLT101		GNB12	EIF3L1	BIRC6	CD9	DENND6A	CCNT2				SH2D1B		NOP10
TPRA1	RCSD1	HADHA1	CTSG	ADRBK21	TTC19	PSMC51	RP11-349A22.52	SRP541								NEMF	LRRC57	BAX1		C12orf57	SLC25A6	RBM8A	WSB2		RP11-206L10.3	BZW12		ARF4	ATP5G21	NOTCH2	LMNA	HSDL2	KLRG1				ASAP1		H1FX
FLT1	GCA	TAPBP	FKBP51	POLK	LINC01116	LPCAT12	TTC33	SLC25A63								ATP5I2	NUCB11	SLC35E11		EMB	GSTO1	VDAC1	HNRNPD		TMEM170B	MSR12		XPO12	NDUFA42	ATP6V1C1	TPT1	PNN	MLXIP				BST2		TMEM63A
CALU	PADI2	CCDC691	XXbac-BPG13B8.10	CYTH4	ATP6V1F2	SLC43A22	NT5C1	PPP1CA2								LPAR61	TFRC2	IRF21		ABL2	EGR2	HIST1H1D	M6PR		FAM65B1	TNKS21		STXBP23	NSA21	PDXK	CAPZA2	PTPLAD2	RASSF3				IFIT2		ANKRD12
PGAM1	H3F3B	TPSG1	STX111	KIAA20261	SLC36A4	SIRT71	HDGF1	ROCK12								ARRDC1	SFSWAP1	CLTA2		TNFAIP2	PLA2G7	GALNT6	STK32C		HMHA11	PCF111		PDK11	EID12	GGA2	HBEGF	EIF3F	ARHGAP1				ADA		PWP1
CITED2	IRAK3	FBP11	RGS21	LSMD1	TMED5	CACYBP2	RIN32	DNAJB21								TAGLN2	ADI1	NARF		CYTH4	RAN	HIST1H1C1	PCID2		CKAP41	FPGT		CLTA3	PPIA3	TAPBP	TSSC4	CELF2	UBE2D2				CD180		CD2
HIST1H1C	SRGAP1	RP11-182L21.6	SRGN1	EIF4EBP11	RP11-452H21.4	N4BP2L22	LTB2	COX142								RHOC	SH3YL1	PSMD81		MALT1	ATP6V1F	GNPTAB	GOLPH3		PER11	DMXL11		CTBS1	FXYD51	SEPT2	SNX9	PRPF4B	AKAP8L				FAM110A		CDV3
PDXK	ARPC3	ADAR	GPR65	HSD17B42	CISD1	ZC3HAV12	RANBP21	LINC004932								PDCD6IP1	MAPK8	VAMP21		SRRM1	EIF3K	FERMT2	EDEM1		AP1S21	USP81		MKNK22	EPB411	RAB1A	TSC22D3	MAP3K3	MLLT6				KNDC1		RP11-349A22.5
ARL6IP1	SEC11A	ZNF439	TNFRSF9	C9orf78	SYNGR11	AL592183.12	CD522	RBMX3								ANXA4	RERE	ADRM1		GPR34	DYNLL1	ATP5H	KCTD20		KLF22	TRIM44		NXF12	SLC25A62	CSF2RA	DUSP1	SKI	OSBPL1A				NFKBIZ		GNAI2
CCDC93	MTPN	FIS11	FOSL21	SMC3	TPD52L2	AFTPH1	ATP6V1C11	PSMB42								SLC11A12	AGO11	CD97		FAM107B	CAPG	MRPL23	DCP1A		MNDA1	ATP6V0A13		SELK	TC2N	SH3KBP1	ISCU	LCP2	HNRNPH2				KIAA2013		NUP50
ITPR2	CCND3	WAC	RN7SL1	PRPF82	LY96	FRYL2	NCBP2	BLOC1S21								HNRNPR	TRIP12	HNRNPD		ZFYVE16	GNB2L1	PFDN2	GPSM3		FMNL11	DYNC1LI11		EIF1B2	SATB12	FAM208A	SPATS2L	SRSF2	HBS1L				RAD23A		EIF1B
ZC3HAV1	CDKN1C	CDK15	NR4A2	ALKBH5	PITPNA	GIT22	NOL72	RAB8B1								UBXN4	ADRBK1	APOBR2		PRKCSH	FCER1G	NHP2L1	PRRC2B1		FGR	CRBN1		CHMP1B2	RGS103	DOCK10	HSPA8	AGO4	RP11-704M14.1				TCP1		AURKAIP1
CALM3	MAP3K3	LAMP11	ZFP361	MPHOSPH81	PNRC1	ZNF6551	ZDHHC71	SF3B13								MYO9B	HM13	USP151		TTYH3	RAB42	CTD-2336O2.1	ENOSF1		ZBTB7A2	SH3BP52		SAFB21	JAK31	GLG1	ARRB2	ATP5I	ITCH				EIF3G		SMEK2
NDUFB7	FGR	CD22	SRSF61	HNRNPK1	IL4R1	ITPK1	C16orf131	ARPC52								EVI5	DENND2D	PRELID12		AFF4	YBX1	TPI1	PPP2R5E		DMXL21	NARS1		DARS	ARID5B	SF3B5	NDUFB6	USP3	CHD1				CD79B		EIF3M
MFSD1	DDX5	MYO1G1	CLECL1	RIOK3	ERP291	HLA-DMB2	YWHAH2	HLA-F3								UBE2A	C19orf70	SEPT21		RIF1	RAB13	FER	ANGEL2		LCP11	BIRC21		PPP4C1	INPP4B	CHURC1	MRPL35	LSP1	FBXL3				IER5		AES
SORBS3	AIF1	EPB41L1	CD481	FAM65B2	CASD11	CDC401	AES2	RAF11								RBM51	EGR11	SRP14		PSME4	ZNF706	TMEM109	ESYT2		VAMP51	PIK3CD		ANP32A	SKAP11	CCDC47	S100B	AKAP12	RAB27A				CCDC88C		ANP32A
EIF4EBP1	NAMPT	HCST	IFNGR2	TBC1D5	SNX6	IFNAR21	UBE2D21	NAPA1								PTGES3	CUL4B	H3F3A1		ENTPD1	ITGB2	DYNLRB1	ZRSR2		EVI2B1	PSIP11		COX6A11	CRIP13	CA2	XAF1	IRS2	TFDP2				TCEB1		MAP3K1
LHFPL2	SH2B3	CTSA1	IDI11	TLR6	SRP91	SCLT11	OSCAR	G3BP22								SHKBP1	METRNL1	RAD211		PHLDA1	BRI3	MAGED2	DNAJB61		GBP21	SAMD91		BTG22	EEF1G3	IL6R	CD74	YME1L1	WDR26				PIK3AP1		SP3
NHLRC3	KLF4	USP33	AP1S3	GLG1	DTNBP1	ZMIZ11	ACOT9	EIF3A3								RNPS1	CCNG2	WIPF12		PNISR	LRPAP1	NDUFB51	NUDT4		PTPRC2	RASGEF1B2		HLA-DPB12	ADD32	HMGB2	ISG15	HERC2	MAT2B				SLC1A5		ANXA11
ATPIF1	EIF3H	CEP63	TPST2	DYNLL2	MAML3	IL10RA2	LYSMD21	SAR1A2								YTHDF3	SRSF11	TDP2		ATP13A3	CLTA	TWISTNB	ZNF75A		PTP4A21	BCL61		ZNF2073	PSIP12	RABL6	LYST	PNRC1	UBA7				RHOC		LETMD1
MMP24-AS1	CDKN2D	LPCAT2	HNRNPH1	TCF7L2	ANTXR22	NEMF2	CD300E2	ZNHIT11								SECTM1	PHB2	BCAS21		STAT2	MARCO	GSN	EIF4G21		CCR11	LRRFIP12		MBP1	C1orf2281	NQO2	SPN	SMC4	ORAI1				TMEM14C		STX16
RNMT	EIF3E	LGALS8	INS1	RNF1671	DHX361	DOK22	PPP1R15A2	RNF1812								PPM1F	EMC8	TRAPPC31		ITM2B	C19orf59	SSBP4	TOR1AIP2		MTRNR2L12	ZNF689		HLA-DPA13	EIF3G1	RAB2A	TMEM14C	ARL5A	NCKAP1L				CD44		HERC1
AZIN1	DUSP2	GCC21	NFKBIZ1	NCOA71	HCAR2	CCDC232	TMBIM62	UBE2I1								TCEA1	LTBP3	RAB8B1		EHBP1L1	AKR1A1	TSPAN4	KIF5B		PSMB101	SLC43A22		JUND3	ARHGAP151	GOLGB1	ABHD17A	ITGA2B	S100PBP				HLA-A		RP11-138A9.2
PAPSS2	PABPC1	SLC4A2	SNHG9	SETD1B	CCDC43	IFITM23	FAM200B2	HSPD13								DOCK5	WDR27	FOSB		MYO1G	TUBA1A	TPSG1	OGDH		GBP11	ZFP36L22		CD1641	ITK	ATP5J	TMEM66	ZDHHC17	FAM110A				GUCY1A3		SLC35E2B
ATP6V1F	FYB	HP1BP3	EDIL3	FRY1	HIAT1	CSGALNACT21	SERTAD11	DAD13								EIF4A21	SNX11	CDC421		HIPK1	CH25H	IL4R	ZNF397		BCLAF11	NOP581		STAT63	ATP5L1	TROVE2	KLF6	ASAH1	TFG				ACTG1		EIF3J
SPRED1	CLIC1	RAPGEF2	LINC00694	PABPC11	MAP4K3	MPC1	MBD4	SGK13								IK	CCND33	ILF3-AS11		ARHGAP5	VAMP8	ZNF428	PSPC1		SULT1A1	SBDS1		AFF42	ZNF90	MGEA5	FDFT1	FAM193B	FAM129A				DDX60L		GBP4
TUBB	THEMIS2	FCGRT1	KDM6B1	PLXNC11	CRTC2	PSMD8	GYPC2	UQCR102								MICU2	CYP4F3	GHITM1		DPYD	UBB	PIN4	DDX39B		MEGF9	TNRC6A2		SLC35E11	TESPA11	HSP90B1	LINC00116	ADCY7	JAK2				INPP5D		NDUFV1
GLB1	BAZ1A	FAM212A	CSF1	PCNP	CCND32	GIMAP22	GLIPR11	RBM32								ADK	HIRA	ELF12		AP1B1	EEF1B2	CDKN1A1	DUS1L		CDC42EP3	PDK41		HNRNPU1	EIF3H2	ZC3H11A	TNFSF12	SEPW1	EMILIN2				OAS2		EIF1
GALM	TNFSF10	ST3GAL11	PPAP2A	TMOD2	RP11-169K16.9	GTF2I3	NFKBID3	SF13								PPIP5K2	C9orf78	HCLS12		EPB41L3	FTL	UQCC2	CSNK1E		RBM392	SYK2		LST13	SEPT92	LMAN2	CALM1	SEMA7A	GRIPAP1				SGPL1		FKBP11
CTNND1	HERPUD1	M6PR1	NFKBID1	TCEB22	DDX27	EXOC12	VAMP53	PTBP11								CDC40	RPP14	CCNG21		PHC3	CTSZ	DEXI	AKAP11		TYMP2	KLF42		PAG12	LEPROTL11	ASGR1	PABPC1	FLOT1	EIF1AX				ARHGDIA		TMEM248
OST4	SERP1	LAIR11	IFITM21	CREB5	SPTSSA1	TNFAIP22	DIAPH13	CD3D								ANAPC11	JTB	USF21		JMJD1C	ARPC1B	PA2G4	MPST		VNN2	SEC61A11		KRAS2	ATP5O3	THUMPD1	WARS	ANKZF1	PABPN1				CAP1		IL10RA
MGAT4A	VSIG4	MAGED2	NFE2L2	TAF14	XPO6	UQCRH2	MBTPS12	IL2RG2								SLFN51	NOP14-AS1	CD521		ABCA1	RNH1	ATP5G31	YLPM1		STXBP21	CNTLN1		JMJD1C2	EIF3K2	LAMTOR5	HLA-DPB1	AP3B1	TAPSAR1				TYMP		CCZ1
GSTO1	U2AF1	44810	GNA15	EAPP	CPEB41	PDLIM52	CCND33	EVL4								SCLT1	CTNNA1	LAMP21		ATP5E	PSMA7	KIAA1522	TMUB2		CYBB	AFF11		EIF1AX1	BTN3A22	RNASE6	CTSC	UTRN	USP12				LARP1		MAP2K2
NDUFA13	HTRA1	WDR26	MYADM1	CAMKK21	RABEP11	CAPN21	SPG112	TMEM2592								RASSF2	CHCHD4	FAM162A1		ROMO1	TUBA1B	CFL11	RNF19A1		CSK1	GS1-251I9.41		CNBP1	S100A43	GRPEL1	HCST	IDI1	RXRA				CFD		CORO1A
CFLAR	GMFG	NCOR21	NFKB2	OTUB11	DDX39A1	SNORA761	OXA1L1	UQCRB2								CHMP4B	EIF4B	SON1		TPRA1	MGST3	COX7A2L1	SOX13		CD36	HEXA		RAB8B1	RAC23	DDOST	NPTN	RP11-349A22.5	ATM				EPSTI1		ACTR10
AKR1B1	EIF3L	SIGLEC101	RELB	ZNF770	INSR	CARD81	SUCLG12	LGALS34								CLIP1	NAMPT2	ISG20		USP9X	RGCC	TMEM256	DPF2		FBXL52	RB1CC12		CLTB	S1PR42	ADH5	CLEC12A	ARL4C	SELT				LILRB1		PFDN4
CHST11	CD93	ABCD3	LAPTM4A	HNRNPL	EIF4A12	DDX462	CASP81	TRA2B2								ZNFX1	PIGK	CD682		WAC	C19orf10	ATF31	CCDC130		APOBEC3A1	PNN		FUS2	C1QBP3	AIF1	NDUFV2	DIAPH1	TMEM179B				GSK3A		HAT1
DPM3	STAB1	ZFYVE161	PPP1CB	RASSF41	MAP1LC3B2	ESD1	SNX102	MZT2A2								GOLGA41	CD101	RAF11		CLCN7	CD63	RASGEF1B1	TBC1D22A1		RP11-1143G9.4	NQO2		PRR133	DNAJC191	H2AFJ	TUBA1A	ZCCHC11	IER5				GNAI2		KRAS
FAM96A	LYN	ATXN10	CTD-3203P2.2	CRBN	IL1RAP	SF3B53	PLIN22	SSU722								IL17RA1	DCTN3	SRGN3		SLC2A1	ALOX5AP	MORF4L11	ARL11		MCL12	MRPS152		TCEB22	GPSM32	EPSTI1	SQRDL	BAZ1B	WDR83OS				BRI3		BSDC1
TFPT	CDC42EP3	TCF25	YBX31	RASSF22	TERF1	ETFB1	MRPL38	RBX11								PIM31	PLIN3	ESCO1		PTBP3	NUPR1	POLD4	CLPX		COTL11	ZNF1481		DNAJA13	TMEM1232	USP3	S100A13	WSB1	PSMD4				PPM1N		CUL5
CD276	C19orf43	TTI1	MT2A	BNIP3L	CUL4A	SFT2D11	DDT2	CUTA3								TMEM160	S100A92	HP1BP32		AK4	CCL2	SLC25A31	UBE2I		MYO1F1	HSD17B41		ACTR23	GIMAP4	UBC	AKR1B1	DYNC1LI1	UBE2L6				PCSK7		ITPKB
MFSD12	EMR2	SNHG7	MIR202HG	WDR11	DAP3	UBE2A1	SAFB	SCAF113								RBMS1	TMEM106B	ATOX13		IRF3	PEBP1	NDUFB91	DNASE1L1		CECR11	BTN3A21		NR3C11	SEPT12	TAF7	JUNB	KIAA1033	PLP2				MARCKSL1		LRBA
DNAJC5B	METTL9	CAMK1	SLA1	TNF	HNRNPA11	CNBP	MIEN11	ATP5A13								STIM2	CBX1	SP1001		PCBP1	S100A4	C7orf55	FAM73A		SF11	WDR263		MDM42	UXT1	CEP350	N4BP1	YIPF4	RBM12B				IRF7		DBNL
TIMP1	SFPQ	C1GALT1	RP11-386I14.41	NBEAL21	MAP2K11	TTC142	EPSTI11	SLTM2								RSBN1L2	GPR180	SPTY2D1		EXOC1	VIM	CHMP5	RBM23		IQGAP12	MRPL342		SMG12	CCND33	HMGN1	NFIC	KPNA4	HLA-C				TUBA1B		LPIN1
ANXA4	MEGF9	RP11-640M9.1	MIR24-21	CSDE11	UQCRH1	TRIM82	CAB39	EZR2								DGUOK	MRPL54	RBM39		SP3	PRDX1	DNAJB41	HNRNPA3		CDKN2D1	MRFAP11		LASP11	KLF23	MRPL17	MX1	ERO1L	KIAA0319L				NEAT1		DEK
ENOSF1	CSTA	ABR	CST71	IL10RA1	NOA1	RNPS11	LRRC251	TMEM1233								FAM45A	SRSF31	DPP72		METTL7A	FABP5	H3F3B	MVP		H1FX2	FKBP22		PHF20L12	RPA21	METTL9	TRPV2	LPGAT1	LRPAP1				DUSP5		C10orf54
GLDN	IER2	ATXN1	RD3	LYL12	VAPB	THRAP3	DDX241	TMED92								EMR1	VPS52	ATP6V1D		SH3BP2	LPL	EIF2A	NAAA		MYADM1	TM9SF32		ZC3H11A2	GSTK11	UBE2A	ERGIC2	ASB8	AP2B1				SLC7A7		CAP1
CHCHD10	RGS19	CWF19L2	ZNF3311	DR1	TMED9	VPS4B1	SRSF23	PRR132								SMARCC1	PDHA1	SH3BP52		KTN1	INHBA	CALM21	SEC23A1		SELL1	MRPL211		HERPUD12	PFN12	GPRIN3	RNH1	FOXJ2	GABARAPL2				LYPD2		PAIP2
GABARAPL1	PLIN2	FAM126B	VEGFA1	MTX1	DDX3Y2	ME2	NAGK2	RBM333								CIR11	PAQR7	GIGYF11		RAB1B	C1QB	CD591	HPS1		AHNAK1	GTF2I2		TSPO2	UBA521	CD84	PAPSS1	C7orf73	ANKRD12				HSPA1A		PLP2
AFF1	LRRC25	TNFSF121	CD831	TNFSF102	MXD4	SDHB	CTD-2267D19.21	NOSIP3								WBP1L	AC002117.1	PDLIM7		NFKBID	CALM1	GS1-251I9.4	SUZ12		SNORA762	C19orf251		HSP90B11	UQCRB1	IER3	SLC25A6	MGAT1	FCGR2B				SPN		KIF5B
GSTT1	LMO2	CDK13	TPM4	NRAS	ADIPOR1	ANKRD13A1	SUMO11	JOSD12								ETFB	CHCHD7	RIT1		MAP2K3	TSPO	KIAA1549	CTNNA1		SRSF51	EMILIN21		LCP22	IL161	DOCK5	MRC1L1	BRD2	ACTG1				ITGAL		MRPS34
TMEM70	CD14	ZNF33A	PIM31	WBP1L1	RIN2	ZFC3H12	MCRS11	FAU4								RARA	ANAPC16	C19orf53		GTF2A1	ATP5G3	DPP7	ELAVL1		AHR2	MFN1		PAPOLA2	CD481	TUBA1C	CD33	TMEM219	TSG101				C6orf89		FUS
PROCR	EEF1A1	PGD1	CREM1	RC3H11	VDAC3	ENY2	ANXA51	STT3B3								FNTA	EIF3J-AS1	BLOC1S21		TACC1	APOC1	SERBP1	SP140L		EMP31	PHAX		SH3GLB12	COX4I12	ALDH2	HIGD2A	HGS	TM9SF3				CKB		NRD1
SAMSN1	SRGAP2	USP34	AP3S1	CD47	TMEM248	ADAP12	SRSF72	ARL6IP4								PCF11	DALRD3	FAM210A		DICER1	VSIG4	CATSPER1	UBXN4		S100A92	FRAT21		NARF1	SLC38A1	PICALM	MPHOSPH6	RNF166	ARID3B				EIF2AK2		NFKB1
PTGER4	JUND	ERBB2IP	DUSP11	POLR2L1	IFIT2	MDM41	PGAM12	WASH4P2								WBP11	CARD16	UBQLN11		CUX1	DBI	NEU1	SPTLC2		FGL22	RANBP2		STAT31	ARL4C3	TMF1	SLC27A3	SERPINB1	RP11-553L6.5				IFI44		TSPYL2
DMXL2	SIGLEC10	GOLGA2	PNMT	IMMT	ITSN1	ZBTB7B1	ICAM32	FCER1G2								C4orf3	SIDT2	PRR132		BRD4	GCHFR	BTG11	DDX52		GBP5	GSDMD2		CCDC88B3	FAIM3	NEMF	KLF4	UQCR11.1	TMEM258				DPEP2		TLN1
LINC00116	GLIPR1	PEF1	LITAF1	APOBEC3C	COA4	UBE2L62	MGRN1	CCDC85B2								EXOC11	VAPA	RNF1811		METTL9	ANXA2	BCL7C	UBN1		MPEG11	BAZ2B1		ERBB2IP2	PIK3R12	SRGN	S100A6	RBM39	CD82				ANXA4		CFLAR
OSBPL1A	C1QC	DOCK2	HINT1	OSBPL11	SEPT7	RASGRP22	CEP632	UXT2								SREK1	SURF4	C19orf431		TCEA1	IGSF6	PPT1	GLYR1		SCO2	TFAM1		RAB5C	COX6C2	APOBR	DOK2	ZNF652	EVI2B				GNAS		HTATSF1
HLA-A	TMPO	TPR	MCL11	TM2D11	LARP1B	KIAA15512	CD463	VPS282								SSR11	ZNF326	ODC1		OLFML2B	APOE	H2AFX1	UBXN6		FYB2	LINC009361		IRF2BP23	PFDN51	LPP	LSMD1	UBL5	ZMAT3				ABR		ADRBK1
CORO1C	MYO1G	ARFGEF1	ICAM11	RBM261	MTMR3	RANBP11	ATRX1	CORO1A3								GRK6	PDE8A	PFKL1		KLHL5	CCL18	EIF3G	MPPE1		SERPINA1	PSMD1		H3F3A2	ARL6IP51	CDC26	ATP1B1	SETD5-AS1	ZNF618				ZBTB7A		IL2RG
FAM13A	YBX3	44622	ANXA12	WDFY11	IFNGR11	AURKAIP11	GNB2L12	PRPF38B2								ENSA	VCP	SAR1A		SNORA76	FBP1	HNRNPF	ZNF430		EHBP1L12	CCDC471		SPINT23	MZT2A2	NDUFS6	CXCL16	TGOLN2	ACSL1				IFIT1		2022-09-09
LTB	FILIP1L	GPATCH2L	NFKB1	GOLPH3	NDUFA4	NDUFS2	PPIB1	RTN33								NR4A12	GZMB	LAMTOR12		PTPRC		IGJ	GOSR1		CTSS1	PCM11		ACTN11	MZT2B2	SMCHD1	GSN	HEBP2	NFE2L2				TGFB1		CAPZA2
DOCK10	PNLIPRP1	ARID2	ANKRD91	IARS2	APRT1	ADAP21	C9orf161	LTB3								FAM46A1	RUVBL2	IL2RG2		PGK1		PROCR1	CAPN1		NBPF102	PSMB81		HERC42	TPT11	USP9X	DOCK11	ARL6IP5	NABP1				IVD		NHLRC3
C18orf32	EEF2	TMEM176B1	REL	KIAA15511	RP11-701P16.5	GNS2	COMT1	FXYD52								SP110	DRG2	YIPF31		ARHGDIA		SNRPD3	CBR4		ARHGDIA2	DNAJB121		HSPA91	SELL3	GINM1	TKT	KLF3	MON2				MCTP1		EHBP1L1
TMEM30A	BTF3	C10orf1281	PTGS2	AES1	IRF9	WBP11	PDCD2	C10orf542								VAMP2	TNFAIP32	N4BP1		TAOK3		POLR2K	EGLN2		IRF11	KIAA1143		BROX2	TMSB101	RAB21	C3AR1	CCDC126	SRSF10				VASP		DNAJB1
GPR137B	IFITM3	MST4	CPM	LILRA6	MRPS27	SLFN52	SPAST1	RNH12								MIER1	HEBP2	NPEPPS1		GPBP1		UBE2D2	HEATR1		C15orf39	MED8		PPP1R104	RCAN3	C19orf60	FCHO2	RERE	CCR3				LRRFIP1		HNRNPU
SLC29A1	JUNB	DOK21	MIIP	DCTN41	TAF71	DNAJC3	SEPT92	TAF73								YWHAE	TAOK1	TYROBP		IL1RAP		COL18A1	MCRS1		RAB11FIP11	USP31		RAB101	ERP292	C14orf119	MRPS15	USF2	SLC38A10				CEBPA		ARHGDIB
MPZL1	BIN1	CTC-503J8.6	JUND1	ZC3H11A1	SH3PXD2B	NDUFS71	IQGAP23	TOMM71								NHP2L1	CD7	SLC6A61		FAM134C		SNX3	IPO9		TUBA1A2	SVIL1		LCP12	CST72	RBM42	ALCAM	RBM25	TMEM154				LMO2		UQCRFS1
CCSAP	KDM6B	PDCL	SPINK11	CECR1	E2F4	NAA202	KDM6B3	LAMTOR13								TNKS2	DDOST	DEDD21		ATP6V0A1		FKBP21	BAG4		STK17B2	VPS82		UBQLN1	CD372	MRPL13	BHLHE41	SOD2	SF1				JUP		TSSC4
UQCC2	GIMAP1	DOCK8	PRSS31	ACP52	NME11	WBP21	COMMD61	LENG83								MBD2	KCTD121	CMTM61		PPP1R10		ATP5G11	STX12		WARS	MIDN2		SMCHD14	IFITM11	BUD31	VASP	MYL12B	AURKAIP1				POU2F2		CEBPZ
PARP10	HCLS1	GPCPD11	LMNB1	RIN31	CTNNB12	STAT12	ARF5	SNX62								RAB37	SCO2	PSMA71		HNRNPDL		CAMLG	GPATCH8		STAT11	FAM217B1		DNAJC31	CD27	SPCS3	FGD4	WIPF1	CYBA				LAIR1		SYNE1
PARP12	VCAN	ARID1A1	SOCS3	TBC1D9	ARF4	RB1CC12	VMP11	ARPC43								BRWD1	HMGN1	PTBP1		PTEN		EMID1	MAP3K11		S100A82	RAB11FIP2		PPP1R183	CCDC109B1	TMEM14B	FCER1A	TMEM33	STX17				OAS1		CCNDBP1
GGA2	DDIT4	UBN2	SYAP11	FOLR3	UNC13D1	PSMB41	UBQLN12	TMSB102								XRN1	SLC37A1	ARF4		SMG1		RNF181	TRAPPC6B		LRRK21	MRPL10		RAF12	HCST2	COPB2	HLA-DQB1	ZBTB37	DDX18				OAS3		SLC9A3R1
INSIG2	NFKBIA	PRRC2C	RASGEF1B	KARS	TUFM	EMR11	ALOX53	TXNIP3								UQCRH	STXBP3	C11orf311		CLEC5A		MAF1	MRPS31		DAZAP22	PA2G41		DAZAP24	SMDT11	CELF2	ALOX5AP	RASSF1	CHD9				IL3RA		RNH1
HMOX1	MYO1F	SLC9A3R1	FTH11	CSNK1G3	FCGR2B1	C1orf562	SPINT23	ARGLU13								GNAQ	XPC	SF3B11		TMEM123		C10orf1281	DIP2B		HBB1	C1QA2		NUFIP24	C12orf573	EIF4G2	ABHD2	TMBIM4.1	APOBR				NBPF15		IL6ST
STAC	GIMAP4	KIAA0247	NFKBIA1	RAB3D1	RNASE61	SREK12	FEM1B	ATPIF12								SNRPD2	NFKB21	HSPD11		NMT1		SKAP1	MYL61		CRIP11	EFTUD2		RAB11FIP12	ANP32B2	TRAPPC2L	RABGGTB	ASRGL1	HSPA1A				IFI44L		BZW1
IFNAR1	CPPED1	REST	VMP1	TOP2B1	RP11-343N15.51	KLF42	ZC2HC1A	CELF13								RNF144B	HSF1	PRDX5		ZCCHC6		WDR741	WDFY2		IFITM21	EIF3J1		KMT2C2	GIMAP11	PJA2	IGSF6	SCAND1	RAF1				MX1		UBTF
OSGIN2	RHBDF2	INPPL1	JUNB1	INTS3	GPR160	SNAPC3	GAS72	TXN5								PDS5A	PGAM11	EML42		IL2RG		RNF130	COPG1		XIST2	C6orf1		PGAM13	NAP1L11	AKT1	CLEC7A	NDE1	FOXO3				LY6E		RAB7A
MYO9B	ICAM3	HLA-DPB11	CPA21	ARHGEF402	CPSF3L	RAF1	ANXA111	PPP2R5C2								FGD2	DOPEY2	HDLBP		SENP6		TMEM107	WDR20		GABARAP2	GTF2F2		AURKAIP12	C1orf564	MS4A4A	PLBD1	DNAJC7	TTLL7				IFI6		GSPT1
LAIR1	PTPRE	LRCH3	CD69	DDX171	FAU2	UPF22	PSMD21	DDIT44								RAB5A	TRAPPC3	UQCR101		CDK5RAP2		C1orf431	CDK91		NBPF152	SULF21		TMEM167A1	LEF1	MRPL40	EIF4A2	HERPUD1	NDUFB4				ISG15		RBPJ
RASAL2	ZFP36L2	STK10	THBS1	SARS	SLC25A62	MEFV1	CEBPZ-AS1	STUB12								PRPF38B	TANGO2	RXRA1		RUNX3		TOMM221	SERINC3		CD971	SRRM22		GOLGB12	CD247	COMMD4	PIM1	AP1G1	PARP10				IFIT3		TCF7
AGPS	EEF1D	TCTEX1D1	HPGD	POLR2B1	EIF1B1	CLIP11	TAX1BP1	ATP5G24								PJA2	IKBKAP	EIF3L2		PIK3R1		PYCARD1	NAA501		CSF3R1	PITPNB		ADRM11	APRT2	HSPB1	COLEC12	GDPD5	SCNM1				HCAR3		WDR33
SLC26A11	PTPRC	SEMA4D	ALAS1	TUG11	FAM65A	PCM12	APBB1IP3	FOSB3								CALHM2	NEK7	GCC21		IRF2BP2		POMP1	MEF2A1		KLF62	LAMTOR52		MCL13	GYPC3	RNPEP	SERPINA1	SAFB2	TMEM87A				XAF1		SSU72
HIST1H1E	BIN2	ENO1	GADD45B1	COX14	VAPA1	P2RY132	PHYKPL	TSC22D32								PNPLA2	WDR5	YTHDC1		ARL8B		TIMM13	BICD2		NCF12	MAP3K131		MAT2A4	LINC00861	ZMIZ1	PTPMT1	VPS28	ARF1				LAIR2		PMF1
LINC00969	SERPINB1	SMAD5	RP11-76E17.3	TIA11	CMC2	PNPLA82	SF12	EGR13								PMVK	NPRL3	ELF2		TMEM70		PRPS2	TMUB1		DUSP62	HIGD1A1		SERP11	CD2	EEF1D	CXCL2	DLG1	XBP1				NKG7		PIN1
ALDOA	NAAA	PAPOLA	SYCN1	ATP6V1A1	EMILIN2	TET21	TMEM2031	ARF42								SF3B5	AC093323.3	ITM2B1		RAD21		EPB41L1	PAFAH2			ST3GAL51		CELF13	TMEM661	DDT	EVL	STXBP5	RAB11FIP4						IL17RA
PDK1	STK17B	NCKAP1L	LGALS31	RAC11	CTD-2336O2.11	ZNF6382	RBM17	YIPF32								ANKRD13A	COX7A2	P4HB1		DNAJB4		IGBP1	PFKL			TP53I131		IDS3	ITM2A1	RIOK3	CXCL3	SMAP2	STAG2						CACYBP
PTGR1	EIF1	SDSL1	DDIT41	SYNGR21	RAB11A1	CUL3	EIF2S2	WHSC1L13								RP11-1008C21.1	ZNF611	CWC251		WDFY1		AKAP5	TXNRD1			FBXL12		UBE2R22	COX7C1	SLC39A1	ID3	CAB39	MORF4L1						LTBP3
ST3GAL1	GBP2	ST8SIA4	NTM	MSRB11	LCOR1	SLU72	SIK32	SERP13								LSM5	PLP2	HMGB11		GCC2		APEX11	EVI5			UBE2B1		CLEC2B2	EEF21	DUSP2	CCL3	CALM2	NCOR1						RBBP6
MAP4	CEBPD	COTL11	BIRC3	FLOT2	GK5	ASH1L2	SNX3	HNRNPA13								TTC14	ARHGEF7	EZR2		LARP4B		TNFAIP31	ALG13			SEC24C		RBM54	TBC1D10C2	WHSC1L1	BTG2	ABCA7	PET100						CARS2
EEPD1	SAT1	PPP1R18	FDX11	NT5C21	CHD1L	ITGAX3	CCNT21	ATP6V1D1								UNC93B1	PMPCB1	YWHAB1		LUC7L3		SLC25A51	ATP6V1B2			SGTB		LPP2	BTF34	CSNK2B	HLA-DRA	NUCKS1	TPP1						LDHA
ATP6V1H	EEF1B2	PPP1R10	CEL1	LTA4H	SDCBP1	AGO32	MRPS61	DDX242								SNRNP2001	ATG13	TAF7		CASC7		SLC26A2	MED6			BLVRA1		MED281	NOSIP1	LMAN1	EGR2	RBL2	ZNF207						THEM4
ACOT13	IER3	RGS3	REG1A1	VOPP11	H3F3A1	C19orf101	SEC61G2	LAMP22								HLA-DMB2	CD37	SPCS11		RASSF3		SEC61G1	KARS			RAP2A2		FAM96B3	BIN22	DPP7	JUND	GK5	STT3B						ILF3
EMP1	LIMD2	CCDC931	CTRB21	PSME12	ZNF4281	PRKACA1	GALNT12	RHEB3								THOC7	ZSWIM6	SLC25A32		NIPBL		UQCR11.11	ZNF440			KCNE1		FOXO32	ACAP11	WSB2	FOLR2	VAMP8	LRP10						ITFG2
TCEAL4	PDK4	BSDC1	CTRC1	ELMSAN11	RIPK1	C8orf591	GTF2B2	EIF3H2								NOP56	TCAIM	HNRNPDL		TOMM7		BZW11	HSD17B11			TALDO12		VDAC12	GNLY2	DDB1	LY6E	CALCOCO1	APAF1						RBBP4
ALOX5	FAM26F	INPP5D	CELA3B1	SIN3A	MFI2	KPNA41	HOTAIRM11	TMEM663								CCDC109B	PSMD14	CELF12		SMAD5		OAZ1	VAMP4			JDP21		TRAPPC31	SNHG81	OS9	HLA-DQA1	POLR2B	ZNF580						IQGAP1
STX6	SRSF5	SP1001	CELA3A1	KLF11	DDX54	RAB241	PLAUR3	PCNP2								PEPD	PTPRCAP	FAM120A1		RHOU		RAD23A	MLX			ATP6V0D12		YWHAZ3	BIN1	ARPC5	FABP3	NCL	VTI1B						PCM1
CLDN1	S100A4	HPS4	CELA2A1	SLC25A24	SLC35F5	NAA381	SERPINB93	SPCS22								CNBP	TGFBR21	U2AF12		ATXN2L		C9orf161	TRIM41			SLC39A41		CAPZA21	EIF3F2	HCLS1	S100A4	USP53	PSME3						NCOR1
IFI30	GADD45B	STK38	BATF	SLC27A3	DOCK102	CEPT1	MCL13	ARPC1B3								SDHB	BTG11	IER51		SLA		C19orf701	FMR1			GAB31		MARCKSL12	BCL11B	COA5	GLDN	CIRBP	ARHGDIA						CTDSPL2
BASP1	CTSS	NEU1	TNFAIP3	CAMLG1	PER1	C1GALT12	WHAMM	SYF21								TMPO	ARHGEF1	WASH4P1		RENBP		MID1IP11	SIPA11			VHL1		IFITM23	CD6	RAB32	RGCC	PNISR	RAB8A						FGD3
RASGRP3	C19orf38	TBL1X	GP21	YPEL31	EHD41	RAB321	RNF19A	MYL12B1								PSMA51	PRR14L	FLNA1		CAMSAP2		OSTC1	CPSF7			DNAJA2		PSMD82	HINT13	RP11-349A22.5	AQP3	STX4	HGF						GBP2
PKM	MPEG1	RNF167	AMY2A1	NNT	HES11	NUMB1	ZNF2921	SSR23								IGBP11	MTL5	UBE2I1		CYTIP		HIST1H1E	AIF1			PRKRA1		IST13	EVL3	KDM2A	RBPJ	TNRC6B	SH3KBP1						TRMT112
ACE	DDX21	SH3KBP1	PLA2G1B1	TUBA1A2	NUDT22	MYEOV21	HSD17B10	TGOLN23								ERICH1	RP11-446N19.1	PSMB31		NFAT5		MRPS61	TRADD			ADSS1		MXI12	ZFP36L23	COMMD8	RAC2	ZNF106	CHFR						DNAJB6
ATP6V1A	AOAH	DNAJA1	LMNA1	GBAS	SPATA2L	ADK1	RDH11	TNFAIP82								C19orf10	TMEM147	NDUFV3		DNM2		FBP11	CUL2			PLEKHA1		TOB11	CORO1A2	TMEM141	BIRC7	ACAP1	RBM26						ISCU
TCF4	GNB2L1	TRIM24	CPB11	ZNF467	CYB5D1	PUM11	DUSP14	BPTF2								NDUFC1	TNFRSF4	ATF41		SCAF11		GPR35	ISG20L2			EPOR1		TMEM592	NACA2	ATP6V0E1	RP11-1008C21.1	ETS1	PSEN1						CNOT4
DNAJB2	RGS16	YME1L1	HBB1	DIAPH12	PLSCR11	UFD1L	H2AFY1	SET3								PSMD8	MS4A6A1	PUM21		SLC29A1		SEPW1	C11orf57			CPVL		CFDP11	ARHGDIB3	MRPS6	CCL4	TKT	SETX						AGGF1
C4orf3	PLAC8	TKT1	ADCYAP1	ETV6	SRP191	FYN2	EIF4A13	PRDX51								CARD8	PTPN11	SERP12		TMA7		CCNI	WIPI2			C16orf722		IL2RG3	UCP22	LGALS8	SCPEP1	PHC3	KPNB1						ICAM3
SYNE1	IRF1	FAM53C	CTRB11	HVCN1	SLC16A101	PSMA31	EEF1D1	LDHB3								SETX1	CCDC149	PPP2R2A1		ZSWIM6		MRPL341	DCAF7			DSTYK1		TAF7	SEPT61	FUS	FBP1	VAPA	BRK1						UBE2G2
CLIC2	MIDN	SMDT1	CPA11	DGKZ1	HCLS12	TGFBI2	SPPL31	WAC2								EFHD21	UBR7	LIMS11		CEP170		SVOPL	PIP4K2A			CHD21		FCGRT3	COMMD61	TANK	LPL	HPGD	RSRC1						HCST
SCCPDH	WASF2	PHTF2	AREG1	TPP12	RHOF	LIMD12	ALKBH51	SRSF24								ITGAX2	PIK3CG	EIF3D2		PRRC2B		AHI1	ACSL3			FBXO38		DGUOK	EEF1D1	MSRA	HLA-DRB1	GSDMD	HNRNPF						PCF11
TYROBP	NACA	EIF4A2	PNLIP1	RRP12	CFL11	PSEN11	CAMK11	ODC11								CSNK1G2	ANKRD11	ARPC41		THBS1		WNK3	FBRS			KNSTRN		EWSR13	EIF3E2	ANXA7	HLA-DRB5	RNF38	JUND						ANKRD36C
PLEKHM2	SAP30	ADCY7	CLPS1	COPA	OLR11	VPS361	NACC21	SH3BP52								USP3	SLC36A1	ATM1		ATP6V1A		FAM46A1	AGPAT61			NDUFA9		SHOC21	GZMM	HINT1	CH25H	OGFRL1	MS4A3						IFI27L2
ETS2	PRELID1	JAK1	PRSS11	ALDH3B1	TPT12	ATP11A	STRAP3	COX7A2L2								MLX	RBM28	GNG51		NFIL3		IER51	RPA11			BRD42		GTF2I3	LCK	PRELID1	FCGBP	TOMM7	CDC42EP3						DPY30
TNFSF12	CLEC12A	TNFAIP2		DAPK11	COX6A1	ARHGEF21	TRIM692	GGNBP22								IGF2R	XIAP	EIF3A		FRMD4B		SNRPB1	RAB1B1			CEP85L		TMED21	ETS11	SMDT1	INHBA	GUK1	DHX15						ZYG11B
CHML	FAM65B	LPIN2		MRPS10	CUTC	CCM22	TBXAS12	PSMA71								P2RX1	NFX1	ROCK12		PRPF4B		P2RY14	NOL11			ZNF350		POMP2	IL32	THOC7		RICTOR	OSBPL11						SELT
SDCCAG8	SLC1A3	PRPF4B1		NONO1	TSPAN3	ERGIC3	LRRK22	IRF32								FKBP15	ETS22	TRA2B		CAPZB		TMEM220	FGFR1OP2			TRAPPC41		RB1CC13	IL7R1	PHC2		S100A11	SMG1						NUCB2
UQCR10	KLK1	DPP7		CEP85L	BAZ1A2	FGD41	VNN2	UGP23								RB1	CTD-3138B18.5	TMEM2591		SERPINE1		MIIP	STIM1			IER5L3		SERINC31	CD71	LGALS3		VPS8	GABPA						RNF166
CXCR4	INS	PAK2		HLA-A2	HTATIP2	EFHD23	UBE2F1	CSTB3								CCDC23	UAP1	TOR1AIP2		CPM		ABCA11	CPT1A			CA2		CD442	AES1	PKN2		CWF19L2	CD37						USP22
TMBIM1	C3AR1	FAR2		ARHGAP27	MSRA	STK382	EPS152	RSL24D12								EFCAB14	KIDINS220	KRAS1		PPP1R3B		TXNL1	PCGF5			SRSF101		C19orf103	LIMD23	PSMA1		HNRNPD	ALOX5						RAC2
PTGS1	PRKCB	CDK19		EPB411	TPRKB1	PNPLA22	C9orf781	H2AFJ2								TPR	CLNS1A	HSP90B12		MCTP1		ISCA2	FRAT2			EIF4A1		ABTB13	CD3G	ACSL3		TACC1	SPAG9						TAOK3
DYNLRB1	NR4A1	PPP4R2		NKTR1	DLGAP1-AS2	UBA522	HSPE11	TDP23								ARID1A1	SETMAR	GSTP11		THEMIS2		DNAJC1	CLEC2B			IDI11		SH3BGRL33	NPM13	GNAI3		MCL1	NDUFB2						CLUAP1
DNAJB1	ASGR1	HEXIM1		HCK1	UBE2B	SURF1	PSME31	YTHDC11								PDPK1	TSSC4	ZCCHC6		RP11-138A9.1		CRIP1	PDZD8			DDX3X2		ROMO13	C6orf482	SNRPA1		ADRBK1	TET2						CD46
PI4K2A	CD300E	CD821		RHOA	MCM8	FAM101B	CARS22	CCND34								MKRN1	CASD1	SURF41		PTGS2		PDRG1	RDH11			DCAF71		BLOC1S21	NBEAL12	NCL		RTN3	TMEM57						RNF115
CDCP1	FGL2	JAKMIP2		RAB9A	RP11-443B7.1	HSPB11	VPS291	ATP5D3								PSMC5	GPBAR1	CTBS1		INTS6		NUCB1	PHKG2			RBM71		DNAJB62	GLTSCR23	DNAJC3		ROCK1	RGL2						ORMDL1
AGAP3	ZFP36	GANAB		FAM126B1	CDKN1B1	UFC11	MGST32	TCP1								EIF1B	ELMOD2	LENG81		MAT2B		BST2	KLF91			GPR20		OST43	GNB2L12	MCUR1		PSME1	TRIM38						PPP1R10
ADSSL1	SMAP2	SMC4		WNK11	HIF1A1	EIF4A21	SH2D3C1	GOLGA43								RHOF	ATF32	SCAF111		CHORDC1		PHLDA2	CSK			SERPINB92		HNRNPF2	HNRNPA11	PARL		YWHAE	SEC24C						SFPQ
PDE7A	RBP7	NUMB		SNX30	CD164	PJA22	SNHG152	COX5B2								FERMT3	PMF1	PSMC61		BEST1		CD99	ANKRD49			SCAMP4		PRDX13	CCL5	TTC3		SDCCAG8	EXOC7						STXBP2
APP	MNDA	STAT2		COA3	C11orf571	RASSF23	UBE2L3	PRPF4B3								RSF1	ZNF71	CYBA1		CBX3		COX161	DNAJC7			ATP5O2		RNF1812	GIMAP72	LSM6		SNX3	SSH1						PRPF8
EVL	LYZ	ERN1		DHX57	BCL7B1	EVI5	NDRG13	BUD312								ST131	ITGA6	TOM1		SKI		RARRES1	DHX401			RGS19		JUNB4	TCF7	NDUFA9		ZC3HAV1	MARCH6						AP3S1
PIK3IP1	H3F3A	KIAA1109		RMND5A	HLA-DRA2	CPNE11	MRPL43	YY11								ATP11A	ANKRD26	ZNHIT11		SERINC1		HIGD2A1	RECQL			SNORD3A1		PJA21	PRKCQ-AS1	KLF10		ZMIZ1	LINC00152						ABCF1
PTPRA	JDP2	EXOC7		TRIM81	KCNG2	THOC71	SAT12	VAPA3								SAMD9L	ERP44	RBM331		CYLD		MPG	UBE3C1			SAV1		BUD311	TOMM73	LARP1		SAT1	MAP3K8						MORC3
HAVCR2	MCL1	MAX		FAM13B	SRP14	CSNK1G21	ASAH12	CMTM61								HIGD1A1	TOPORS	SERTAD12		BMP2K		ANXA1	PRPF3			KLHL281		HDLBP	CD3E	ATP6V1A		PRDX5	BASP1						BAZ2A
IL18BP	CD36	TWISTNB		STAT5B1	RYBP	POLR2E2	MAFB2	HSP90B13								FCGR2A1	ST3GAL5	G3BP2		SOCS3		A1BG1	ZDHHC6			KDM2B		SAP182	NKG72	C19orf10		STK10	SETD1B						SMARCA5
WBP2	TKT	ITGAE1		SP3	EIF2B1	SMARCC12	ITM2B2	GNB22								CYB5R4	TMEM192	STT3B1		XRN1		HOXB2	EGLN1			NEDD91		CDC422	EEF1B23	MTCH1		FYB	VPS36						TATDN1
SCARB2	GIMAP7	MSN1		ABCA7	TMED31	FAM91A11	TOMM201	ETS1								QARS	THAP5	MBOAT71		BCL2L11		ARL2	RAB211			BCAT12		VPS4B2	EEF1A12	CYFIP1		MSI2	TAGLN2						CCT7
GPCPD1	SLC25A6	LST11		NINJ12	B3GNT21	DPYSL21	MACF12	TNFAIP33								HIPK1	PUF60	TMED91		PER3		CLNS1A	SLC20A11			GTF2H5		SSR41	CD523	CSNK1A1		GTF2I	UQCRC2						RAB18
ARPP19	KLF6	SIGLEC8		NFIC1	SNCA	S100A101	HSBP1	SNHG91								POLR2K	SDHD	SELK1		NKTR		CYSTM1	ATXN2L1			LPXN1		PPP2R2A2	LDHB3	SMG1		MARK3	TOP2B						SKAP1
PGK1	NUP214	TNRC18		AIM1	NSUN6	IGBP12	PCNX	ATF41								LILRB3	HOPX	CSRNP12		PALD1		ATP5F1	GRN			SMC5		FAM49B1	CD3D	TAF12		ZMYND8	MAP2K2						STK38
SEMA3C	FKBP5	IVNS1ABP1		SNX18	PWWP2B	TMPO2	TMEM2432	KRAS3								SLC27A3	NFE2L22	ABCA11		ELF1		RAB131	TM2D3			SNX22		MARK33	PTPRCAP1	CHMP4B		GNB1	CLC						RBBP7
SLC38A2	LST1	DCAF71		DYNC1LI1	AGO2	EML43	HSP90B12	PSMA2.12								UBE2L61	MAPRE11	RNH1		SEMA4D		NDUFAB11	SMARCC2			ZBTB201		CHD22	LTB2	CHCHD1		CTSS	HDAC10						HERPUD1
STX7	CLEC4E	CCPG1		PID11	CEACAM4	BIRC21	H2AFZ1	BAG62								TAPSAR1	FPR12	KRTCAP2		IER5L		EIF2S2	HNRNPA1L2			PARP142		TAF10		FAM105A		BRI3	RAP1B						MLLT3
ANG	CD163	RB1CC1		SLC44A11	ERN11	POLR2K2	RNF101	SUN21								SMARCC2	GZMA	CDC42EP33		FAM91A1		ISCU	NR3C1			RAB321		CCNL21		PDIA6		TMEM167B	ATP10D						PGP
IQGAP2	AMY2B	GATAD2B		NAAA1	NEU11	AKNA2	ITGAE3	SNRPD22								TGFBI2	PHTF2	MYL12B		RP11-108M9.4		CTSB	MED17			CFP		SEC31A1		GPR108		EIF3G	OSBPL9						SSR4
PRNP	C1orf162	SNRNP70		LYSMD2	CD371	LY961	UBE2D33	PSMB82								DNAJC3	PSMA1	BAG6		ZBTB10		ENSA	SRP54			IRF8		YY12		FAM49A		MEX3C	ANKFY1						GSTK1
CCDC170	DUSP1	DBNL		FAM45A	DHX30	SF3B21	OSTF11	EDF12								TOR1AIP1	TTC7A	GPI1		UBR5		DNAJC8	LARP4			ZCRB11		NRD11		AGTRAP		DUSP6	IK						AC084018.1
C1orf54	CFP	IER5L		CCDC231	THAP9-AS1	RSF11	LSM21	ISCU								NR3C1	CTSW1	TRIB11		SNORD3B-2		AKIP1	CHD3			HAL		ATP1A11		GNB1		FAM46A	AP2A2						DNAJC15
NOTCH2NL	AP1S2	FSCN1		TGFBI1	COMMD3	PPP3CA1	TUBA1B1	UBXN42								NFAT5	OSTC	BUD31		SLC15A4		PDAP1	MBD4			ATP6V1F3		PUM22		MLXIP		DENND3	RSBN1						CNDP2
ATP5J2	ACSL1	PHF20L1		USP22	MERTK	BRK12	SIN3A1	EIF4H2								RP11-1398P2.1	RNF7	SEC61A1		OLFML3		ABRACL1	SLC44A2			WASL		NDUFA61		RB1CC1		PPP1R18	CCND3						HSPB11
SLC7A8	SERPINB9	PARVG		SPG71	BAX1	ARHGAP302	RP11-138A9.21	P4HB3								TMEM165	EIF3K1	YY1		SIAH2		ESD1	IMPAD1			DDX521		CD973		CDC42SE1		LAIR1	USP24						CCDC130
MANBA	COTL1	RASAL3		ZMYM6	ARMCX61	ENSA1	RAB11FIP41	TAPBP3								KIAA0922	OFD1	FAM65B1		SNORD3D		PSMB71	PDE3B1			IDH3G2		CLIC12		GNB4		SERF2	ING3						HNRNPDL
TUBGCP2	CORO1A	FOXN3		UBQLN11	DBI	EEA11	CLTC1	PFDN5								LLPH	MDH2	ZFP363		MSL1		MRPL20	RYBP1			MRPL481		MARCH71		SYNGR2		ANPEP	MYO15B						KHSRP
DUSP3	FPR1	BST2		SEL1L	PFKP1	SMARCA21	ARPC5L1	HNRNPH31								AFTPH	U2AF11	SSU721		ANO6		TMEM14B1	PDE4A1			CTSC2		HLA-A2		TCEAL4		ABHD2	SEP15						MSL3
PDXDC1	SPINK1	NDE1		IFI44L	RANBP2	ST131	DNM1L	PDIA34								DCP2	ADAM10	EIF3M		SPI1		PSMC51	TDP21			PPIF1		CALM22		MLEC		EIF5	BCL7B						C11orf48
AFF4	CD48	USP32		FAM217B1	ARL5B1	RNMT1	CFDP12	TUBA4A1								C19orf60	HOTAIRM1	S100A61		SUMF2		PSMC3	TERF2			MLX1		PTBP13		AGPAT2		IKZF2	UBE2D3						AAK1
FIS1	IL1B	ZNF462		SETD7	MTX2	SEPT71	CPVL1	EIF2S21								CHMP1B1	ZSCAN22	GUK11		CLEC4E		RWDD1	NELFB			SEPT111		SAR1A1		PLEKHM2		C4orf3	A2M-AS1						SUGT1
WNT5A	C10orf54	SIGLEC6		ZMYM21	PDE4D1	SASH31	GIMAP72	EMP33								CHD4	ACSL5	TALDO11		ADAM17		FAM43A	ZC3H4			CEP1703		SBNO11		SORL1		PIK3R1	SNX20						ANKRD13D
VAMP8	RHOB	CARD16		UBE2L61	CTD-2267D19.2	YWHAE1	SPCS21	TRAPPC12								KIAA0232	SKAP1	DDIT43		HPS3		DUSP10	NMI			HSPA83		KIF5B1		UPP1		DRAP1	CFL1						CNOT8
MYO1E	AREG	SETD2		CGGBP1	ALKBH7	GBP51	METTL91	ATP6AP22								UBE2Z	NEU11	RANBP21		IRAK1		ZNF22	CAMK2G			RP11-773D16.1		C1orf633		PSMB3		CRISPLD2	AHCYL1						JUND
PRKACB	CELA2B	TPP11		PLXDC22	MRPL4	YIPF31	TBC1D51	SETX3								BZW1	NME3	FAM53C		MBOAT7		RP11-108M9.41	SMIM14			FEZ21		DSTN1		CFD		MARCH7	CAPNS1						CORO7
SUPT5H	LGALS2	PBXIP1		CAND11	PURB1	GGNBP21	GSE11	CFDP13								NCOA1	MIF4GD	VAPA1		CREBL2		PDCL3	LAMP1			TPRKB2		PRKAR1A2		MIF		SOS2	WBP2						IRF3
SEC62	POU2F2	TES		CABIN11	ACADVL1	EIF4EBP21	ZNF2761	SRGN4								RBBP4	PRF1	CDC42SE11		UBL3		IMP3	VPS13C			SH3GLB11		DYNLRB11		EML4		FCHSD2	CAMK1D						ARPC5L
ARPC4	FCGBP	OAZ21		SUMF2	STRAP2	SECTM11	CD1632	SELK1								NANS	LCP2	ADPGK1		AHR		CDK4	NCK1			G3BP22		YME1L11		BID		FAM126A	KIAA0368						ZNF24
HSD17B4	KLF2	PTPRC1		ARIH21	GIGYF1	SLC27A31	RASSF52	STK103								SLC25A24	RP11-378J18.8	H2AFJ1		ATP8B4		SNX171	KDM4C			RHOB2		EZR1		CSGALNACT2		EPAS1	PTGDR2						SAMD9
FKBP2	CCL3	SLC43A21		SERTAD2	GNPDA12	SETX2	AP2M12	TMEM591								ITPK1	FZR1	EIF1AX1		RICTOR		MDH21	ASH2L			RGS22		TRIM281		GNG5		CLK1	POLG2						DGUOK
PHACTR2	HBB	MATK1		MFNG1	CYSTM11	UBE2I	NADK1	LIMS13								TUFM	NDUFB11	CFDP12		ELF2		BTG31	IST11			LAMTOR41		ARPC42		IDH1		TXNIP	CHD6						CD97
LAPTM5	DUSP6	TPI11		DEK	DNTTIP2	CHRAC11	MYO5A2	CHCHD21								S100Z	MEMO1	WAC1		UQCRQ		ESF1	PPP1R3B1			MAPK141		SRRM23		LGALS9		RP11-13A1.1	IL2RA						HSPA8
PCBP2	CCL3L3	YIPF4		PDS5A	CD521	ARRDC21	RFC12	PDCD62								UFD1L	GALNTL6	GOLGA42		MKLN1		RENBP1	SSU72			ESD2		KMT2E		ARMCX3		PTPN2	EIF2AK3						TMEM160
RAP2B	FCN1	ITGAX1		FGR1	SPTY2D11	CTDSP21	SLC35B1	GSTP12								HCAR31	FAM169A	UGP22		GBP2		PEPD	HBP11			TET22		ACTN43		IGF2R		IL17RA	FAM172A						NIPBL
FARP1	SYCN	HSPG2		DARS1	NECAP11	YPEL21	AKAP8L	CAPZA12								NFATC2IP1	AC073115.7	HM131		ADIPOR1		LAT2	DNAJC3			PMM1		TMBIM4.12		COPS3		AGO3	PCGF5						MPRIP
TMBIM6	CPA2	SNX20		RNF169	BCAT11	LPAR62	DIDO12	UBE2L31								C10orf32	LINC00484	NDUFA32		CD86		TOB1	NBPF1			C1orf233		WASH4P3		JAK1		SKP1	HMGXB4						COPS5
TCEAL8	CCL4	CAPN7		TRAF3IP31	STK17B2	BAZ2A2	AGPAT9	IL32								MRPL51	RP11-57G10.8	SEP151		PPP2CA		ANXA41	BBIP1			MRPL432		PTGES31		CHD9		ZNF24	WBP1L						TMED4
PTPMT1	CCL4L2	SERINC11		BIN22	INO80C	LARP71	FOXP12	ATRX2								LENG8	PCBP3	SH3BP22		GNS		SIGLEC8	ZNF131			SKIL3		VAPA2		RNF7		FTL	MAN1A1						PUM1
JAG1	PRSS3	PRKCD1		ARCN1	LONRF3	RICTOR3	SAV1	POLR2B3								SP3	KIAA1432	TM4SF1		CELF1		ABHD14A	PTAFR			APOL3		LAMTOR53		ITGA4		ARPC2	ROCK2						SRSF3
ADAM28	S100A12	ANKRD36		JTB1	TTL	SESTD11	USP42	GLTSCR23								RP2	NDUFS3	TMEM59		TNFRSF21		TMOD1	GSDMD			APBB1IP1		CHMP4B3		ARL6IP1		RHOQ	NOTCH2NL						DYNC1H1
ZFP36L1	CEL	LRMP		TAF15	RASA21	FNTA	NUDCD31	EWSR13								SFT2D1	MFSD10	NRD11		GIGYF1		POLR2E	HGSNAT			ZNF7211		YPEL33		SMAP2		PCF11	SGPP1						RP11-489E7.4
HERC4	GP2	TMEM167B		RUFY31	PPP1R14B2	PSMC3	SFPQ2	MALAT13								BRD4	NARS1	COX6C		LYN		ATP1B31	PTP4A11			CS		FERMT32		CYLD		SF3B2	KLC1						SF1
AGRP	REG1A	POLR2B		C14orf1591	CELA2A2	MTRNR2L121	TMEM2481	PNPLA23								CTNND1	UBL3	C8orf591		IL6ST		DNAJC9	TMEM50B			UBE2R21		SF3B142		SNX5		GAPDH	SHOC2						COX8A
ZBTB38	CTRB2	ELK3		PLEKHB21	TFDP1	NHP2L1	IGFBP71	MAF13								WBP2	WTAP	CCDC931		FOSB		AHSA1	MBD1			SLC43A32		RHOG1		PDIA4		PLA2G6	SLC25A44						DDX6
TRPV2	CCL3L1	HECTD1		SNX14	CD812	ATP6AP21	NUMA12	FLNA3								PPP2R1A	USP33	SKAP21		IL3RA		CXXC5	PDIA4			MBTD1		BRD43		MCOLN1		TRIP12	CHST15						ADRM1
PLEKHA2	AMY2A	ESYT11		TXNRD12	NSRP1	HDAC5	CDKN2AIPNL1	PCMTD11								SLC12A9	SLC2A33	NFE2L23		POU2F1		TAF9	SUB1			TOB21		SETX1		POMP		DYNLL1	KCNE1						ACTN1
ENPP4	S100A8	CYB5R4		PSMD6	UBE2J2	PEPD	HNRNPU-AS12	UQCRH3								DYNC1LI1	CTNNB1	SNHG91		N4BP2L1		CMC2	GOLGA4			ARAF		COPE1		RER1		TANK	GABARAP						COMMD2
PHF3	CELA2A	FAM105B		CMIP	EEF1B22	NCOA12	PSMA7	TOMM202								MRPL21	MANBA	UBXN41		HECTD1		RP11-501J20.5	CHD41			NSD11		BCAP311		IGFBP7		TUBA1A	RHOG						PDLIM2
RAB7A	CELA3A	CHD9		CNOT12	MRPS23	RB11	TSG1011	MYO1F4								C16orf54	SMDT11	TSC22D32		MAPKAPK2		NDUFB6	TUBGCP21			ECE1		CHMP3		KCNAB2		C9orf16	C17orf62						SUSD3
FAM63B	CTRC	LINC00996		NARS	PSMG2	SULT1A11	DPP81	EIF1AX2								AIP	C10orf541	EWSR12		GABARAPL1		PLA2G161	PARVG			TMEM55B1		CSNK1D2		URM1		GALNT10	HLA-E						RNF149
CCNG2	CELA3B	PKN2		LAMP21	THAP2	PRPF40A1	UBE2V2	SERINC32								CHPT1	MTFR1	SAFB1		NFIC		RPA2	RIF11			ERP44		RER12		C17orf62		APLP2	NFATC3						CST7
COX16	S100A9	XRN1		MYOF1	HLA-DMA2	IFIT21	HEBP11	MED281								S100A42	FAM173A	CLK12		PUM1		SEPHS2	AKAP9			COA3		UBE2H2		CHMP2A		GIGYF1	MIR4435-1HG						ZC3H4
ATP11B	CPB1	PTP4A21		CCNT2	LTB4R1	PLEKHA23	C2CD51	CCT41								DOCK8	TUSC2	TCP1		PHF20		CCDC12	FLII			VCAN2		POLR2K1		IMPAD1		SSR4	SUB1						SAP18
HAGHL	CPA1	TMEM131		PTPN62	EVL2	TMEM208	SH3KBP12	YPEL52								SKIL1	KCTD5	SETX2		CSNK2A1		ODC1	RBM4			YBEY		CSNK1A11		SLC3A2		MAX	SWAP70						KDM5C
CDKN1B	PLA2G1B	PCSK7		PUM2	PPA11	RABAC11	RALA2	EIF4G23								RER11	CYLD	MED28		UBE2E1		PSMB51	R3HCC1L					CAPZA12		TMEM179B		GRB2	CSNK2A1						CCDC59
PPAP2B	CTRB1	CAMLG		UBL3	TMEM179B	POLR2I1	CCNG22	OSBPL83								YPEL2	FAM26F1	EIF5		GPR155		CD33	WASH4P1					OSBPL83		ZYX		EPC1	LRCH3						DDX17
SGPL1	PNLIP	MGAT11		KIAA0100	NFKB11	SRSF52	RAB5B2	NAA382								RAF1	ZFP91	SPCS21		OGT		COMMD41	HNRNPL1					CPNE11		SYNCRIP		NPHP3	TESPA1						NME3
ANKRD9	CLPS	PNPLA2		DDX461	MAFG	TMC82	DICER12	ACTG13								HRH21	CCL3L11	SERINC31		NBPF15		PPIB	CLSTN1					MALAT14		PSMB4		STAT5B	PGAM1						PIK3IP1
ARRDC2	PRSS1	NCOR1		TCOF1	ANKRD371	TAF151	HLA-DPA13	BCLAF13								USMG51	ADAM17	MORF4L2		CDK11A		ANXA51	VGLL4					CFLAR2		TMEM167A		BROX	CYTIP						DNAJA2
PTTG1IP		VAV1		TMEM2191	HIST1H2AC1	RAB212	BANF11	NDUFB22								CAPG2	RAP1B	CTSS3		KIAA0430		NDUFA31	CHST111					HLA-C3		SEC61A1		NEDD8	ARFGAP1						SMIM11
NOP10		HELZ		C1orf851	TRIB11	SESN31	UQCRFS12	ZFP364								SPEN1	SECISBP2	NPL		ITPR2		C1orf35	TMEM183A					MYL12B1		STAT2		KLHL36	PHF12						UBE2D3
GUSB		AQP3		C11orf73	ARL4A1	ARL8A1	XYLT11	CFLAR4								CALR1	LMF1	ARGLU11		ABTB1		ATRAID	ATF2					SNRPG3		NDUFV1		GAPVD1	C16orf72						PPP2R5C
NET1		C10orf118		PAFAH1B2	FAM133B1	NONO2	ZFPM1	POLR1D2								IDH3B	PCBD2	GNB21		RDX		TMSB4X	C19orf66					WIPF13		TMEM183A		TMA7	MIR24-2						TAGLN2
COX5B		TTC3		RSBN1L1	MPDU1	WASH4P1	RABGGTB1	IER52								NSMF	SLC15A31	HMGN11		STAT3		PARP1	CSNK1G2					HSPE12		PSMD8		ACAP2	RAB14						TERF2IP
DUSP10		ERGIC1		RP11-640M9.11	SDC21	RARA1	SNAP232	UFC12								MPC1	PKN2	PPP1R181		RBBP4		SRP9	RBM17					UQCR101		CUEDC2		TRAPPC10	KDM5B						USP9X
SNAPC1		BCLAF1		NARG2	WDR18	RP11-1398P2.1	BST12	USP342								DYNLRB1	SLC25A25	PRPF38B1		CRTAP		HNRNPA0	PDE12					CDV31		GCC2		SLC11A1	TET3						NUP210
RHBDD2		DNM2		PPM1F1	LRPAP12	CCDC88C1	ETS22	RANBP22								SNAP29	ZRANB21	TOLLIP1		ST6GAL1		VEGFB1	DDX3X1					CTNNB12		HMGB1		ARHGAP26	NSUN6						MRPL3
TBC1D4		ATF7IP		HSPB13	NHP2	MICU21	FAM65A1	RNPS12								KMT2A	ZNF3313	STK101		CAPZA1		EEF2	EML2					ACAP22		EID1		SCAF11	RP11-361F15.2						ZNF506
SEPW1		ACTR2		DOCK111	BIN11	PPP2R1A1	RAB3D2	PTGES32								NAA20	PHC21	ATP6V1E12		ANG		PGAM1	ZNF37A					AIF11		CNPY2		MCOLN1	AKAP9						TFDP2
CAPRIN1		S100PBP		HNRNPUL22	PSTPIP22	PPIP5K21	TSPYL12	SEC31A3								PHACTR4	NDUFB7	CAPZA11		BIRC3		YBX3	ZCCHC7					TOP12		IKBIP		FAM19A2	DYRK1A						MARK3
RHOU		CREB3L21		PDPK1	ARID5A1	CHMP2B	RNPEPL12	PPP1R182								MTMR6	PPP1R10	HERC41		RELB		C11orf73	TMBIM4.11					DDX211		KCTD12		CDK5RAP3	CLINT1						RP11-427H3.3
SVIL		CAPZB		EEF21	NUPL1	PET1001	LILRA11	TPM32								CUL3	VPS39	LINC00493		KLF3		SMIM4	ADSS					PAK21				CASP2	CMPK1						DENR
SPATS2L		PRKD3		CTBP1	RILPL21	CD972	MPEG12	TXNL11								CHRAC1	COPE	MBNL13		NCOR2		MT1X1	CD300LF1					SEC11A2				SEL1L	RASSF5						ZNF292
NDUFB2		RREB11		PGP	ZBTB8OS	GNAQ2	KCTD101	FAM133B3								ZBTB7B	NDUFB10	PDIA32		FMNL3		CCDC92	NSFL1C					LENG84				SAMSN1	ATXN7						RORA
KMO		ZNF428		MAN2A11	ZDHHC20	HMGN31	HLA-DRB53	SRSF112								SEPT7	CDV3	EDEM1		UPF2		HOMER3	SNF81					XBP12				HNRNPA1	SUMO2						ATP6V0B
VDAC1		LAPTM4B		RAB8A1	TSEN341	PABPN11	XRCC52	CD373								PSMB2	HES11	PPP1R101		PDCD6IP		EIF1AX	PPFIA1					HSPD12				STX7	EIF3A						PSMD12
TMEM159		CARHSP1		ZC3H7A	EIF3I1	LST13	ARAP21	CD684								SETD5-AS1	IFI271	KMT2C3		ABI1		MRPL541	MATR31					GOLGA42				NUP50	CASP4						ADPGK
MZT2B		SPEN		ATF7IP1	CIAO11	RWDD11	LAMTOR41	SNHG81								HSD17B11	KDELR2	PNPLA21		NPIPB5		LGALS31	NSUN5					PTEN2				NLRP12	PAG1						C19orf10
ZSCAN16-AS1		GALNT11		NUMA11	POR	SMARCC21	EMC101	NDUFS62								SLCO3A1	ZFPL1	RBX11		LPP		ENO21	OSGEP					H2AFY1				PCYT1A	CD2BP2						CHMP7
A1BG		LDLRAD4		FRG12	EBAG9	LMO42	IFI302	KMT2C3								COPS4	SH3BP51	TNFAIP33		GGA3		DDAH2	ITFG2					ENY21				RSBN1L	CDIPT						USF2
DNAJB4		CD681		POGZ1	NPM1	STIM22	FAM133B2	HERC44								UFC11	SMG6	MALAT1		KIAA1033		LSMD1	RANBP3					STK101				SSBP1	TRIM22						ITGB2-AS1
ANTXR2		RP11-773D16.1		SLC12A7	SNX9	ZYX1	TCHP1	PPP1R103								NINJ12	GSPT1	C9orf72		SDC3		TTI1	STAT1					ATP5E2				YPEL2	SERINC5						STAT3
HNRNPUL2		PURB		AGO31	ALOX5AP1	RNF1871	HTATIP21	EIF51								MRPL20	DBNL	VPS282		VAMP3		GPN3	MAN2A11					UBXN42				COL4A3BP	TOR1AIP2						FAM117A
CLSTN1		HN11		SCAND1	CYCS1	WBP1L2	DBP	GNG51								PPP1R18	RNASEH2C	C1orf562		COX6B1		SBDS	ECD					EVI2B3				RER1	ARRDC3						LGALS1
POMP		ZMAT3		CALM31	ECHDC3	SPG211	DDA1	ID24								GIT2	ZNF720	PRPF4B1		PPP3R1		SMIM19	MAN1B1					H2AFJ1				HSPA8	TXNDC12						RBMS1
AK4		XIAP		PLEC	EIF12	PTGER41	CBLL1	HM131								RAB14	IER5	OSBPL82		GPATCH2L		CNPY2	NIPAL3					IFI161				COX6A1	BNIP3L						RBM26
EPB41L3		CYTH11		CDK121	MLTK1	NSA22	PDXK2	DDX463								GNS1	HLA-DQA21	TGOLN2		RAB21		MIR24-21	CERK					UPP12				ANKRD13D	RNF44						CIB1
UBA6		ITGA4		UBE2D32	SYPL11	U2SURP2	METTL51	SRSF73								CAPN2	FCGRT	CDKN1A2		SPG7		NDUFS41	UBALD21					MTPN				TSNAX	PUM1						ZBTB7A
H2AFJ		P2RX1		YPEL5	SNRPB1	CALHM21	VPS451	CLK13								ATXN1	HAGH	EMP3		ME1		ATP5A11	SF3B2					SHFM12				SEMA4D	MARS						PLEKHA1
ATP6V1D		FHL31		UBE2Z	LRRC28	UBE2Z1	HSF1	AKNA3								CHORDC1	SNX20	ATP6AP21		DOCK4		HLTF	SCLT1					LINC006572				RP11-485G4.2	SAMD9L						PDHB
GTF2I		LINC00152		CMTM3	TIPARP	MIDN3	SLTM1	MBOAT72								PLEKHJ1	MRPS35	SEC31A2		GLUL		NARS	NFYC					EIF3J2				PPP6R3	GPX1						N4BP2L2
STMN1		MON2		LPP2	FKBP15	TPP13	TIMM441	NEDD81								THRAP3	TMF1	CFLAR2		ATG4B		CCT31	HHEX					JAK12				COTL1	NEMF						C8orf59
SATB1		SAMD9L		S100Z	TSFM	PSMC4	DLST	ITGB12								TAP1	TOX4	PTGES31		RANBP9		ZNF7061	ARMC8					SNHG93				KLF13	FGFR1OP2						CD84
EMP2		ARPC41		PWWP2A1	AGAP32	MRPL18	ZFP363	CYCS2								PRKCSH	LAMTOR21	RBM31		AZI2		SPCS2	MYB					UGP22				SLTM	MAEA						TNK2
CBR1		OS9		SLC8A1	RP6-99M1.21	GIMAP12	CCSER2	ATP1A11								PABPN1	VCPKMT	CHCHD21		CHST11		COX7A1	FCGRT1					CAMLG1				PSMB4	PPHLN1						LGALS8
AKR1A1		ITGB7		FAM46A2	GABARAPL2	C17orf621	GUK12	EIF4A22								CSGALNACT2	PDK2	PNN1		MECP2		RAB34	NSMAF					ARPC22				SLCO3A1	ZNF326						KDM2A
UBQLN1		TMEM50A		CHCHD5	RBM15B	APOBEC3C1	SRBD1	ST132								CTDSP2	TGFB1	HNRNPH31		RCSD1		TPRKB1	CCNT2					USMG53				CTSD	PMP22						POLR2J3
DOPEY2		ZNF292		PHC31	CD931	BRWD11	FAM3C	HNRNPA33								B3GAT3	FAM162A	SH3BGRL1		TCEB2		RP11-182L21.6	RBM7					CIB11				ARHGAP15	CFD						UBL3
TRPM7		BTG1		BAG6	ATPAF1	C4orf31	CARHSP12	FOXO32								STK38	VAMP8	SYF21		USF2		OLA1	IBTK					UBE2M1				ATP5L	MAPK14						COA1
PFKL		LPGAT11		CIB12	FCER1G	RAB372	RHOQ2	TYROBP3								ZC3H11A	ZNF626	EIF4H2		PCNP		TMEM126B	MTX1					PHIP2				CUL3	MED6						RARRES3
PTBP3		RAB7L1		TP53INP11	PDIA61	PSMD9	MCTS11	EIF4B3								ATP5O	TXN2	SET2		FMN1		HIGD1A	SRSF4					ELF24				COPE	UNC93B1						NR1D2
GLA		ST8SIA6		TTC37	VMO1	LRPAP13	CHCHD2	GTF2I4								TMEM208	BTF3L4	PLEK2		WDFY3		UBE2M	SMARCE1					FGFR1OP21				ZFP36	SERP1						STAU1
MRPL34		PRKCB1		RBM331	FXN	NDUFA101	HECTD12	PTPRCAP2								GNB4	GLT1D1	LAPTM4A1		SVIP		PAK11	ATP6V0A2					SPCS31				NDUFA1	VHL						ACAP1
MAP3K13		CHST15		UBE2E1	RP11-485G4.2	MTMR111	BCL2A13	SNRPE3								YPEL5	IPP	COX8A1		NFAM1		RNH11	SACM1L					CYCS4				NECAP1	RIF1						PSMB9
ALPK1		RAB11FIP1		GPI2	CHPT1	MICU12	WIPI2	GLS2								NUDC1	MOB3A1	SRSF22		TM9SF3		SCIN	CTBP11					C19orf242				VPS13C	MAF						MRPL11
ZCCHC11		AP3B1		GLIPR21	MS4A4A	RUNX32	XPO61	DIAPH14								ARRDC2	GORASP2	YPEL51		ITSN2		TIMM8B1	VEZF1					SF3B13				ZMYM2	VKORC1						ARHGEF1
CREB3L2		XPO11		SULF2	S100A112	DNM21	PLEK2	C12orf572								ERCC1	GPX41	GID81		FAM96A		LXN	MLXIP					RBM393				DGKZ	SSR2						FAM172A
ITGB5		MAP4K5		EMC62	BCL31	ABTB12	CTSH1	ADAR2								LMO22	CAMLG	FOXO31		ICOSLG		ZNF462	TNFAIP8					COX6B12				CLIP1	ANKRD11						IRF9
CD4		NPHP3		PXN1	RP11-373D23.31	PARP13	BIN23	CCT81								MRPL33	SBF2	ISCU		VCAN		SYTL2	WDR48					HNRNPK2				JTB	GPI						NIN
DDRGK1		CXCR41		LACTB1	GPD2	ZNF1481	PNPLA62	CDC42SE22								HNMT	NUDT31	DENND31		VPS8		GHITM	DHX8					PPDPF3				HDC	FAM32A						NUDT3
H1FX		SKAP2		CDC16	HNRNPA02	TOB11	CST31	TRA2A1								NKG7	PPCDC	TXNIP4		ZNF207		RP1-313I6.12	UHMK11					PRRC2C1				TRAPPC1	ARL6IP1						TNFRSF25
GALC		CAMK2G		FAM120A1	IL1R1	NR3C1	ZBTB112	S100A64								TM2D1	TRAPPC4	EIF2S21		DCTN4		HSPA2	EIF3A					POLD41				POGZ	CHPT1						ERBB2IP
UBR5		CDK5RAP3		PITPNM1	SRA11	SLC25A241	GTPBP11	SNRNP703								BTK	MRPS36	RLF		SIPA1		MRPL16	NOSIP					SCAND12				CHD8	ELF4						CD82
AC007246.3		AKNA1		MRPS33	PLK2	RAB11A2	SCO21	GID81								ARID4A1	VAV1	YWHAE1		ANKRD36		PRELID11	IP6K2					YPEL53				VPS13B	RAD21						CCL5
RPN2		NCOA1		UBE2J11	RAB211	PSMA52	FOXN21	CKLF								ARPC1A	TMEM260	COX7A2L		VOPP1		SDHB	FAM192A					WAC2				KMT2A	PHF1						PRKCH
VKORC1		GNG2		ST3GAL61	GABARAPL11	PCMTD1	DNAJC81	SRSF33								PUM2	EIF3J	GTF2I3		SIK1		ERP291	ELMO11					S100A102				RAB37	KIAA0040						BOD1L1
AC079767.4		PDCD6IP		FBXW71	MALAT12	RNF1811	ZNF7061	CDV32								NAAA1	CCNL1	HNRNPC1		FNIP2		STRAP	RAB4B					PCNX2				RGS19	IGF1R						ERCC5
S100A13		CDK12		PPDPF1	YBX1	NBPF91	HMGN11	TERF2IP2								RALY	SATB1	GGNBP21		TMEM30A		TXNDC15	C5orf56					RAB2A1				PRPF6	HADHB						ASH1L
ABCC3		HCLS11		S1PR4	BRCC3	SLC16A32	RMND5A1	SBDS1								CCDC88C	WAC-AS1	BCLAF1		SREBF1		GALC	NAPA1					CIR12				CHMP4A	YEATS2						PRRC2B
PCYOX1		MBP		DCTN3	ANPEP	RP11-1008C21.1	MAT2A3	ITGB23								GTF2A2	NUP501	COX5B		RP11-640M9.1		POLR1D	CLK3					AP2M11				TUBB	ALS2						MAT2B
GTF2H5		TMED3		API5	GLRX5	ARHGDIA1	RUVBL1	CHMP33								CCT7	KCNE31	SEC61B2		LFNG		GRHPR1	MAPRE2					USF21				UFM1	BIN2						COX11
NFE2L1		SAFB2		OXR1	CPD	SLC12A9	PTEN2	PPIB2								SELL	NFRKB	VKORC11		IST1		ATP5J2	SCYL2					RABAC12				EMR2	MKNK2						TRAPPC10
SVIP		KAT6A		BCAP311	RETN1	HNRNPH2	RPA11	ILF32								PPP3CA1	C19orf25	ATP1A1		SP1		KCNH2	SAMD9					HCLS12				ARHGDIB	FLNA						STMN3
F11R		LGALS9		ELOVL51	SREBF1	CHMP4A	RRP7A	UPP14								SNAPC3	LITAF2	ARPC1B1		SLIRP		PTRF	RAB1A					MRPL331				CREB1	UBALD2						DOCK11
CLEC11A		ARRDC1		RUNX31	TAF121	PRKAG21	CHCHD7	DDX213								PDS5B	CELA2A2	TUBA4A1		DCK		TMEM1471	DOCK2					SSR12				NFATC2IP	TUBB4B						GGNBP2
ELL2		IL10RB		SPTAN11	FADS11	AIP2	H3F3B3	PTEN3								VCPIP1	PIN4	MARCH71		STT3B		RBMX	DLST					CDC261				NT5C2	NARF						VPS13C
KDM3A		SSBP3		ACP1	IDI12	PMVK	ADRBK13	SERTAD12								MARCH6	NIPSNAP3A	EDF1		IKBKB		PIK3IP11	POLM					GPBP12				HAX1	SSH3						MDM4
RIPK2		AGTRAP1		TRAPPC8	MSR11	RER11	CANT11	IL7R1								MDH1	LSM1	TNFAIP82		ZNF638		EMC6	IDH21					LPIN2				BIRC2	PRKCB						SFI1
CIB1		TAOK1		CNIH1	ZCCHC81	QARS1	MAP4K2	TTC34								DOK2	CCL201	JUND3		HGS		IER5L1	BAZ1B					PRPF40A1				DUSP1	PPIL2						NBPF10
MACF1		C9orf1421		PCGF5	XKR8	CLEC4A1	HLA-DQB12	MAP2K23								C1orf63	MRPL52	BTG12		PHF21A		PARVB	HIST1H2AC					SSR3				RBM33	RGS18						LASP1
POLR2L		KDM5B		TRPC4AP1	ICOSLG	IL2RG1	JAGN1	MYL12A2								RIF1	VAMP3	HCST1		LCP2		UBA2	HNRNPC1					ADAR3				PPIP5K2	PTBP3						RAN
CHMP5		NUDT31		P2RX7	KCNE1	CDC42SE21	SRSF32	SAP182								FMNL1	ATG4C	IFRD1		LCOR		CMPK11	ASXL1					VAMP22				BBX	PRNP						MATR3
ACER3		EIF4G2		VPS13C1	HNRNPAB	HELZ3	SLC20A11	FOXP13								ATP6AP2	CELF21	TPM3		FNBP1		DYNLT11	MGAT11					CD462				PNPLA2	RP11-427H3.3						PRMT2
ZBTB25		PARP1		OGT1	POLG21	C11orf311	TBPL1	TALDO14								EP300	PDE8B	POLR2B		EIF4A2		H2AFJ	REPS1					PRELID12					LINC00657						PRPF4B
COX7A2		KANSL1		ROMO12	NFKBIE	PPP1R2	NKAP	RARRES32								EIF4EBP2	SNAPC4	CD1642		NBPF10		COMMD31	FAM76B					DBI2					MAP3K5						YTHDC1
SPIN1		MRPL341		LINC001521	AMPD21	NANS1	SURF4	ARL4C3								PSMC3	ATAD5	MAT2A2		HELZ		GTF2B	PSMC6					COX172					UBE2J2						C7orf55-LUC7L2
BOLA3		ST3GAL6		TNK2	MRPL19	PILRA	XPC1	SERPINB13								SPCS1	KDELR1	MAF11		EPHX1		DDX21	PRDM2					RAD212					SLC2A3						BTF3L4
SPINT1		IQGAP21		AOAH1	TNFAIP6	RNF1672	TNRC6A1	NDUFA42								PWWP2B	PLEKHA8	HEXB2		HOOK3		POLR2I	RBBP6					CHMP53					NOC2L						SAFB
MPHOSPH6		SLC25A371		PNKP1	SNX291	WNK12	RRP36	ANAPC162								SNX14	SPOP	EIF4G21		MOB1B		C1QBP1	ZSWIM8					CAP12					MTF2						FNBP1
SIL1		PTAR1		FLNA1	GADD45A1	CTD-2006K23.1	PRPSAP1	HIGD2A1								LSM3	IRAK3	TSPO2		ANKRD10		FAM104B	RIT1					ASH1L1					TEC						MAP3K2
SH3BGRL3		SUPT20H		RAB3GAP21	TMTC2	NIN2	IFNGR12	NPL2								CLIP41	NAA60.1	DNAJA12		NUPL1		RFC1	PPP1R2					DIAPH12					RBM5						RPAP2
KIAA1715		TSPO1		RALBP11	RGS22	NCOA31	TIMM22	COX7C1								CERK	GNB1	TPM1		CLDN1		SKP1	PSMD6					PAIP2					NFIL3						VIM
RRBP1		BAZ1B		MARK31	FMN1	MED101	ABCB7	NDUFAF32								ARRDC31	RNF126	FKBP21		NRBP1		SF3B51	GOLGA2					SF3B22					TM6SF1						RBM39
TMEM123		HIST1H2AM		PPP2CA1	GTF2B1	HERPUD2	GAB31	EIF3G2								FAM105B	MESDC2	SAP18		MKNK2		KDELR1	PDPK1					BCLAF13					EEF1D						CTSW
AES		PTTG1IP1		TMPO1	CTA-29F11.11	ORMDL11	SUB11	MORF4L21								MID1IP1	NMT1	RNPS11		ATRX		TAGLN2	HK1					SNRNP701					ATP5J2						CDKN1B
LMBRD1		VCPIP1		PLA2G16	LDLR	UBA12	ANAPC161	GABARAP3								MAPK14	RNU12	CYCS		IL10RA		SSB1	ZRANB2					UBB4					SP100						EP300
SOCS1		USP4		INO80D	NDUFB91	PSMB2	SYNCRIP1	MRPL332								LAT21	DDIT42	IFNGR21		IFNGR2		FMNL31	XPOT					TKT2					TGFBR2						MORF4L2
ESYT1		APC		TMEM1231	IL27RA1	CORO1B1	KLHL18	ATP6V1E14								PTGER4	SUMF2	TGIF11		PDS5A		SS18L2	MEF2D1					EMC3					EMP3						SQSTM1
NBEAL1		CELF1		FAM192A	CLK11	TMEM30A2	TAF41	SF3B54								STAT1	TMEM331	TXNL11		ATF4		TRIM63	ICK					ATG121					ANXA1						REL
MDM2		MLLT10		SECTM1	ZFC3H11	MSRB12	C19orf701	FAM49B3								SESTD1	ATF6B	SRSF53		USP15		MRP63	PHYKPL					DYNLT13					RP2						TECPR1
DARS		ACAP2		MDFIC	SNHG151	MRPL51	VAPA2	ATP5J3								ADAP1	PPP1R15B	GABARAP2		NISCH		AP1S2	GDI11					BOD1L11					UHMK1						SYTL1
PER3		SPECC1		CAPN71	MAFF	AP3B12	MRPL541	TMBIM4.11								EXOC7	TOMM22	HLA-F		ADRBK2		PFDN6	PPP6R2					ARRB22					ACTN1						LAMTOR1
TCEA1		NT5DC2		CUL51	FLT3	EIF4EBP12	DCTN31	NFE2L23								MIR24-21	FEN1	MYL61		SPEN		CIB1	RNF144A					TRAPPC2L2					CNOT2						GIMAP1
RREB1		TAPSAR11		HPS31	PRKAG2	FLOT21	COX7A21	MYCBP22								RNF167	SOCS32	KRT19		CYTH1		CNIH1	PSMD5-AS1					SON2					ABHD17A						HNRNPR
TWSG1		EPB41L2		LILRB21	HIGD1A	LLPH	CAMKK22	NPM11								AP3D1	COX8A	CHMP32		LPGAT1		RAN1	RPP30					PRPF82					RNF103						EZR
PRMT10		ARRB21		SDHA	FPR2	GNB21	ITLN1	ABCA11								MAN2B2	OXR1	FAM49B		GAL3ST4		FGL21	NEK71					ARF54					SLC39A7						DOCK10
ZMYND8		TMOD3		ZFP91	IGBP11	DOCK82	CXCR43	GIMAP73								ALDH3B1	AIMP1	LRPAP11		RGL1		COA41	MTM1					USP153					SCCPDH						ATP8B2
ITGA5		CCNL2		RNF4	ITPRIP	CHMP51	PTPRCAP1	YWHAE2								MRPS5	DCXR	NBPF101		AFF1		C4orf3	COMMD2					SNRPD31					GPBP1						SYPL1
SLC29A3		NAGK		VTI1B	ATP5J	BLVRB1	PDE12	MPHOSPH83								GBP5	EIF2S1	CDV31		BROX		FAM211A	ZBED6					ANKRD122					ALG13						SERINC5
LPAR6		RAC2		SDF2L1	BZRAP1	LSM32	KCTD202	CPNE12								SHFM1	C12orf79	DDX241		MAN2A1		PDCL	KDM2A					C16orf13					RAC1						COX20
ARHGAP10		TBC1D10C		RBBP4	ARPC31	PTPN121	NXT11	GNAI23								TMED7	IMMT	DIAPH11		INPP5D		C18orf321	LASP1					C17orf621					PCNXL3						ARPC1B
TMEM38B		TPCN1		SSFA21	SLC25A111	NDUFA11	CYBRD11	SRP93								DGAT1	EIF3F1	SF11		CCR1		SRGN1	NUP54					NDUFA21					OS9						MYH9
RPA2		BRK11		ARHGEF10L	NFKBIZ2	HERC12	RBM47	BCAP313								MRPL18	C7orf60	TMBIM4.11		CARD16		DPY30	NDUFV3					DDT3					TLE4						TNFAIP8
KPNA4		SNX1		MPG	SOD22	MRPL22	TMEM80	C19orf243								PLEKHA2	SMAD2	ADAR1		NR4A3		PHYH	BCL2L111					TCP11					CDK6						ZNF493
ZNF267		SLCO3A1		FAM118A	WIPI1	COPZ1	SRPK21	COX4I12								NT5C2	C1orf86	DDX212		FBXL5		NUCKS11	CARD161					MRFAP12					FAM217B						LCK
PPM1K		MAP3K21		EXOC3	PRPF4	RTF12	SFSWAP2	JUND3								LIPA1	C7orf50	PTEN1		TAOK1		TMEM179B	TBC1D5					TPM32					ATP7A						NDUFS6
CYTIP		PTPN12		CERS2	ATP1A1	FBXW5	FOSB2	COX8A2								EIF1AY	CS	KDM3A		NR1D2		LEPROTL1	GNS1					TMEM1652					CCNK						EPM2AIP1
FBXL3		FAM46A1		CBX6	MMP19	SPEN2	JTB2	ACAP23								OXSR1	LINC00957	UPP11		NSUN6		KCNQ1OT1	KRAS1					TAX1BP11					RBBP7						SUGP2
B3GNT5		RBM51		RBM6	TRIM11	PTP4A3	AP006222.2	COX6B11								NUMB	MLF2	RSL24D11		SETDB2		CDKN1C1	LEPROT					SLIRP3					AKAP11						SLFN5
RRM2B		DMTF1		POU2F11	NUDT161	ETNK11	PHF101	TPM12								BRK1	SNRPE	COL4A3BP2		TGFBR2		PSAP1	ACAA1					CHCHD22					CACUL1						JAK3
NT5C2		AGO1		SMARCA4	SIPA1L1	TMEM14C1	CUL4B1	MATR32								C20orf271	ZBTB26	EIF4A22		TRPS1		PLGRKT	SCNM1					MTCH11					TMEM50B						IFI6
PSD3		BHLHE401		NKG71	EIF4H	MTMR61	SAMD81	ANXA112								NDUFA11	C1orf131	SNRNP701		RPPH1		HSD17B12	U2SURP					MGST33					NCF1						UBE2D2
STARD7		FAM102A		RABL6	VDAC11	MMADHC	MRFAP11	TSPO3								SRP9	AC008443.1	MYO1F2		CDK9		NAA201	DERL2					PDIA31					MYO9B						PDCD5
WDR81		CDK5		MITD1	ANAPC11	CCT72	SLA3	ATP5O2								TRIP11	SERINC3	YWHAG		FRMD4A		C11orf49	YY1					UBE2I1					RBX1						TMEM2
PABPC4		HLA-F		STK42	KLF41	ZNF4511	OAZ22	PPIA3								AGTPBP1	MSL3	CREG11		SLC7A5		PVALB	LONP2					TRA2B4					ARAF						RGS14
ZBTB1		ANKIB1		GLTSCR1L	PRKAG1	OSBPL111	KIAA1328	CTSS4								PIEZO1	NUBP1	TNRC6B1		G3BP2		NSG1	YWHAB1					ELF12					YPEL3						FAM134A
HN1		CNRIP1		NSFL1C	EGR11	GTF2A21	S100A92	DNAJA12								SIRPB1	OS91	SSR21		UBE2W		PSMD14	KDM5B					C7orf731					CFLAR						HP1BP3
MRPL52		PLEK		HECTD11	ARL4C1	ADPGK1	TMEM107	CDC262								NDUFAF3	GNLY	PCMTD11		BZW1		FBL	LMF21					UQCRQ3					PCM1						CEP57
COX7B		TET2		SH2D3C	VPS35	ABHD31	HUWE12	SEC61B2								RNF187	UBA2	PPP4C1		ZC3H11A		NUDC	NCKAP1L					BAZ1A1					HMGN1						VIMP
KIAA0430		HHIP-AS1		LYPLA2	ECD	BUB32	RP4-758J18.2	LAPTM4A2								CCT2	JAKMIP2	HPS1		SAMD8		ACBD3	BNIP2					YBX13					DFFA						SLC39A10
EFCAB14		PLXDC21		PABPN1	UCHL31	EMC3	PSMB72	CD1642								FBXW5	BUB1	BCAP312		BTG1		MAPRE3	OSBP					DDIT43					NCK2						NFKBIZ
FMNL2		POU2F1		ST8SIA41	AVPI11	CYB5R41	SRSF111	ADD33								PRKACA	TPST21	CPNE11		AIDA		ZNF704	MGA					GNB22					BAZ2B						HERC2
CYB5A		ALDH2		SELO	REL1	ERICH12	SMCHD12	HPS12								SASH3	EPS8	SERPINA11		UBA1		SRSF91	TOP2B					ATP5B2					ANAPC7						RCAN3
CD209		ZC3H12A		TK2	TSC22D3	CHD4	PRKCD3	FNBP42								YIPF3	TXN3	SBNO1		AKT1S1		LINC00324	CUL3					UQCRC21					SASS6						MCL1
TMC6		CASS4		PELI2	PSMB61	PRKCSH	FIS13	HNRNPC3								PRPF40A	RAB4A	MARK3		NAIP		RBX1	PAPSS1					CHD12					KDM3B						ARGLU1
OSBPL8		HSD17B41		TMEM144	FAM49A	PDS5A1	HSPA1B2	MRFAP12								SOS1	CCDC97	ATP5D1		PDCD4		EIF3I	RCOR1					RBM331					RBM6						CD44
TSTD1		TAX1BP3		SLC15A31	CELA3A2	VIMP2	ATXN32	C9orf721								RIN2	CEP78	HNRNPU-AS11		XPO1		TCEA2	SMURF2					CALM32					ZMAT2						ARHGAP5
PHF1		ZNF638		TREX1	LIMK2	SAMD9L2	LAMTOR12	MARK33								BUB3	UROS	NEDD81		HLA-DPA1		WBSCR22	RGL2					ACADVL					VPS41						ARAP2
PLXND1		TUG1		UBE2K	PRKAG2-AS11	RAB22A	MAPK8	PHIP3								RUFY1	CUL5	MRPL331		OPN3		SLC43A3	UBTF					TMED101					NARS						KIAA1109
FABP5		SYTL2		PPCS	OS91	C1orf1222	LRIG2	CYLD3								RAB7L1	NAPA	RGS22		ACTR2		SRM1	UBE2G2					TMEM2591					JADE2						FAM204A
SLC25A19		SMEK2		MRPL342	CD632	TREX11	UXS11	CAPZB2								SERTAD3	DAP3	ACAP21		MARCH6		PBDC11	SPG71					STAG21					EZR						MAP4
CLEC5A		EGFL7		FRAT2	CPM1	PDS5B2	JUN1	SF3B14								ZBTB441	UQCR10	S100A43		TRIM22		ARL1	ZNF281					SNX31					BRWD1						PDIA6
EGLN3		PIKFYVE		CAT	KIAA1683	PRPF38B1	METTL25	CAPNS12								NCOA3	VKORC1	ST132		TDP2		MPP1	SH3GLB1					ATP6AP22					LIMD2						ARL4C
RP11-145M9.4		COL18A1		MAP2K7	HSP90AB11	GLG11	CCL4L21	ATG122								CFD	CNOT21	C19orf242		EIF4G2		LSM7	SCFD1					ANKRD111					LPIN1						SDHA
RBM5		RNPEPL1		SRSF4	LTBR	ARL8B2	SH3GLB1	GUK13								MYADM1	TMEM259	CST32		ITCH		HSBP1	PLAGL1					SCAF113					REPS1						TTTY15
PRPF8		DNAJA41		SLC9A3R11	SRSF22	AGTRAP2	TAOK11	CREG12								CD2BP2	CNOT1	COX6B11		MAT2A		ACOT7	SLC25A291					BANF12					CAPZB						ZNF326
IGF2R		IGFBP7		PTTG1IP2	FILIP1L1	CD2BP22	ZDHHC3	PABPN12								VIMP	RP11-362F19.1	ATRX2		ERGIC1		PRMT1	TNKS2					PCBP23					RAD1						IQGAP2
RRP1		DHX36		HIATL1	LYAR1	PSMB10	PIGK	DDX57								VPS53	CCDC77	SF3B14		TSPYL2		GRPEL1	CREB3L2					C20orf242					CNIH4						HLA-C
LDHA		CARS21		FEZ21	VPS37B1	ATG16L23	CHCHD4	UQCRC22								MYEOV2	C19orf241	PTPRC2		MTMR3		IER3	ISG15					PABPN12					YTHDC1						PUF60
RLF		DNASE2		NUP210	C19orf59	ARID4A2	HIBCH	SERBP12								NDUFA31	NR4A21	HNRNPU1		ZSCAN16-AS1		HSPA5	SFXN3					YIPF42					UBR4						MLLT6
ANKRD12		MIA3		WDR41	MRPL48	FBXO92	EIF4B2	PAK22								UBXN11	OARD1	PTBP32		USP12		UMPS	AKAP8L					BRWD12					SLFN12						GNAI3
KIAA1147		GAB3		POGK1	SELM1	UBL51	SH3YL1	NDUFA15								PPP1R2	PHB	CDC26		PCNX		ZNRF1	NPRL2					STT3B3					UTY						EXOSC8
SESN1		PSIP1		C21orf91	RAB34	AP3D11	DALRD3	GRK62								CHMP4A	BAG1	TRPC4AP1		SLCO2B1		SPRY1	PTPN12					EIF4A23					SMIM7						HNRNPH1
USP14		RAD21		APAF1	DAD11	CLCN71	LRRC571	GMFG1								ARHGEF2	SLFN11	LCP11		PTBP1		TMED9	RRAGB					TUG12					BDP1						GRSF1
SPIRE1		R3HDM4		TRIM331	LPCAT11	ALDH3B11	PIGB	TMEM2193								LIMD1	CEP85L	CKLF		ZYX		LYL1	METTL3					MRPL512					UBE2Z						PTBP3
SCARB1		LCOR		AP2B12	POMP2	DHRS4L21	EI241	LSM33								CDC42SE2	CNIH4	CXCL162		FCN1		XRCC5	WDR75					CASP41					NUMA1						SAMD3
CREBL2		MARK2		EGLN11	NDEL11	CHPT11	AC002117.1	ATP5L								DENND5A	PTGIR	TUBB4B		AP1G1		PMF1	SLC38A21					USP342					POLR2J3						UBE2Q2
DCAF7		A2M-AS1		MRPL201	GAPDH1	ICAM41	LRP11	ANKRD123								EML41	ZFAND6	SRSF111		PLOD2		FKBP81	ARNTL					EMP32					WDR13						MRPS16
GNPTG		LINC009691		LTN11	NGLY1	SIGIRR	UTP61	MZT2B2								HSH2D	CEACAM3	PHIP2		MYO9B		NFKBID1	TMX3					CHCHD102					G3BP1						TAP1
MYOF		TUBGCP21		RELB1	MPHOSPH61	MRPL331	SLC37A1	PET1002								CHMP2B	CDKN2B	PAK2		FCHSD2		TMEM18	CDK2AP2					CDC37					RANBP2						RGS19
BANP		C1orf52		MSL11	NDUFV21	NFATC2IP1	ARHGEF71	EEF1A12								KLHL24	MRPS12	ARL6IP4		PPP3CA		PSMA2.1	TLN1					ITSN22					TCEB2						NMT2
SNX5		SEC31A		GSE1	NDUFB5	NDUFB21	AGO12	ARHGDIB2								UBR21	DGKA	DDX462		YTHDC1		SDSL	BDP1					TXNL11					CSF2RB						ARHGAP15
ETNK1		GRIPAP1		LAMTOR21	INTS6	TKT2	PHB22	CNPPD12								TKT1	PDP1	ITGB2		ARID3A		NME4	UBR4					TIAL12					YARS						DR1
BEST1		ZNF1061		WWP2	GRASP2	HLA-C2	VPS541	TGFB14								RWDD1	MRPS25	HEXIM11		RNASEK		CHKA1	RALGAPA1					SEC622					NDFIP1						KLF13
TUBA1B		TACC1		GPAA1	CTSB2	PDPK11	RUVBL2	PSMB93								RP11-386I14.41	HBB3	TOMM201		TBC1D14		MARCH3	DACH1					ATP5J21					PDLIM5						TNRC6C
FAM127A		RC3H1		S100A42	ERGIC11	EIF4H1	EIF4ENIF1	STAU11								SIGIRR	RNF166	PJA21		HERC4		SAT2	G6PD					SELT					GSTK1						RAB11A
ACTR3		CDC37		ATP6V0D11	LRRC59	RIF1	PLIN3	SEC624								CACUL1	SNRPF1	VASP		SDCCAG8		MRPL171	EFHC2					SEPT22					MYCBP2						PFDN2
TCEB1		EXOC6		GLTSCR21	WBSCR22	TMEM9B	FPR12	ARHGEF15								DNAJB6	ADSS	CNPPD1		SH3KBP1		FXYD1	SLC25A36					EML42					UNKL						CCR7
CREM		44627		RNF216	NOL71	UBXN111	CD7	BTF33								TIAL1	SESN2	NXF11		CCDC170		RHOB1	CBFB					TMEM50A1					ATAD2B						UBL5
CTNNB1		HECA		EMC10	SPINK12	RBMS12	TANGO2	PPP4C1								MRPS21	ALDH2	SLC25A61		NT5C2		FBXO34	HERPUD2					TNFAIP34					SLU7						SLA
TPRG1L		ANKRD111		CTBP2	CKS2	ERCC12	NEK71	PRRC2C1								CNOT6L	GIGYF2	TRA2A1		PPP1R15A		C10orf111	SLC35A3					ILF3-AS11					SAMD9						TCF25
PPP1R14B		FAM120A		NLRP12	OSTF1	TES1	CLN81	PSMD42								LINC00877	SLAMF7	CORO1C1		LUC7L		NIFK	PPP3CA1					FGD32					HLA-A						ODC1
MECP2		ARHGAP41		MRPL54	RER1	TMEM1232	PAQR71	RAC22								SCIMP	MRPS23	UBA521		HBP1		PSMC1	PRKAG21					TAGLN23					DDX23						RHOF
CLDN23		MANBA1		ABR1	TNFSF122	CFD	KIAA0319L1	RBM62								UVRAG	SNORD3A2	MRFAP11		PAPOLA		B4GALT5	CDKN1B1					MATR32					VPS16						SH3KBP1
TRPS1		PHKB		NPIPB51	FOSB1	CDK122	EMC8	PJA23								HNRNPH11	CISD2	MATR31		AP2B1		RTFDC1	APEH					FAM162A2					SLC4A1AP						CD81
MINK1		CFL1		FAM105B1	CYC1	HNMT2	CD101	SMDT12								HERC1	EFTUD2	GNB11		MAPK1		CBX1	SSR11					TMED91					ADPGK						ESF1
ATP1B1		TMC61		TRAF3	JMJD6	DENND5A	THBS12	UBALD22								ABR	MKNK2	ATG121		MAP4K4		FADS1	TAB3					PCM12					ZNF655						CDC42SE2
TCN2		PPIP5K2		USP7	GNG5	HIPK11	MTX21	TUFM2								ECHS1	ITGB2-AS1	TCEB21		TBC1D22A		HDDC21	TRIP4					HNRNPH12					SNORA76						IARS
NEK6		MAP3K7		FXR1	C1orf1622	PRKX2	SUCO	CASP43								MFNG	GATAD2A	HNRNPA31		GOLIM4		CST71	MAML3					RNPS12					XRN1						NUCKS1
COL4A3BP		LRCH4		DENND4B	DDX212	PTGER2	PLP21	CD472								TOB11	GTPBP4	STAT62		UGCG		BRIX1	CD58					HAX11					DENND1B						ATP2B1
OLFML2B		HERC41		CERK1	SAMD11	ATP6AP12	CBX11	CALM33								UBE2I	CPA13	MKNK21		UPF1		PHB21	DPP8					FNBP41					BSDC1						SP100
RDX		EIF4G3		KIAA04302	SLC52A21	LINC00877	HGF	RP11-349A22.53								UBA52	UBALD2	FAU		NF1		SUMF21	PPP1R15B					TCF252					RP11-212I21.4						GON4L
SEL1L3		CEP350		EMB1	SMAP21	IDH21	CLNS1A1	NDFIP12								ATP6V0E1	L1TD1	MAFG		BAZ2A		NDUFAF2	PBXIP1					NHP2L11					CHD7						COX5A
SCPEP1		USP8		FGD6	PTRHD1	MARCH6	ARL4A2	CALR2								ATXN2L	CD53	FNBP42		TUG1		MFAP1	DOK3					DHX361					DICER1						CYLD
NCK1		CD37		MATR3	SNAI1	WAS2	TIPARP-AS1	ANP32B3								CGGBP1	CNTLN	MCL14		PARP14		C14orf2	MARCH8					HNRNPH32					ZFAND6						KCNAB2
NPEPPS		MYO15B		TMEM43	MIR4435-1HG	RBM231	ZNF611	CD483								RAP2A1	NOP58	COMMD61		NET1		CERS2	CLTC					SPCS22					CELF1						PSMA7
RALBP1		RALGDS1		COMMD81	CCNT1	CHCHD101	MRPL32	TSPYL13								CPT1A	ARMC8	UQCRC21		CTBP1		MTDH	FAM217B					HMGA11					SLAIN2						MBOAT7
MDH1		CBX5		HBP1	IFITM22	PUM21	IKBKAP	MTCH12								CCM2	IMP4	OSER11		TET2		DUT	TMPO1					COX7B1					GAK						KLF3
ANKH		ETFB		ELK41	PTMA	STAG21	DDOST2	SRSF92								UTRN	MYOF	SF3B51		MZT2A		SNRPB2	KPNA1					LRRFIP13					ROMO1						AHSA2
CLEC10A		RTN3		C6orf621	CD92	PCF11	TSSC43	ATP5J23								U2SURP	TMEM170B	ANKRD12		SERTAD2		FKBP4	PARP12					BRK11					RP5-894A10.2						TECR
CUTA		ZCCHC21		PISD	PMPCB	SNAP291	PMPCB1	HIST1H4C1								DAD1	MS4A4A	PABPN11		GDI1		PHPT1	MOB2					MRPL201					SELO						SET
HPCAL1		AZI2		SEMA4A1	PPP1R101	CLEC7A2	GPR180	ATG34								PRPF4B	GS1-251I9.4	MARCKSL11		LINC-PINT		RP6-109B7.3	DIS3					PPIG2					PTK2B						HAX1
HMGN1		DOCK5		AMD1	B3GNT51	CIR12	VPS52	SNHG72								ELF11	PFDN6	ARF1		DENND5A		TNFRSF4	DENND4A					NOL72					TLR2						SPN
VAC14		NRD1		LGALS13	BTF31	SNRNP2002	ZFAS12	HNRNPA04								FKBP2	DTX3L	FAM96B		FGD5-AS1		SUPT4H1	C16orf54					AP2S12					PRKACB						TSG101
G3BP1		IRS2		GNS1	TOB1	MBNL12	PHF20L12	STRAP4								SEL1L	UBE2E3	RAB5C1		PHF3		SCOC	ADARB1					LUC7L32					TYK2						CLK1
PDIA6		TRA2B		ARRB22	C1QB1	NT5C22	TFRC3	LCP14								NUFIP2	RTCA	DDX60L1		COX16		EIF2S1	PHF11					EIF4G22					STXBP3						SRRM2
IST1		PBRM1		RBM22	SERPINB11	ATP6V0E1	LARP11	OAZ23								LBR	RUNX1	HLA-DQB12		RAB5B		MPC21	DENND4C					PSMB3					ORC4						LINC-PINT
CLCN7		ARHGEF401		MKRN1	PDHB	ZC3H151	MOB3A2	SMAP23								LRPAP1	UBE3C	CLIC12		EWSR1		PCBD11	SLC46A3					FMNL13					C3AR1						FAM208B
HMG20B		TMC8		ALPK11	UBE2M1	ABR2	LTBP3	PRKCQ-AS1								RICTOR	UGGT1	NDUFAF31		MORF4L1		GRASP1	SYNGR21					ZNF6552					VPS37B						ARID4A
BAG3		HERC1		LPCAT21	NDUFS4	CERK2	RAB40C	SNRPD31								SH3BP21	RARRES3	PRRC2C		SLC25A24		NME11	NUP621					SETD5-AS12					SNX6						GBP5
TOM1		ADARB1		ARMC10	TUBB2A	ZNHIT1	SIDT21	HNRNPU2								BNIP2	RBM42	SNRPE1		BTG3		SIVA1	ZNF254					ACTR31					FKBP8						CASP1
CD2AP		NDUFS8		SMAD51	ZFAS11	PTPN21	METRNL2	TMEM50A2								IDH2	RUFY3	FTL		PDS5B		RHEB	C6orf89					VIM2					TYMP						FYB
LONP1		ATP11B1		KCNAB2	SDC41	TIAL11	U2AF13	POLR2K3								POLR2E	GIMAP81	TAPBP1		LDLRAD4		RHOH	PPWD1					TLN11					CLK4						APPL1
AP2B1		SMARCC1		ARAP2	MYL12A	ELF12	ADI1	CELF24								TMED10	SLC39A1	PPP2R5C		STAT6		MT1F	PHF31					IRF12					IQSEC1						BPTF
KAL1		IDH2		GNB1	LDHA2	CREBRF3	TMEM179B1	COPE1								SMARCA2	ACLY	WHSC1L1		BAG3		EIF5A	GPS2					FOXN31					THOC2						EIF2AK2
		PIK3CB1		WDFY2	SNRPD1	YTHDF31	NPRL3	CLIC14								RNMT	LY86	CD300A		FKBP8		MRPL3	AP2A21					SECISBP22					HDLBP						CHMP4A
		VEZF1		MAP2K21	NDRG12	TNKS22	BTG12	IFNGR22								AL592183.11	USP251	COPE1		MFSD1		SPNS1	CASC4					HIST1H4C3					TMEM165						RPAP3
		SLC44A2		CXorf38	INSIG1	SLC31A2	HIRA	ARL6IP52								GSTO1	MITD1	SRSF71		KDM5C		COX5A1	DDX41					RBBP43					GOLGB1						COA4
		C1orf122		TMX3	TMEM158	POU2F22	ZNF385A2	MYL62								TMEM176A2	DPM1	PPIB1		RBM12B		CLTA1	CWF19L21					EIF3A2					CCNDBP1						ARL5A
		ARID4A		DHX15	UBAC21	MRPS51	INTS12	KDM3A3								CHCHD10	FBXL51	POLR2K1		KIAA1109		LSM2	KMT2B					MAF11					LUC7L						RBM23
		SHPRH		SNRNP701	PRDX61	LMBRD12	PLAC81	LRPAP14								HDAC5	GLUL2	RNF130		SF3B1		PMVK	BCAP29					R3HDM42					DNAJC5						CPNE1
		FBLN2		SESN3	SLC1A52	SRSF91	CYP4F3	KCMF11								CDC123	RP11-65J3.1	STAU11		NUP62		H3F3A1	TOPORS					PRPF4B2					TCERG1						CHORDC1
		CSNK2A1		GGA1	BEX4	ATXN2L1	ZBTB201	NDUFB8.1								MTMR11	HBA21	SRRM22		C5orf24		GLOD4	AES					TGFB12					FAM134C						FOS
		MSH3		GPATCH2L1	BCAS21	KIAA09301	EIF3J-AS1	BRD42								HBP1	EXOC3	BRD41		ZNF267		NDUFA5	ZNF224					PSMD72					SP1						GIMAP5
		IQGAP1		RP11-145M9.41	CLU1	NCOA42	PDE8A	SEPW12								TBC1D9B	JOSD2	ACTN1		UBE2D3		LSM31	RNF19B					TMA72					NT5C						CCT8
		CTNNA11		PHF32	STAT31	SKP1	RERE2	MYEOV22								ABTB1	FAM98C	SNRPD21		NUCKS1		CYCS1	SHPRH					RAD23A1					STK11IP						NUTM2A-AS1
		DCTN4		SLC6A61	PAG11	CSK3	C10orf541	SRRM23								SLC24A4	SLC33A1	POMP1		TGIF1		EIF4A3	KIAA2013					ZNF7063					ACO1						CALR
		IFI27L21		LYPLA12	DUSP5	COPS31	XIAP2	TSG1012								MX2	CCDC1121	ACTG13		WBP1L		SPAG7	IL6R					EIF4H2					CD44						PCED1B
		CBX3		NBEAL11	CD682	TOR1AIP11	DOPEY22	KMT2A3								TMC8	TSC22D31	CD591		IGFBP4		CLNK	MAGT1					HNRNPM1					CHCHD2						ARHGEF3
		ZCRB1		DPYSL2	HLA-DQA21	HSH2D1	SMDT11	NUCKS12								MMADHC	XBP11	SEC621		ATG7		ALOX5AP1	KIAA0907					TSC22D34					YTHDF3						PAPD4
		KDM2A		GBP1	FGD4	MAZ1	GPBAR11	MCL14								CPNE1	DDRGK1	EEF21		AGPAT6		ANKRD37	USP16					ST131					FUS						SIT1
		CARD8		TPST21	ZFP36L22	RUFY1	WTAP	CDKN1A2								SOD21	BLVRA	MTCH11		RERE		CEBPZ	MAPKAPK21					MTRNR2L122					ZBTB20						SUZ12
		DYNC1LI2		ARHGEF3	VPS37A	ZC3H7A1	VCP1	MSN4								ZNF451	TAP2.1	ATP5J1		IFITM10		RAB20	NUPL11					POLR2B1					GOSR1						TIMP1
		FBXO7		ATP5O	LIMS11	PPM1A1	TRAPPC31	SF3B22								SNX18	BTN3A1	ACTN41		CPQ		FRG1	CTA-292E10.6					RAP1A					SEC61A1						INO80D
		XAF1		NCKAP1L1	TMCC3	PIM33	PDHA11	RABAC12								SFMBT2	OCIAD1	ATG31		H2AFX		ANXA6	EXOC4					NEDD82					KDM6A						CALM3
		ABHD3		CORO1A2	NDUFAF3	NUDT11	EIF3K1	RGS24								BCL7C	ABHD11	SUPT5H1		RC3H1		PCMT1	LUC7L31					DHRS71					TGFB1						OGT
		PTEN1		CPT1A	PGS1	HBP11	GZMB	SYNE2								SERINC11	FBXO6	CALM3		ADAR		EXOSC1	LRBA					PAFAH1B11					OSBPL3						ZFP36L1
		TPSD1		GGA3	PPP1R15A1	ARHGEF61	DENND2D	SNRPB21								ETNK1	MRPS16	FXYD52		CREB1		PYURF1	ATP6V1C1					PSMB41					EIF4G3						SRSF10
		HNRNPUL1		HSH2D	PTPRE1	SEC31A2	CD372	FAM96B2								UBA1	SPATA13	ID21		GBE1		LAPTM4B	ALDH16A1					PSMB12					PTGER4						TMBIM6
		C19orf83		7SK.2	NTPCR	TM2D12	SDHD	RSRC22								FGL23	PLA2G1B3	YPEL31		MIR24-2		TOPORS-AS1	SLU7					KAT6A2					PPP1CB						PSMD2
		PSMD1		TRIM28	FLOT1	ABCC31	HOPX	PTBP34								PSMB61	DCAF11	TGFB11		UBXN7		KIF13B	KIAA0232					RASSF33					RBPJ						STK4
		TTC14		FAM110A1	S100A121	NFAT5	FZR1	ARRB24								ARHGDIB1	ATP5D	ARL6IP1		RCBTB2		MAPRE1	UBE2K					EIF2S21					LMAN2						NDUFS3
		DLG1		MLF2	LRG1	MLX1	AC093323.3	YPEL33								PSMD4	SNRPA1	PET1001		KANSL1		SLC11A2	SSH1					PET1004					GNB2						TYMP
		TBC1D1		M6PR2	MCTP2	LMO22	UAP1	ACTN43								DHX9	AREG3	CASP41		MSI2		PLP2	MYCBP2					CCT81					SRSF1						ITGB2
		NFE2L11		PEX26	IFI35	ILK	PMF1	TOP13								FAM101B	CCDC28A	SNRPD31		TMEM33		SLC25A111	XPC					VPS13C1					TMEM173						VDAC1
		STT3B		NDFIP11	CCNH	C12orf571	ZNF3262	TCEB24								TAF15	PEX16	PSMD41		HNRNPC		ALDOA	C14orf159					MRPS18C1					THSD7A						NEAT1
		LENG8		C15orf39	RP11-76E17.31	RSRC21	TMEM106B	PAIP21								TNFAIP81	AKIRIN2	RALBP11		LUCAT1		EAPP	PNKP					PTP4A22					CTBS						CAMK4
		LCP11		PTP4A22	ITGAX2	KDM1B1	POM121	ZNF7062								TRAM11	SHPRH	UQCRB1		NRAS		BACE2	TMEM106B					KHDRBS11					PDIA6						STT3B
		RASGRP4		NDUFA131	GCA2	ZNF703	NDUFB71	ARF62								TBC1D10A	RBM15B1	DSTN1		MAP3K8		TXNL4A	FUBP11					OSTC2					WDR48						ANKRD36
		SFXN1		HERC11	SLC35D2	DGAT1	MTL5	MYH94								ZNF6521	YIPF6	EIF4B1		FXR1		TMEM2511	BASP11					DNAJC81					RAD23B						YME1L1
		HTT		EML3	HAVCR22	CCAR11	TUSC2	RALBP13								C11orf31	TMBIM11	AES1		ZC3HAV1		ITGAE	ALDH3B11					ISCU1					ITGB7						SLC38A2
		SLC39A11		ACAP21	TUBB4B2	MAGOH3	MAPRE11	TAX1BP11								NAA381	KNOP1	GNAI21		SCD		TMCO1	UBAP1					ROCK11					GOLGA1						H3F3B
		AFF41		GATAD11	ACTG12	MRPS18B1	PSMD14	OCIAD11								RRP12	BRD3	TOP11		LMF2		MMADHC	MLLT61					DPP71					CMTM6						MRPS31
		FRYL		SMNDC11	PHLDA21	TMEM176A2	MEMO11	MTPN4								TOR2A	ZNF12	ATP5J21		PLXNC1		FIBP1	CCAR1					CKLF1					KIAA1147						SAMSN1
		ASIC4		FAM134C	CPA22	OTUB12	SNX111	GNB12								PTTG1IP	REST	VIMP1		GPI		RPF2	CYHR1					CBX33					CR1						MSN
		LONP2		PARP11	RTFDC1	EXOC72	TTC7A	RAB5C1								SKAP2	ANPEP1	TSG1011		ZBTB38		ECHDC11	EIF2AK1					CSNK2B1					CTAGE5						FKBP2
		ARHGAP30		RNF125	SRGAP11	SQSTM13	HEBP21	EIF3E3								TIPRL	TSC22D4	OAZ21		PADI2		HMGN2	SURF41					C19orf531					SPAG7						FAM120A
		GPATCH8		LCORL	FABP51	SCP23	JUNB3	STAT63								CTBS	RBM12	ANXA2		PIK3AP1		APRT1	SMPD1					CTSC3					SEC14L1						DOK2
		CCS		BAG5	LUCAT11	SHOC21	SETMAR	POMP4								RUNX3	EGR2	ATP5G21		CHD1		LAGE3	FAM46C					PKN12					ITGA5						BRWD1
		CHD6		RNPC31	SFSWAP1	FAM105B2	WDR5	GDI21								CCNK	ANAPC13	SRSF32		TFE3		CRTAP1	SYS11										LTB						TM9SF3
		FTX		EPC11	HNRNPU-AS11	NAAA2	NUCB12	DYNLT12								AP3B1	CNOT11	PDCD6IP2		EMD		UFSP2	DCAF5										CHST11						GIMAP4
		SOD11		RPN22	PTPN1	UBE2M2	NOP14-AS1	VKORC14								GSTP1	RBM45	RABAC11		RBMS1		HHIP-AS1	PFN11										RSPRY1						SRI
		EP300		ARHGEF13	JOSD11	CFL12	BRI31	DSTN2								C1orf561	DDX18	GNS2		GADD45B		WDR43	REEP4										DPM1						PPM1B
		GPI1		CDK5RAP31	ATP2B1	LINC006572	ADAM103	MKNK21								ZNF638	MRPS11	CAPZB		SURF4		CYB5R1	CCDC159										EFCAB4B						TMOD3
		WHSC1		PDCD10	COX20	TTC172	CCDC149	SPCS32								GGNBP2	CD631	AFTPH1		APOBR		THYN1	ZNF107										FMR1						ACTG1
		RP11-94L15.2		RAB5B1	LRRC8B	PRDX4	TP53I131	RSL1D13								TLE3	HK1	TMF11		FAM126B		PNMT	TRIP11										MYD88						GRB2
		LINC009361		SSRP1	REG1A2	ZC3H11A2	CTD-3138B18.5	NDUFB12								POLR3GL	HIF1AN	MTPN3		RLF		RRAGA	ITFG1										ESYT2						PDCD7
		ZBTB381		CDYL	PLBD1	TMED71	ACSL5	RNF1872								PRKAG21	ATG9A	NDUFA12		MID1IP1		PSMA51	PPM1B1										CMTM3						TXNDC12
		RAB4A		H2AFV	PTMS2	SNX141	THAP51	KRT103								GNAI2	TBC1D14	CAPNS1		PATL1		IGFBP7	ATP6V0B										CCZ1						UBR5
		YPEL3		IFI161	H3F3B2	CCDC109B	NFKB22	CHMP52								RALB	MBTD1	ANXA111		KYNU		P4HA11	UBA3										MGAT5						RABAC1
		SLC39A10		ZNF3261	MAFB1	USP37	GZMA	PCSK72								NDUFA10	VAMP4	SF3B21		NEK7		FDX11	AKAP8										CREB3L2						UBXN4
		CD33		SOX4	MIDN2	TAP11	CTNNA13	TUBB4B3								TMEM123	GTF2H5	POLR1D1		KIAA0930		THOC7	UBA7										SYNGR2						VOPP1
		ZNF609		DIDO11	RP11-290F20.31	PKM2	PIK3CG1	RNF11								TFEB	SEPT11	PHC22		SH2B3		MGMT1	DNAJC2										CAPZA2						TTC39C
		PIAS1		UTP6	IRS21	NUP2141	WDR27	CST32								TRIM27	PRNP	HIST1H4C		TTC37		PSMA1	C19orf25										NOTCH2						XPC
		CCDC14		SPECC11	INS2	UBN11	KIAA14321	COPZ11								GNB2	DNPH1	TMEM50A1		ZMIZ1		TMEM126A1	RAB2B										ATP11B						TTC3
		PDIA31		MRPS12	PLEK1	ATXN72	SNRPD11	SEPT72								ICAM4	FPR21	SERPINB13		FUBP1		LRPAP11	CCNT1										RALGAPA2						RBM4
		TXNRD11		UGGT1	HMGB22	ZNFX11	PPCDC1	SUMO12								VPS81	CXXC1	UBR41		FURIN		PARL	FCHO2										TSTA3						BST2
		VAT11		WASH4P	HLA-DQA11	TNFAIP81	CTSW1	SRI2								NCOA41	FAM102B	PAIP21		CHD4		NDST2	LRRFIP2										ARHGEF2						PRR13
		HIPK3		DDB11	CTB-61M7.2	CHMP1B1	ZNF71	PPP1CC								SSR31	CEBPD1	ARRB21		JAK1		DIP2C	CSNK1D1										PI4KA						RSF1
		GTF3A		HSP90B11	AMY2A2	TMEM134	PRR14L1	NOL73								ARHGAP30	COA5	TERF2IP		HLA-DPB1		TNFRSF12A	FAM136A										MAGT1						CASP2
		TNRC6C		PRRC2A	EZR	FCGR3B	NAMPT3	TRABD1								EMC3	HERC5	RBM61		CAPN7		KALRN	ATP13A31										CBWD5						MBTPS1
		CTSB1		C2orf68	PNPLA81	MAP43	SLC36A1	WNK13								VPS13C	CPSF3	UQCRH1		TIAL1		ACSL41	NAPG										TBC1D1						ITGB1
		WDR82		CCR1	TMEM14C	ATG121	TGFBR22	MARCH61								FBXO9	PMM1	CHMP4B1		PPM1B		CHCHD7	SMC6										LRRFIP1						SS18L2
		PJA2		RGS141	HRH21	SZRD1	RPP14	CHMP4B2								DR1	ZUFSP	RNF11		ITGA5		BOD1	TRNAU1AP										PNPLA6						GNLY
		FAM129B1		EXOC71	RGS102	SOS22	PHTF22	ACADVL2								LMBRD1	WASL	SPCS3		SSR1		ARMCX6	ZFX										SP3						YY1
		FGD5-AS1		UQCRC11	TOP12	SRA12	PRF1	CUL4A1								RNF181	RRP15	UBALD21		NPHP3		LINC00996	CMIP1										RHOF						ABHD17A
		EPM2AIP1		TTC171	MT2A1	CGGBP11	HBEGF2	LRRFIP11								IVD	MAPK3	SLC6A8		CSNK1A1		WDR33	ZCCHC3										PAPSS1						PTPRC
		CEP57		TARDBP	RN7SL11	OGDH	CARD162	TUBA1B2								UBN1	NDUFAF4	TAX1BP11		SMAD7		RBMX2	KDM3B										TMEM115						TWF2
		KIAA17151		SEC23IP	TGIF1	RAB5A2	MFSD102	SERPINA12								ATG12	E2F3	AURKAIP11		CYFIP1		TP53TG1	CRLF3										AUP1						RHOH
		GIGYF2		FAM53B	RGS11	ATP5J22	FAM26F1	R3HDM43								RASGRP2	TIMM9	DYNLT12		SWAP70		PAQR5	SRPK2										FBXO7						MIER1
		CABIN1		MRPL16	CCDC112	LBR	KCTD121	ORMDL12								PNN	HMGA1	COPZ11		RGS10		TMEM50A	RUFY2										ICAM1						SRGN
		CHST111		IFFO1	CST72	OXSR11	CCL43	ACAP11								TEX264	RNFT1	CALR2		RNF213		TMEM134	PI4KA										TRAF3IP3						RBM28
		SMARCC2		PPP2R1A	VDAC21	TSTD11	VAV11	ATP5H								DNAJB12	SEPW1	IRF2BP21		VAPA		APOBEC3C	STAM2										MTURN						FYN
		RASSF5		ADSL	AGFG11	CD58	MDH2	GADD45GIP12								PPP1R17	C14orf1	SFT2D11		ARHGAP24		PSMC4	PML										ACAT1						SYNRG
		POLR2G		CTSO	ATP1B3	JKAMP1	ZFP911	SELL1								KLF11	SUPT7L	IER22		GAK		ZBTB161	KIAA0100										CORO1A						SPG7
		SLTM		RNF220	PNP1	C10orf321	SRGN3	MGAT4A3								SULT1A1	SMPDL3A	KCMF11		GNB1		ATIC	SP4										TGFBR1						FOXN3
		RSBN1		ATP5D1	ARL2	HIGD1A1	TMEM1921	C17orf622								HELZ	MAPKAPK5	EIF3H2		KMT2A		EMC71	MICAL3										CSNK1A1						OXLD1
		TNFSF9		HOTAIRM1	PFDN21	PTK2B2	PAFAH1B11	PDCD102								VHL	MAP3K11	IST1		PDE4A		MRPL401	CHMP1A										TAF7						LSP1
		HNRNPA2B11		ASXL21	S100P	CALCOCO22	STX113	JTB3								CSF2RA	GSN2	CHMP51		NUDT3		BTN2A2	STAG1										RASA3						SNRNP200
		CNPY2		SPG111	SNRPF	NDUFB4	RNF71	DCUN1D11								AGTRAP1	TBCD	LASP12		NOTCH2		CDC26	TTC39B										ADAR						CPSF6
		TMEM181		STIM21	TRMT6	OGT2	ATG13	HEXIM12								MKLN1	HSPA5	CTSA		DMXL1		CSF1	WDR70										PSMD5-AS1						YWHAZ
		CNOT1		SAFB21	MCL12	RBMX1	HM13	TBC1D10C3								WAS	ARHGEF10L	MPHOSPH82		SPAG9		SLC9A1	OXR11										TROVE2						MAL
		UGP21		ARL14EP	HLA-DPB12	NDUFA14	ITGA6	NAP1L42								PANK21	ANKRD50	NDUFB21		TSC22D2		FYN	THAP9-AS1										ZFC3H1						STAG2
		C6orf48		PDS5B1	PTX3	MFNG2	TNFRSF41	PSME14								RTF1	LTBR1	NDFIP1		SESN3		SUPT16H	RCOR3										SLC7A8						AHNAK
		ERAP1		RGL2	HLA-DQB11	TSR31	TOPORS	SAMD93								LINC006572	CCDC57	TM9SF31		TARDBP		TMED2	C5orf241										CBX7						FOXO1
		PSEN1		ADAP11	CXCL16	LRRC581	ELMOD21	SSR32								MICU1	JMJD8	STRAP1		ATM		PRPSAP2	TNIP11										XAB2						ZNF638
		KIAA04301		PSME3	PRMT102	ZKSCAN12	RP11-446N19.1	FMNL14								SEPHS2	MTA1	ZNF7062		ZBTB7A		ATP6AP21	SPOP										CMIP						EIF3A
		CTSC1		SCARB21	PHACTR11	ZBTB441	RTN32	TRAM12								TNIP2	SLC12A6	MSN		DEK		PSMD9	PILRB										SOX4						DNAJB12
		ARID3A		TMEM141	XBP11	FBXO72	BST22	GSTK14								TNFAIP8L21	NSUN3	CTSZ1		CSGALNACT2		OCIAD1	PTBP11										ZNF791						ZNF431
		FDPS		JAZF11	PHLDA11	PPP4C	DRG21	TIAL12								NFKBIZ1	ACYP2	SAFB21		SAFB		GLO1	EXOC3										DNAJC16						KLF2
		CHTOP		POLR2J3	APOBEC3A	NKG72	HLA-DQA22	HINT13								TPP11	MMS19	SEPW11		DNAJB6		RAD23B	TAF15										PAFAH1B2						IDS
		CANX1		MRPL21	ZBTB161	CLIP41	SLC15A32	SUMO21								MAP3K7	NCOA5	KPNA41		TTC3		ITPA1	STK11										EXOC5						PPP1R14B
		KLHL36		STAG1	HLA-DRB12	ARPC1A1	RP11-378J18.8	KPNB11								STAG2	PPP1R11	ACADVL		MGST1		UBXN10-AS1	MFSD11										AIF1						PLEC
		DDX6		NQO2	SELK	MYADM2	PCBP3	VASP3								USP8	MEGF8	MAP2K21		DDX27		MYO10	NAA16										ATP6AP2						WIPF1
		BSG1		DDX61	ZC3H12A1	LAT22	KIDINS2202	ACP12								PSMD9	MARCO	RSRC21		RNU11		CHCHD3	C1orf52										PACS1						TRIP12
		SECISBP2L		EP3001	SIK11	C14orf1592	RAN3	RAB2A1								ISCA1	SIVA1	TMSB102		CEP350		METAP2	PCF11										CD55						SMEK1
		ATP5G3		NOP56	CELA3B2	HNRNPM2	HAGH	AKAP93								SVIL	POLR3C	CUL4A		CD300A		CHMP4B1	POLK										SNX2						DDX5
		EPS15		TLR7	MAP3K81	MRPL202	NME31	SOD12								SEC11C	VKORC1L1	CD44		TMCC3		METTL5	ZNF24										TBC1D17						MICU2
		TBRG1		CASP21	SLC11A11	CYB561D21	SKAP1	SUPT5H3								SLAIN2	MLH3	ITGB11		USP36		ZBTB32	C9orf78										HLX						LINC00152
		RSRC2		CHTF8	HSPA1B1	KLHL242	MIF4GD	ERP293								TNPO1	RNPEP	SSR32		CLIC4		PPP1R14B	PAK2										CYTH1						ECHDC1
		SENP7		ABCF11	USP531	UBXN41	ZSCAN22	CD591								EIF1AX	FXN	PDZK1IP1		RP11-798M19.6		CMTM31	PIH1D1										CNR2						SEMA4D
		CAPN1		CLPTM1L	CSRNP11	COMMD71	TRIP121	AURKAIP12								CHD81	MED16	NOL72		GOLGA8A		POLR3K	TCERG1										LAMTOR4						SETX
		ATP6AP11		RAPGEF21	JDP21	OLIG1	NDUFB102	XRCC63								IDH3G	CELA3A2	RAB2A1		UBE3C		CBR11	ANKHD1										METTL9						FLI1
		ZDHHC21		NCL	ATF31	MAGED21	PCBD21	PFN12								TPD52L2	RP11-218M22.1	BACH1		ACSL4		PSMB10	SDCCAG81										MYADM						STK17B
		MOB3A		PPTC7	OSM1	CCNK	VPS391	LMAN23								SRSF9	LAMTOR5	TYMP		HGF		REEP51	RAB11A										GLTSCR2						CDC14A
		STAT6		ITGB2-AS1	ELL21	PCYT1A1	GORASP21	MARCH22								TSTD1	NOB1	BSG1		KLF4		HDHD3	GATAD1										CAND1						SFT2D1
		BMP2K1		ATP6V1H1	CTRB22	RAB7L12	ARHGEF14	EIF5B2								TXNRD11	NCAPD2	COX201		WNK1		NDUFA2	TNRC6A1										TSC22D2						HNRNPH3
		CREBRF1		TEX264	NFE2L21	AZI21	RP11-57G10.8	CCNDBP13								UBL51	QTRT1	GOLGB11		TNRC6B		STOM	CDKN2D										BAG1						NUCB1
		AFTPH		SELT	HSP90AA12	MTCH11	PSMA11	MXD42								FIBP	PRR7	LRRFIP11		ZNF292		AC016629.8	FAM208B										PIK3C2A						BDP1
		ZNF618		RAD501	LINC009362	GNAI22	PUF601	VIMP3								LY96	NMRK1	OAZ1		STK17A		PDCD51	AC084018.1										VCPKMT						ATP2B4
		CD2AP1		TATDN1	HLA-DPA12	DOCK112	FAM169A	ARL6IP13								FAM13B	CD141	SRP91		PIK3R5		PNP	ZC3H13										PCYOX1L						PSTPIP1
		ABTB1		PLCG21	HERPUD12	RBL22	GALNTL6	LUC7L34								SGTB	FGFBP2	MYL12A1		WBP5		SRSF3	GOLGB1										ARHGAP30						ACAP2
		UXS1		CASP8	ASPH1	RPA32	LCP21	ARF12								ATP5J2	PEX11B	SRSF91		CMTM3		CERS4	SRSF5										EIF5B						NKTR
		PPFIA1		APOPT1	CHD1	GGPS11	AC073115.7	C9orf162								PITPNC1	MED1	TMEM167A1		IL1B		TPSD1	SUPT6H										YIPF3						HLA-DPB1
		LRPAP11		VMA21	NLRP3	PTTG1IP3	LINC00484	AP2M13								ACO2	GLRX1	AP2M12		GANAB		ST8SIA6	RAP2C										TMEM259						CDK11A
		SPG7		BSG2	CEBPD1	TMEM50B	CD553	DDT3								DNAJC2	FAM3B	R3HDM4		EMR2		PHF201	PLXDC21										RCHY1						SETD5
		RBM26		PARVG1	IGSF61	SMC1A1	ADAM171	SLC6A8								ARL8B	GCNT2	GDI2		XAB2		NRP2	LAMP2										ITGB1BP1						PRPF38B
		FAM60A		IPO8	JUND2	SLAIN22	LMF1	EID12								SLC9A3R1	SNUPN	KMT2E1		KMT2C		POP51	MTERFD2										BCAP31						PHACTR4
		MYL12B		SNORD3B-2	FOSL22	WDR45	NEU12	IRF2BP24								ARHGDIA	IL16	NOSIP		CACUL1		DHRS7	KIAA1919										CNN2						ATRX
		NT5C		NDUFS6	FOS2	ANAPC51	CYLD2	C20orf24								WNK1	MAML3	TIAL11		USP34		GNL3	ZYX1										CCPG1						BANF1
		RGS1		PBX2	TREM1	LARS2	TCAIM	ANXA14								RAB8B	RTN1	SAMD91		EFCAB14		NDUFB71	PPP6C										ASL						NCOA3
		THUMPD1		KDM5C	FPR11	SEP15	MRPL522	IKZF13								SMC5	GK5	DDT1		MAPK6		SNHG12	KPNB1										INPP5A						AP2A1
		TTF1		CLTA	CENPU	GOLGA42	SNX61	MDH21								AZI2	TANC2	JUNB4		R3HDM2		COX20	NAP1L4										SP110						ATP11B
		PIM11		ACAA2	SH3BP5	MRPS211	GPX41	EIF2S32								CDK12	TNIP1	FMNL11		IQGAP1		TESPA1	YY1AP1										RP11-849F2.8						TES
		RBM10		SUMO31	GADD45B2	KLF111	ANKRD26	TMEM2302								RAB21	ACAT2	DNAJC31		UBALD2		PSMD81	AP1G2										PTEN						PARP10
		NRDE2		GTF2F1	NABP12	GRINA2	NFX12	CD441								RECQL1	VAT11	RNF1871		MLLT6		TIAM2	PSMB9										LRRC8A						RBM38
		RSRC1		MTHFR	IL181	INPP4A1	UBL31	APRT3								CLEC7A	INTS2	PFDN5		RELA		IMP4	ARIH2										LMO2						MAPK1
		RASSF21		CNOT6	MAP1LC3B1	LCP13	KCTD5	OSTC1								HADHA1	TMEM116	FGFR1OP2		EPN1		CTC-503J8.6	CDK5RAP3										CASC7						ESCO1
		NRIP1		MYO15B1	AQP9	CHCHD51	USP332	KIAA04304								COA3	SPHK1	TUBA1B1		EZR		RHOC1	LGALS91										RSAD2						TRAF3IP3
		SPINT21		CATSPER11	RAB20	MXD3	CTNNB13	FGFR1OP22								CREB11	INS3	PPM1A1		PLXDC2		ZNF92	MKNK21										FTX						SON
		HIST2H2AC		RTCB	RHOB2	NDUFA7.1	RBM28	ANXA22								ABT1	PDK4	WNK11		LINC00910		CYB5A1	RABGAP1L										TEX30						ANKRD44
		GLS		BTN3A11	GPR1831	VCPIP12	ATF6B1	NUCB13								NBPF91	RSAD1	ANAPC161		TRPC4AP		CCDC104	EHD1										EBP						C21orf33
		SLC35E1		NOD2	PTGS21	SKIL2	ZRANB22	PNISR3								PPP4C	ZNF324	C20orf24		TK2		DHRS9	LINC00657										SHFM1						GNAS
		DNAJC13		PHF21A1	DNAJB13	MRPL27	UBR7	KMT2E2								ARL21	AIMP2	GUCD1		BNIP3L		MICU3	ITGB21										EIF4A2						SIVA1
		USP9X		MCTS1	CLIC12	PRPF4B2	FFAR2	MAP2K32								ATOX12	ATXN101	HSPA1A2		PPP2R2A		MRPS18B1	CCDC66										MS4A6A						SRSF2
		ZFAND2A		EML42	SLC7A5	CSF2RA1	ANKRD112	PSMB63								SLU7	CACNA2D4	TSPYL11		TMEM181		DST1	TRNT1										RLIM						TRABD
		TCEB21		SRRM21	KDM6B2	TRIP111	NAPA	PIM12								C17orf62	TONSL	KIAA04301		POLR2A		PSMG1	SNAP23										DOK1						DPP7
		EFCAB141		ABHD13	DNAJA11	EP3002	MANBA3	PIP4K2A1								RFK	G0S21	MAP2K31		SF3A2		AIP	MAFG										RP11-468E2.4						ABCA7
		REEP4		DCTN1	NR4A31	FAM134A	BTF3L4	PPP3R12								PNKP	CEL3	LUC7L31		NFE2L1		EIF4H	GPBP1L1										HNRNPH3						FAM153B
		DHRS7		TMEM170A	NR4A21	PSMB62	WAC-AS1	C11orf581								AP3S11	MEX3D	CYLD1		DLGAP4		HINT2	PPP2R2A1										OGDH						HNRNPA2B1
		AHI1		GNAQ1	TPM41	PHACTR41	ZNF720	BIRC22								GARS	HLA-DOA1	TMEM661		AKNA		TFB1M	RELA1										KDM7A						CCDC14
		RP5-894A10.2		FAM208A1	CCL20	TBC1D10A	RNF1663	MINOS11								C1orf122	CNN3	DDX51		MBTPS1		TRAPPC6A	XRN2										MAZ						AIP
		ZC3HAV11		BECN1	ZFP362	BRD41	KDELR22	RNF1303								MPDU1	RILPL1	DCUN1D11		RXRA		CNST	ZKSCAN1										STAT1						SAMHD1
		HIST1H1C1		COG2	CLEC4E1	LAP31	MTFR1	SRSF63								SAFB2	SIRPD	EIF1B1		RBM27		DDX181	FBXW111										NAA16						MACF1
		PIK3C2A		DCP21	MXD12	NSMF	CTSZ1	PTMS3								PLEKHB21	MAP1LC3B1	HSBP11		RPA1		SMARCB1	GRAMD1A										VAMP2						IRF2
		CEP290		RRAS	C3AR11	ATP5C1	TOX4	NDUFB111								RAB11A	FAM227B	CREM3		FLCN		MRPL141	RAB3GAP2										MED13						THRAP3
		FYN1		C16orf87	ACSL31	TRIM272	CAMLG2	GOLGB11								DDX60L	NACA2	MARCH61		TLE4		TCEA11	ZFAND51										ELAVL1						RPAIN
		GM2A1		CAMK1D1	NFKBID2	TP531	TMEM1471	LSM52								SNRPG1	ERI2	MARCH2		PLEKHO2		CHCHD11	SLK										LAT2						FAM13B
		KMT2E-AS1		VPS29	HSPA1A1	RETN2	TGFB13	VDAC23								RBMX	PAK4	PDCD101		UBE2H		YWHAQ	DHX36										SAP18						XPO6
		APEX2		XRCC51	TNFAIP31	ZNF6522	OFD1	NDUFB41								RBM23	ZNF684			NPEPPS		TMBIM1	PBX2										NASP						APBB1IP
		KLRG1		CEP631	NFKBIA2	SEL1L1	ERP441	COTL13								DOCK111	LPGAT1			CDKN1B		CYC1	MLKL										C4orf29						CCAR1
		ATP6V0A11		TMEM127	SERPINB92	BZW11	NDUFB11	DNAJC82								SNRNP70	CMBL			MACF1		TCEB21	IWS1										BCAS2						CBX7
		RHOT2		SMG7	ADM1	CNOT6L	EIF3F3	UBR23								NDUFB2	PSMD11			HIPK3		DNAJC151	CGGBP1										EXOC1						TRIP11
		44805		SRSF10	IVNS1ABP2	RAB14	ZFPL1	CD300A1								UBR5	GLB1			INSIG2		MRPL1	TRIM52										PRMT2						REEP5
		CLINT1		SF3B11	IER32	IFI62	STXBP3	JUNB4								SHOC2	SYCN3			HLA-A		PTGS21	KRIT1										TMEM66						KIAA1429
		FADS1		REEP41	SLC25A372	H2AFJ1	AIMP1	TM9SF31								CFLAR1	IREB21			COX17		NR1H2	EHMT1										C11orf30						POU2F2
		ZSWIM7		LSP11	LITAF2	SUPT5H2	FAM173A1	GIMAP43								HNRNPUL2	SSB			DHX40		ZC3H12A	VAV3										CHD3						GCC2
		RP11-179A10.1		C5orf15	GK	RIN21	OSTC	PDZK1IP1								BLOC1S2	ADORA3			SLC25A29		COA61	KIAA1429										MAPKAPK2						NFATC3
		RNF149		TMEM259	PDE4B1	SLC35E3	DBNL2	NIPBL3								NAPG	TARDBP			RP11-138A9.2		BCL11A	C1orf228										MPRIP						KMT2E
		PPIA		ING3	VSIG41	MYL61	MS4A6A1	AP2S1								HMGN3	GIMAP6			RP11-796E2.4		ATG14	COX19										LYRM1						ZNF721
		CCT7		HDDC2	EIF4A31	FAM13B1	TMEM332	GUCD11								MAZ	MAP2K3			SAMSN1		ANXA2R	STX17										FUT11						MGMT
		ABI11		GBP4	TFRC2	MTMR141	RNF126	CBX32								NRD1	RP11-427H3.3			VPS41		PSMA71	TACC11										LGALS8						ELK4
		STIM2		TEP1	CDKN1A1	TMEM14B1	SMG6	CTSA3								PBDC1	ALOX5AP			ZNF451		TMEM219	IQGAP2										PCBP2						ZNF394
		TOP11		TUBGCP3	PHC21	FIBP	ST3GAL5	CD2								MGLL	ZBTB161			CMIP		SPINT2	OTUB1										PTP4A2						CELF1
		ZNF791		HIST2H2AC1	GLUL1	ACTR10	SNRPE2	PPM1A2								ERGIC3	BLOC1S6			HNRNPH2		ING2	DCAF8										SZRD1						SPTAN1
		SLC33A1		PDE7A1	BTG11	MSL12	PTPN13	KPNA42								NAA501	CORO1C			PPM1F		TIMM9	EDRF1										USP16						MRPS18B
		MKLN1		POLR2J	NFIL3	USP321	LAMTOR22	TPT14								EIF4G1	LAMTOR3			ZDHHC17		PMEPA1	DMAP1										MBNL2						ITGB7
		CKAP5		RAB24	DUSP13	MID1IP1	CNOT13	HMHA13								C12orf571	LAGE3			AFTPH		RIC3	CHN2										METTL7A						ZBTB20
		ZMYM2		MAPK141	FTH12	RAP2C	RNASEH2C2	GTF3A2								HERPUD2	SNRNP25			SEC23A		HEY1	CHD6										METTL5						VMP1
		TRABD		EZH1	SERTAD1	PPP6C	SATB11	TCF253								REL1	FKBP53			PAK1		MTHFD1	ARIH1										SNRPG						FAM65B
		SETX		HEBP2	CTRC2	TLE31	GSPT1	ZMAT23								HVCN1	WDR47			ELMO1		TWF21	CNOT1										ANAPC1						DNPEP
		ZFC3H1		CLN3.12	IL81	GPAA11	NFRKB	LSM14A1								TRIM8	CELA3B3			EDEM3		LINC00694	RASGRP4										CTSB						G3BP1
		C9orf16		ADAP2	ATP13A31	MX2	VAMP81	BIN24								FYN	AMY2A3			SRRM2		RD3	DNAJC13										PILRB						RASGRP1
		PRPF40A		ARL111	ETS21	BNIP21	VAMP3	TMEM9B1								RAB6A	GPATCH2L			VHL		CSNK2B	CSGALNACT21										CLSTN1						HDAC1
		CSK1		IDS1	CPB12	CACUL11	NFKBIA3	TKT3								WDR45	MTMR1			CTNND1		DESI2	DVL3										IRF9						LYSMD2
		ECHS1		NXPE3	CEL2	HDAC11	NMT12	DBI1								ACTR21	CLPS3			PRKAB1		FHL1	MYADM										WDR82						NLRP1
		CENPC		TCF251	UPP12	MRPL211	GLT1D1	NDUFA22								FAM117B	C1QA			TCF12		WBP11	ETNK1										C11orf54						KIAA1033
		STXBP21		CD842	FKBP52	AGTPBP12	SLC25A25	OPTN								CLCN7	CPB13			PRKAR1A		SIL1	RAB10										PGM2						SUB1
		ZNF138		TTC141	NR4A12	MCOLN11	IER51	MPC22								RASA3	PNLIP3			PDE3B		CMAS	ACTG11										ZNF280D						LRRC58
		RCOR3		RAB7L11	VEGFA2	CTSS3	MRPS361	C6orf482								DHX29	C1QC			CMPK1		NASP	EPN2										TOB2						MAP4K4
		BRD9		C3orf17	SYAP12	MTHFD22	COPE	STK44								MRPS18B	C1QB1			PDE7A		GABARAP1	LIMS1										CGGBP1						C9orf142
		PIK3R6		SUV420H11	METRNL1	CTBS1	SBF21	NAP1L12								VPS26A	PRSS13			KRAS		IER3IP1.1	WDR821										GABARAPL1						ZEB1
		ERO1LB		CUL1	SYCN2	HNRNPH11	TMF1	TSTA32								CALCOCO2				PI4KB		NDUFS7	CD164										RNASE2						SCAF11
		LUC7L31		REV3L	CREM2	RASA31	PHC22	PDAP12								NSA2				CD84		CCT21	USP7										MSH3						PSME2
		VPS41		SGK12	JUNB2	RP11-386I14.43	CASD12	PNP2								DNAJC5				AFMID		SLC39A4	TXNDC111										KLHL6						UBE2L6
		MGME1		THUMPD11	PLA2G1B2	CDC123	GNB11	NDUFB103								SKP1				TNIP1		RP11-620J15.3	GALNT7										NDUFA13						RSBN1
		PEX1		VPS511	SLA2	DNAJC15	FAM162A1	FKBP1A2								RING1				FBXW11		MEA1	PCM1										MCTS1						MAN2C1
		ANXA21		ATL31	SAP301	CNOT82	ZNF626	CD3G								COPZ1				H6PD		TIMM10	SAP30BP										ANKRD36C						CGGBP1
		CCDC159		DHX29	PPIF	RECQL1	C7orf501	TRAF3IP33								SEP15				SEMA3C		MIEN1	NISCH1										RP11-138A9.1						SAFB2
		ESCO1		CAPZA1	GP22	CAPRIN12	EIF2S11	STOM1								POLR2F				NAA50		GGCX	OSER1										NRROS						JUN
		RBMS1		STX161	UBE2S1	STX51	TMEM2591	TPR2								INPP4A				ZNF217		GPD1L	MAT2B1										SMAD7						USP34
		RNF10		TFEC	ACSL11	PANK21	SNRPF1	SNRPB4								RPRD1A				SGPL1		ASL	PACS1										HOOK3						GLRX
		RNGTT		PRR14L	MAT2A2	CHMP1A1	NARS1	AHNAK3								SCRN1				TLR4		TMEM176A	C21orf91										TNPO3						ZNRD1
		SOS2		CALHM2	SRGN2	ARRDC32	SNAPC4	KDM2A2								GLG1				ZEB2		RAE1	HN1										ORAI2						TRAF5
		IL6R		GALNT71	DUSP24	DYNC1LI11	IMMT1	PCGF52								COMMD7				RNF19A		PPIE	LIMD11										PQLC3						EIF4EBP2
		SLC6A6		TMUB2	CEBPB2	TIMM17B	IFI27	MRPL511								ZC3H4				PXN		C19orf241	IRAK31										LY6E						PTBP1
		SMAP1		PSMA6	CTRB12	TMEM1411	FOS3	PQLC11								STK11				SPG11		TBCB	SLC35C2										PRPF40A						CLDND1
		SMEK1		F13A11	SAT11	POLR3GL	C19orf242	COX202								TM9SF3				OXR1		NGFRAP11	ZNF721										FLOT2						2022-03-09
		SPN		DHRS71	NAMPT2	IRF2	IRAK31	RAP1A1								PTK2B				GTPBP2		STRA13	MDM21										TPM3						NRBP1
		MLKL		WDR261	CPA12	SERINC13	SNX202	BSG4								FAM120A				MEF2D		HSPB11	ARL5B										PRR14L						LEPROT
		EEF2K		GPBAR1	BCL2A12	CPT1A1	SUMF21	ZDHHC23								HIPK3				BCL10		TMA16	BROX1										SMAD4						PRPF40A
		ORAI2		AKAP91	PLIN21	DCP22	NDUFS31	C1QBP3								C15orf39				SH3TC1		SMAD71	MOSPD2										S1PR1						CCDC88B
		PYCARD1		PRPF6	RGCC	CORO71	DDIT43	SNRPF2								CNOT8				LGALS1		MRPL2	C1orf63										SOAT1						DDT
		BIRC6		GLB12	IL1B1	SCAF41	TSC22D31	CAT1								KIAA1143				YWHAE		ABCE1	VPS37A										PRDX1						NSUN6
		SOD21		FBXO42	CD1631	SCRN1	PIN4	GPSM32								POLR2I				REV1		AGAP1	RAP2B1										ABHD5						PCSK7
		FOXN2		MAP42	BASP11	DR11	ATG4C	ARL4A3								BCL10				SPG21		FAM213A1	CCDC84										GTF2IRD2						UBC
		ARRDC31		TCIRG11	PFKFB31	TNIP21	PDE8B	FAM104A1								PEA151				SLC36A4		SNRPC	SPATA13										DOK2						CHD2
		GDI1		MAU2	CD552	JMJD1C1	PDK2	ZC3HAV13								NONO				HECA		METTL23	PHF1										MED17						LRCH4
		RALGAPA1		MCMBP	SOCS31	UBE2K1	TMEM2601	FIS14								CBFA2T3				TANC2		ST3GAL4	GOLGA7										TMEM59						GPATCH8
		RP11-1000B6.3		TCERG11	SERPINB2	SCIMP1	KCNE32	NDUFC12								LCP1				ALDH3B1		EPB41L21	SPPL2A										RNF19A						S100A10
		PI4KA		IRF2BPL	C5AR1	BLOC1S2	ITGB2-AS11	CHD11								TAB2				TES		COPZ1	HNRNPU-AS11										ERO1LB						APOBEC3G
		IL16		PATL1	DDIT42	RP11-347P5.11	CELA2A3	SECISBP22								SULF2				SSFA2		RNF5	SIGIRR										SAMD4B						GNPTAB
		SLC25A39		MSRB2	SAMSN12	RAB8B	ZNF3313	LEPROTL11								TRAPPC6A				PSMA6		DEPTOR	EMILIN2										ANAPC5						ATXN1
		ROMO11		PAN3	TIMP12	TMEM1271	ZSWIM6	PCM13								GOSR1				NFKB1		B3GAT3	KDM3A										CCDC69						ARHGAP9
		NME1		ADAM102	HBEGF1	TIPRL	VCPKMT	ANKRD113								MYL6				CKS2		SSNA11	SERTAD21										B4GALT1						FDFT1
		REPIN1		GBP3	ZNF3312	RFK1	SERINC31	HLA-DQB13								ARHGEF61				CNOT6L		ENPP4	ITCH1										PML						MBP
		SLC25A11		CHD61	CXCL31	ARID1A3	FEN1	PITHD12								PPP6C				CCDC88B		RP11-1000B6.3	DDX5										CD200R1						HDAC7
		NOL8		SCP22	PLAUR2	TRAPPC6A1	RAP1B2	UBXN15								PPM1A				CIR1		CDKN2C	UBE2Z										M6PR						GIMAP7
		TIAM1		CUTA1	THBD	TMED101	LITAF3	SYAP14								CD471				SKIL		POLR2F	FBXW2										AFF4						DDX39B
		NBR1		PIAS11	SLC2A32	CTBP11	NUP502	IER22								PPM1M				ERO1LB		RNASEH2C1	HSD17B4										ZBTB8OS						COPA
		TWF21		CCNG1	PNLIP2	ATP5O1	ATAD5	AP2A13								ZNHIT1				WLS		PRR13	TPP2										TAOK1						RRP7A
		NDUFS3		CLMN	CXCL21	ENO11	CCNL12	OAZ11								SIPA1				GALNT2		HNRNPM	PTPN18										VAMP1						RBM25
		KIAA1919		CRISPLD21	CLPS2	PAIP2	CCDC97	HDGF2								FAM195A				SLC2A5		SGK223	USP25										RAB11B						TMC8
		BTN3A1		DIP2A1	IL1R2	CHD82	CELF23	EEF1B24								PLCG2				CHMP4B		SMIM151	TTC371										RUNX2						MALAT1
		AFF11		LIMD22	EREG	TMED91	CCL3L11	NKTR2								LARP7				TRIM33		MPC1	FBXO33										TMEM14B						ERGIC3
		RP11-349A22.5		TLE42	G0S2	TIMM131	PKN22	VAMP82								OTUB1				IL7R		CPQ1	NNT										AMY2B						SMG1
		RUFY2		OAS2	THBS11	FAM117B	SECISBP21	PGAM13								MED10				CSNK1D		ZNHIT1	KPNA6										BLOC1S6						CYFIP2
		ZC3H8		AP1AR	AREG2	VPS13C2	TXN21	EIF1B3								ZMAT3				TAPBP		CLN5	LPCAT2										GSE1						HLA-A
		ADD1		CTNNA12	PRSS12	ELAVL11	IPP	ANKRD92								DUSP51				FAM133B		CTD-2035E11.3	ARPC51										HEATR5A						URI1
		EHMT1		TRIM14		MICAL1	MLF21	BST23								RPA3				THAP5		COIL	CBX6										SKAP2						STAG1
		ARAP1		C5orf561		RAD23B1	SH3BP51	DHX363								CORO1B				CDC42		DNAJA41	CAPN71										FAM199X						WASH4P
		HMG20B1		IPO9		ROCK11	COX8A1	ENY21								JUP				GBAS		FAM53C	DDX60L										CBFA2T2						TMPO
		NUP50		CDS21		CD471	LSM1	TFDP11								SCAF4				SELPLG		RAB33A	TOR1AIP1										LNPEP						BCL11B
		MEF2A1		HNMT1		NAA501	TOMM222	TAF92								DYNLT11				SLC44A1		SNRPE1	TKT1										MARCKSL1						HERC4
		CCDC82		MXI11		MARCH71	CNOT21	TCP11L22								WIPF2				XPO6		ATP1A1	DYNC1LI1										EPN1						IL32
		MAT2B		MDM4		TIAM12	CDV31									BAZ2A1				RAB12		HEBP1	SEPT9										MPHOSPH8						STK10
		DHX9		ANKRD441		CBFA2T32	LINC00957									RTCB				RNF166		TSPO1	ELMSAN1										TSPAN32						CYP20A1
		GLB11		JUP		RALBP12	ATF32									IFIT3				GAA		EBPL1	ELP2										PALLD						LUC7L3
		RCSD11		RAB1A		BCL7B2	NAA60.1									CD151				ATXN7		EIF1B	RIN31										PDS5A						ZMYM2
		PDCD7		TSC2		FERMT31	CEP78									KANSL1				RGS18		NDFIP2	VPS13D										RFX3						CKLF
		RAB3D		SRPR1		PSMC1	C12orf79									ARL5A				TNRC6A		AP001055.6	CDK6										NDUFS3						HELZ
		SH2B31		TFCP2		DDX172	MSL3									PKM1				PAXBP1		FBXL15	ANKRD361										TMEM245						NSMCE4A
		STAB11		QARS		TMEM111	RNU12									RAP2C				RAB27A		FSCN1	BRD9										PPP4C						USP3
		PHTF1		SQSTM12		NDUFB3	SLAMF7									PHF12				BCL2		PABPC41	NUP160										CDC42						TRIM44
		TRIP11		NUBP2		KIAA09221	DGKA									RNF44				DDX18		APOC11	NXF11										SLC2A6						HNRNPK
		RAB3GAP2		RNF111		AP3S12	C1orf86									PRDX4				EIF2S3		DCTN3	WDR1										PIP4K2B						HLA-E
		NEMF		HEBP1		ATOX13	OARD11									GXYLT1				NGFRAP1		UQCRFS11	KIAA1147										NDRG1						ZNF655
		NIPAL3		TIAM11		MIA32	PLEKHA8									TOP2B				RBM47		POLR3GL	CUL5										NCOA3						NCL
		SSNA1		CNOT10		IVD	SLC2A33									MAGOH				SATB1		GADD45G	RNF115										FBXL5						SREK1
		RGS191		TDP21		STK241	SMAD2									OSBPL11						FAIM	TNRC6C										LRSAM1						NOL11
		NFIX		DPP71		HRH22	ZBTB26									TMEM11						PRKRA	DENND1B										CWC15						HIST1H4C
		UBAP2L		PPM1G		ECHDC11	NFE2L22									ZMYM6						TSPAN31	SIAH21										PPP1R7						PRDM2
		LCP2		FAM49B1		NUDT221	RP11-362F19.1									SLC35E3						EEFSEC	PPP1CA										CTC1						DRAP1
		SLC30A7		PTCD31		NDUFAF31	RAB4A2									LYRM2						PTPRN2	STARD3										RALA						NSD1
		CAPN12		GIMAP5		P4HB2	TRAPPC4									PUM1						BTBD6	SPG20										FKBP15						SMAP2
		HK21		SLC46A2		TOR2A1	CCDC77									CHD6						TMEM701	PEX1										PDPK1						WNK1
		ZC3H11A		AKAP11		CKS1B1	EGR12									NRBP11						SSSCA1	RBM61										OSTM1						SDCCAG8
		UQCRC1		NPTN		SOS11	C7orf60									TMEM1731						SERPINB91	VAMP2										LFNG						MYL6
		ZNF160		ZCCHC7		GNPTAB3	MRPS231									CXorf21						NSUN61	NHLRC3										ZNF708						IFITM1
		SIAH2		MED15		FXR11	KDELR1									ECHDC11						CCT6A	RFWD2										SEMA3C						SRP54
		THEMIS21		OSGIN21		ABCF12	JAKMIP21									ILK						JMJD6	MPHOSPH8										IGLL5						PACS1
		GPD1L		TMBIM61		FOXO31	UQCR101									SSSCA1						ASIC4	TTC5										BAG6						GTF2I
		MPP1		VHL1		KANSL12	DCXR									GPATCH8						GLUL1	PICALM1										PSMA1						JOSD1
		MRPL521		TNKS21		HES4	AC008443.1									INIP						TECR	SLC35B1										SLC35D1						GLYR1
		BRI3BP		DST1		SARS1	TNFAIP32									TROVE2						ARL6IP11	COL4A3BP										BACH2						SNRPB
		SBNO1		EFCAB142		RP21	EIF3J									SUPT5H						C14orf1191	ATP6V0D11										FAM45A						PPP1R18
		HDLBP		TBC1D10C1		MPDU11	MKNK2									UBB						PLK2	THRAP3										ZMPSTE24						PCNX
		NBAS		ABCD31		CEP3501	MYOF2									STX5						STX8	KCMF1										ZNF496						SMG6
		TMEM165		YPEL2		WIPF22	SPOP1									SPG211						SUCLG2	CBX4										RBM8A						IKZF1
		HNRNPUL21		TGFBR21		PRCP	OS92									TCEB1						DHRS4L2	BIRC2										LAT						KDM6B
		PPP2R5E		LILRA1		PRKAR2A1	BUB1									LARS						MSRB2	ARID1B										SCFD1						MPP7
		CCDC144A		METAP1		FRG13	ZFAND6									MPP1						TRAF5	EVL1										CCNG2						PURA
		PYCR2		CAPNS1		PSMD41	GNLY									TUG1						BEX2	CHTOP										CLUAP1						HECTD1
		MPST		CEP135		HADHA2	C19orf251									ADPGK						SNAPIN	RP11-488L18.10										PLD3						DEGS1
		POGK		C16orf70		SAFB22	DAP31									RHOT1						APOA1BP	UBR3										SLC27A3						XIAP
		PTCD3		KDM2B		IDH3B2	CUL52									CHD2						RDH14	STK24										VASP						ISG15
		NAPG		GBP5		ACO21	PDP11									MTHFD2						C17orf89	KIAA2018										TTN-AS1						UBE2H
		CACUL1		ASCL2		TRMT112	NUBP1									EMR2						HADHA	ATXN11										UPP1						EIF5
		SPSB31		VPS45		NCOR22	TPST22									TPPP3						GIPC1	ZNF644										SNX13						RNASET2
		FMNL21		TBC1D14		GCC22	UBA21									CCAR1						RP11-179A10.1	HERC3										FGFR2						PTPN6
		PRDX5		PDXK1		MAPK142	NIPSNAP3A									PSMC2						GNAI1	PCMTD1										P4HA1						ZNF160
		ARIH2		INPP4A		TFEB1	MRPS121									DECR1						GCSH1	DNM1L										VMP1						IER2
		KDM3A1		RNF1662		DYNC1H1	DUSP25									CYFIP1						NDUFA81	PPM1A										DUSP18						ZRANB2
		ZNF44		MED6		TNRC182	AKIRIN2									CORO7						ABCC4	SASH3										PPAPDC1B						COX19
		LRP10		NSD11		S100Z1	MRPS35									TRIM33						C8orf33	ACLY										TPP2						LCP2
		CFDP1		TYMP		AGPS2	CNIH41									KIN						ABCB8	SNX14										TOM1L2						MX1
		HAVCR21		MBD3		ZDHHC121	BAG1									EIF4H1						SERPINF1	DHX38										STK38						CYTH4
		MTDH		FUBP3		TOLLIP	NUDT33									SRA1						RPAP2	TBL1XR11										GLO1						GOLGA8A
		ATP5B		PLEKHF2		SLIRP1	SESN2									EIF2AK4						KHDRBS1	SDCBP										RTN4						SAMD4B
		CDS2		ARHGEF11		AHNAK2	C1orf131									BAZ2B2						SCAMP2	FERMT3										CSF1						ARHGAP4
		DNAJB41		DENND1A		ABT1	MESDC21									LRRC581						WDR83OS	FOSL21										RNASET2						NABP1
		ARGLU1		RPRD2		MGAT13	UBALD21									IL2RG1						ETFB	BUB3										C19orf66						NAP1L4
		ADCY31		AQR		KIAA02321	PHB									TLR1						PPIH	ATF61										CAPRIN1						LDLRAP1
		SCCPDH1		CISD21		RAB11B1	TSC22D41									DPYSL2						AC020571.3	RAB5B1										GNAI3						PTK2B
		HOXB2		LRP101		ARL5A1	TMEM170B1									FAM126B						TUFM1	GIGYF2										PAPD4						AMICA1
		MAN1A1		NFATC31		DNAJB61	CDKN2B									POLK						TMEM2301	ACTN41										RP11-44F14.8						XPO1
		UBA1		VPS39		RIOK31	FBXL52									TRPC4AP						MRPL41	TNPO1										SEC61B						SMARCA2
		CPNE1		FGFR1OP2		KIAA01001	CS1									WBSCR221						TMEM255B	ZFP90										FAM160B2						SMC5
		KRIT1		NCF2		SPAG72	CCL201									PARL						LINC00667	TSPAN32										FAM126B						SMC3
		GLIPR2		GNB2		TBC1D11	UBE2E31									COPS3						SMIM10	VPS37B										DNAJB6						CAST
		ATAD2		TIMM17A		COPS4	PFDN6									BCAT11						SLBP	ILKAP										ADAM17						IRF1
		ATP6V0D1		RASSF11		NFKB12	VKORC13									NIN						TFAM	NGLY1										GOLGA4						SNW1
		CTDSP2		WLS		DMTF11	PPP1R15B									RBL21						HIST2H2AC	PTCD3										PIK3R5						UTRN
		UBXN12		DDX1		B3GAT3	UROS									MSL1						SNRNP27	SUCO										OAS2						PARP14
		SF3B2		WDR46		PAFAH1B21	CEACAM3									NDUFB4						LAMTOR11	PAN3										DESI1						SLC25A37
		MESDC2		PRKD2		GID8	RBM42									XPO11						UNC50	VPS26B										PRRC2A						CLIC1
		TFB1M		RAB11FIP4		CSNK1D2	PEX161									APOL3						CTSF	FAM63B										IRGQ						DDX42
		CMPK2		CDK191		C6orf1061	PPP1R102									ITPRIPL2						BCL7A	GSE1										CTD-2017D11.1						NIPAL3
		CCDC125		SMEK21		RALB	OXR11									BTG2						MRPS231	TM9SF2										ITGB2						TBC1D4
		ZRANB2		C9orf69		POLK1	RTCA1									CREBRF1						RSAD2	TRPM7										DDX60L						ANXA6
		SSH1		TLK11		LAMP12	DTX3L									ARL8A						CMSS1	FAM45A										IL7R						CHD6
		MED29		PDP1		GPATCH81	GATAD2A2									RAB22A						SERGEF	STAU1										SPSB3						JAK1
		ATP6V1E11		SLMO2		NOP561	SNRPA1									MARCH7						CNTLN	KATNA1										SRRT						PTPN7
		SSR4		SERINC12		PLD4	CPA13									DCUN1D1						GPR137B	CREBZF										EWSR1						LSM12
		REPS1		SNAP29		CBR12	ALDH21									TES						SF3B141	AKAP10										ANKRD49						LMF2
		ABCG11		NDUFB101		EHD13	UBE3C2									TIMM17B						NEK61	FNIP1										ERCC3						NUFIP2
		ZMAT2		GALNT1		GLRX31	CISD22									HEXDC						GM2A	SIPA1L11										TMEM91						TMEM238
		SLMAP		NOC2L		SSR31	MRPS25									CCT6A						EGFL7	RAB3D										SC5D						TRA2B
		ITGB2		PGD2		EIF2S31	CEP85L1									ROCK11						TIMMDC1	UBAP2L										DCAF12						ARPC2
		UBE2Q1		COMMD9		KMT2A2	ARMC8									AKR1A1						CREG1	CCZ1										C11orf48						SRSF6
		BLOC1S11		LSM61		CD151	EPS8									PCYT1A						SLC39A1	RBM12										NT5C3A						BCL2
		UBQLN2		GATAD2A1		BSG3	IMP4									LSM42						ZNF844	CYTH41										RAB31						PDS5A
		BRWD3		TMEM11		CD2441	JOSD2									ZKSCAN11						MRPL111	UBLCP1										PPP2R5E						EIF4A1
		RYK		HK12		SUGT11	MRPS16									NDUFB51						COPRS	ATP6V1A1										MAFK						ANO9
		EIF3A1		ATHL1		RPIA	ANPEP1									ABHD3						ANAPC11	UBE2B										BRAF						FOXP1
		CNST		NELFE		PELI12	TMBIM12									TMED9						TOMM5	ATP2B1										SSBP3						DNMT1
		FSIP1		TSPAN321		EIF5B1	HSPA51									MXD3						HSP90B1	KIAA0947										HELZ2						KLRB1
		PARP121		SLC30A5		CISD3	BTN3A12									MCOLN1						MSH6	PRPF8										GTF3C1						HSP90AA1
		RAPGEF11		CTDNEP1		EIF5	SLC39A12									SUGT1						SNAPC5	KIAA0141										ODF2L						S100A8
		CATSPER1		HEXB1		TXNDC9	MITD11									TRMT112						CCDC43	UBE2W1										FCER1A						EFHD2
		TCIRG1		CROCCP2		PPP1R17	DPM11									KCNQ1OT11						RP11-1017G21.5	APC										RAB5A						CCDC12
		ANP32A		MAP3K7CL		RASSF31	FCGRT2									NCOA2						LSM61	EP400										PLCL2						RBM33
		VEGFB1		RP11-347P5.1		CALM22	ADSS									COPS5						DOK1	ORMDL1										ST3GAL1						HCLS1
		KIAA2026		MIEF1		DPH32	DCAF111									EPM2AIP1						SEPT7	CD53										HDAC7						SLK
		ATAD2B		CPSF7		APOL61	RUNX13									NUDT22						JAKMIP2	GPBP11										VPS33A						PHF3
		DIDO1		LARS1		ZMAT32	LY862									PSMC1						C21orf59	ABHD3										JAZF1						CNTRL
		UBA7		USP41		COLGALT11	PTGIR									TTC17						RRP15	RAB8B										ETS2						ANKRD11
		BAX		ZNF280D1		PSAP3	EXOC31									EIF4EBP1						CCDC25	STAG2										IFIT3						TLK2
		PPT11		ACAA12		RRP121	SNORD3A2									CYB561D2						SYF2	RNF1661										UBR1						TBC1D10C
		OCIAD2		SSNA11		LYRM21	GTPBP41									SH3BGRL						C15orf40	EFHD21										NPAT						PRKCA
		FAM50A		ORAI21		VPS26B2	USP251									TNFSF13B						BRI31	GALNT1										ARAP1						OGDH
		WBP51		PIK3CA		SELL	TXN4									ATP5C1						EIF2D	PPP4C										NLRP3						KDM5A
		EPOR		SNX271		HPCAL13	SHPRH1									SZRD1						ST3GAL5	PPHLN1										ZNF267						RBM5
		UHMK1		RNASEH2B		MAD1L12	GLUL2									IFI61						RRAS	CTNNB11										PPP2CA						CALM1
		SUV420H1		BIRC2		PPP1R181	EFTUD21									MAP3K5						TCEAL8	ADCY7										PTTG1IP						TNFRSF1B
		RBL2		ZNF592		STAT62	TAP2.1									CD244						SRPRB	OTUD5										SNTB2						ADAR
		SMG1		UBE2D1		RABEP12	MRPS11									UBR4						PTPMT11	ABHD2										TMEM126B						KAT6A
		SPAG9		ABTB11		ALKBH71	L1TD1									SEC24C						C22orf46	TAF1D										AMD1						PPP1R35
		PRKDC		ZCRB11		CDK2AP1	PRNP2									CHCHD5						TGIF11	WHSC1										HSBP1						RPRD2
		FAM174B		SUPT20H1		METAP2	UGGT11									COQ10B						MRPS33	CYB5B										EIF4A1						ZBTB1
		TMEM230		SLC35E2B		SORT11	ATP5D2									SP140L						CAPNS1	PPP2R2D										NEK7						ATXN2L
		NHLRC31		HSD17B122		AGPAT2	ANAPC13									RABEP1						SMIM11	UBE2H1										BABAM1						SMARCC2
		MSL1		ACIN11		POLR2F	BRD31									TSR3						MRPS341	ABCC1										RP11-345J4.5						LIMS1
		DICER1		ZBTB111		NINJ13	REST2									ZNF593						TBC1D2B	FES										N4BP2L1						CD63
		PTPN11		LRPPRC1		MFF	HK13									RBM6						PPIL3	RYK										SOCS2						TRIM38
		RGS101		STAT11		NUDC2	ACLY									C6orf106						BLMH	TMEM87A										SMARCD1						TPR
		HECTD4		RASGRP21		HMG20B3	DDRGK11									PARP1						IMPDH2	TAP1										IL32						NCK2
		HNRNPC		PARP101		SUMO32	FBXO6									ATHL1						TMEM2611	SP110										RP11-384P7.7						RBM43
		EXOC1		HLA-E2		DCLRE1C	GIGYF22									TP531						ACADM	TSPAN14										BCL7C						BTG2
		ARHGAP21		MNT		AHCYL11	RUFY32									RAD23B1						GGCT1	MST4										TCF20						KPNA4
		VPS4B		UBP1		NBEAL12	RBM15B1									ZC3H7A						GFER	SYK										MX2						HLA-F
		ARMCX6		ARPC5		TPD52L21	IL1B2									FAM120AOS						SHMT2	SENP61										ARNTL						MRPS7
		CASP2		LIMD11		PQLC3	DNPH1									H2AFJ						SSBP3	MAU2										SLC35E3						NAMPT
		ITPR1		GALNT10		SP140L1	CNTLN1									MRPS10						FRMD4B1	ARHGAP1										CTSZ						STAT1
		AKAP10		ITPR11		TBC1D9B	RBM121									ZNF703						MZT2A1	ACTR3										MRPL27						ASXL1
		EDEM2		LATS1		JADE1	NOP58									ZNF33A						CD48	AHCTF1										HERC6						RGCC
		ANXA6		EIF4E3		DNAJB142	CD53									MED8						ZNF322	SLC27A3										MLF2						RCSD1
		CLN3.11		STK381		XRN12	XBP12									DMTF1						C1orf86	PTPN4										KDM1B						USP15
		ZBTB37		FBXO71		APEH1	CXXC11									TMEM134						LARS	USP24										ARHGEF1						XRN1
		OSGEP		PRR14		NRBP11	PLA2G1B3									RABAC1						PIK3C2B	NOL8										ACAD8						CREBZF
		NCSTN		MED131		TWF22	SLFN11									SPG7						RGS3	HNRNPH11										FNIP1						SRSF11
		ELF2		BUB31		RSRC12	FAM98C									CCSAP						TRAPPC3	GAK1										EIF2AK2						TRABD2A
		CBR4		ANGEL2		RAB6A	SPATA131									SEC31A1						CCDC115	ZFAND6										DNAJC30						SUPT5H
		GALNT7		BRD1		JUP1	GS1-251I9.41									DNASE2						NDUFV21	SMARCC1										MED1						MRPL20
		DNMT1		UNC93B1		CDA	CCDC1121									CASC4						CORO1B	BHLHE401										TCF4						XAF1
		LINC00987		PPP3R1		SEPHS21	TBCD1									NPEPPS						PDCD1LG2	KLF13										TRIM52						CWF19L2
		SP140L		CYBRD1		PBX21	HBA21									CAPRIN1						C11orf58	AGO1										ZNF506						PRRC2C
		RARA		HERC21		GABBR11	RNFT11									DHX8						METTL10	GCC21										TRPV2						AKAP13
		PHC1		GPBP1L1		CREB12	AREG3									MAN1A2						MTX21	OSBPL8										IST1						TSHZ2
		PCYT1A		SUPT16H1		HNRNPUL23	SLC33A11									C14orf159						RSL1D1	MAPK1IP1L										MX1						PHIP
		MALT1		TNNT1		TMUB21	RNPEP1									KDM1B						SRP72	PUM11										TOP1MT						CYTH1
		RAB33A		TMEM183A		WDR822	CCDC57									FBXO7						BTBD10	RP11-220I1.1										VPS33B						TCIRG1
		BTAF1		CEP1921		IGF2R2	CEBPD2									RSRC2						RUVBL1	MTCH1										PCNP						SMCHD1
		HNRNPD		HIPK1		ATXN11	SMPDL3A1									FNBP41						LAPTM5	WBP2										PPM1A						CCT3
		PRKAB2		CAST		PPP1R71	FPR21									ZYX						MAML1	BAG6										CD244						UBA2
		EML2		RCOR1		LARP4B	KNOP1									IFI27L21						AQP3	MAN1A1										IFI44L						TRAPPC1
		POM121C		ARRDC41		KIF5B2	VAMP41									MAD1L1						SPRED1	NT5C										UBXN1						EVL
		H1F01		ICAM2		SLC24A4	CCDC28A									TREX1						ANP32E	WWP1										SLC30A5						CCNL1
		COMMD7		RSBN11		GSTO11	DDX18									VPS351						FAM96A1	ERAP1										TARBP1						SNRNP70
		NONO		GCNT2		ARHGAP9	COA51									TNFRSF1B						ATP6V1D1	NCOA4										XAF1						HSPA1A
		CRTC3		TOPBP11		TRAF7	RRP15									WASH4P						WBSCR16	AHNAK																SAT1
		TOPBP1		KLHL5		EAPP1	BLVRA									STAU1						ZNF787	LFNG1																MAF
		TMEM109		XPO7		RAPGEF12	YIPF6									ING4						PSMG21	WASF2																SPOCK2
		TGFB11		PRCC		TNPO12	RARRES31									ACTR10						URI1	DR1																LAT
		SP110		DGCR6L		CTNND11	HES12									PILRA						SDF41	TRIM27																DUSP2
		AP2B11		POLR2G1		PAPOLA2	RP11-65J3.1									GNGT2						PRKD3	CAB39																RNF213
		ABCA5		LST12		CHORDC11	TIMM9									COLGALT1						ARF1	PLEK																JUNB
		FUS1		UQCC22		TNFSF13B2	SEPW11									LAP3						USP51	PTPN7																GZMA
		PAQR5		OSER1		STAT22	HMGA11									MRPL27						CYB5R3	MAP4																CSF3R
		ANXA41		SVIL1		ATHL11	CNOT11									PSMD12						OXNAD1	SPCS3
		SUSD1		GTPBP4		DDX60L	ABHD11									PAN3						NDUFS6	FAM105B
		GADD45A		DCTN5		TNFAIP8L22	MARCO1									FRG1						TCEB1	MTF2
		DIP2A		LPCAT3		DDX53	HIF1AN									HNRNPM						FUCA2	ZBTB20
		CEP170		SKIV2L2		PTAR12	CPSF3									PHC3						TNFSF9	ANKIB1
		RABAC1		PTPRC2		WAPAL1	GSN3									RARS						DHRS4	ZC3H11A1
		SNX27		TBK1		EMC63	HSPA1A2									KARS						CDK5	GPCPD1
		CACYBP1		ITGA41		TMEM87A1	MED16									NDUFB6						MARCKSL1	SFSWAP
		LTN1		SLFN51		GNB4	E2F31									THOC5						GLRX1	TRAM1
		MAN2B2		PGPEP1		SPG72	MAPKAPK51									CYB5R3						KANSL1-AS1	TMEM331
		STAT5B		PHACTR22		ISCA11	PPP1R11									HAX1						KIAA0125	FBXL51
		RAC1		MICU11		IFI27L22	MAPK31									PPP2R2A						CTSZ1	MLLT10
		SCLT1		RFK		RAB5C	GIMAP81									MBNL12						PDZD11	DSTYK
		DNAJC4		UCP2		VPS26A1	MBTD11									SMC1A						YME1L1	PRPF4B1
		FAM208A		BOD1L12		EGLN12	MTA1									RAB35						JOSD11	ARHGAP15
		TNFRSF141		ZNFX1		FAM195A1	HERC5									SSH2						POLR2J	WSB11
		SMPDL3A		RP11-349A22.51		CCZ1B1	NMRK1									SSFA2						KIAA0020	CLK4
		STX16		MED10		SMARCA5	SOCS32									RWDD4						GALT	RBBP41
		HNRNPU-AS1		PDIA42		DAZAP1	ZUFSP									ARHGAP9						RAB30-AS1	ZFP36L11
		TM9SF2		BNIP2		GPCPD12	JMJD8									KLHDC3						SWI5	ETS21
		FKBP8		SF3B4		SIRPB1	HBB3									AGPS						MT2A1	FLNB
		PIK3R3		PRKD31		PSMC61	MED1									ARF3						DHPS	CWC25
		C11orf57		TOP3A		TRIOBP1	GLRX1									RNF24						EFNB2	GGA1
		YWHAZ		MRPS36		TRIM221	GTF2H51									ATG4B						ITGB3BP	TM7SF3
		HK11		USP331		PPP1R9B2	FAM102B1									PAPD5						GNAS	NCSTN
		PELI1		GEMIN7		TACC12	SEPT11									KIAA0430						ARRDC21	ZEB21
		SFSWAP		FHOD1		MAP3K72	ATG9A1									GLRX2						SNHG91	HNRNPUL2
		BDP1		GIGYF21		IRF91	OCIAD1									STAT2						ILF2	TSC22D4
		KCTD20		POLE4		GSTP11	FGFBP2									KIF5B						LAMTOR4	TMEM245
		TAPT1		XIAP1		PITPNC1	IL161									CEP57						LAMTOR51	ITGB7
		PACS1		RNF38		SEC632	TBC1D141									MAGED21						SLFN5	TFDP2
		UBXN7		TECR1		WBSCR221	NDUFAF4									FXR1						NBN	ROCK2
		EIF4EBP2		PADI21		DNAJC22	SUPT7L									TIMM13						MRFAP1	CD300A1
		EIF2AK1		HGS1		GDE11	ACYP2									TRAF7						EVI2A	SLC45A3
		SDCCAG81		HNRNPM1		RCBTB21	PMM1									ZMYND8						PRDX41	FBXO18
		LMAN1		CYB561D2		DHX82	ZNF12									HEG1						ADCY31	VTI1A
		SNHG121		ERAP2		ELOF1	WASL									ATF6						KLF41	XPO11
		CD300A		TMEM245		CTC-503J8.61	RBM45									MSRB1						HDHD2	CASP8
		TNPO1		SLBP		RAP2A1	EGR2									SAP30L						ZBTB25	PIM2
		THOC2		PHF12		NRROS	TNIP11									TXNDC9						COBLL1	AKIRIN1
		SMYD4		ACAP3		EMR23	ARHGEF10L1									SOS2						LCMT1	PRRC2A
		ATP5A11		DIS3		NRD11	POLR3C									ZFYVE161						MAPK61	DIAPH1
		OTUD5		ZMIZ2		TRPC4AP2	RP11-218M22.1									ITPR2						UBE2V1	CHKB
		CNOT8		ARID21		UNC13D2	PEX11B									ASL						DLC1	FAM111A
		MBOAT7		PSMA41		UQCRC12	MAP3K11									PFDN4						GBGT1	KIDINS220
		CLSTN11		USP481		PNKP2	NSUN3									SLC25A36						RIOK2	STX3
		MLLT6		PYROXD1		ARF3	QTRT1									PPP1R7						QTRT1	CAPZA11
		C14orf159		KSR1		ARL21	RSAD1									PRKAR2A						ADAM12	IRS21
		TRIM27		CAMK2G1		SFMBT2	G0S21									TANK						NDUFA7.1	CCDC125
		PRKAR1A		C15orf481		ING4	VKORC1L1									SMU1						SOCS31	TARDBP1
		KAT8		STAT21		C1orf35	MMS19									CDA						FLYWCH2	SNX13
		VGLL4		TGFB12		KIAA04303	ANKRD50									RIC8A						DCTN2	SEL1L
		ACOT7		ITGAE2		RP11-220I1.1	SLC12A6									NBPF14						ZNF48	ELF21
		CUL5		MAZ		EIF1B2	MS4A4A1									CTR9						BCAS2	GSK3B
		STAM2		LCP12		DDX11	SIVA1									HMGXB4						EXOSC4	DOK21
		HERC2		VPS13D		PAPSS12	ACAT2									PBX2						SLC8A3	ASXL2
		KANSL3		OXA1L		SNRNP702	C14orf1									PSMB81						AFG3L2	C11orf54
		TOP2B		HECTD41		CYB5R3	SNUPN									SERPINB12						TRAPPC1	VPS4B
		SAMD4A		TCHP		PTDSS11	NCOA5									CHCHD1						NDNL2	ERGIC11
		CDC5L		UNKL		SETD5-AS1	CD633									NRIP1						NOP56	AP2A1
		SERPINB6		C1D		RARS1	MEGF8									SLC30A1						C12orf45	PIK3R11
		VPS53		HNRNPA31		GXYLT12	RTN1									ELP5						ERG	TRABD
		STIP1		ATP6V0A12		CCT6A2	AIMP2									TNRC181						SLC4A2	PRPF40A
		GAPVD1		CTR9		CAPG3	MAML31									INSIG2						CD7	ZNF6381
		LY6E1		PPP1R7		DLD	NOB11									EMC61						GTF2A21	PPP4R2
		CTDSP1		LRCH31		THOC5	FXN1									GID8						MRPS351	SMPDL3A
		TOB2		ETFA		ANKRD10	NCAPD2									PPM1L						PTPLAD1	SEC61A1
		CDADC1		MYCBP21		FAM134C1	MLH3									GPCPD1						DAP	ZCCHC11
		KIAA1430		SPPL3		TLR82	GK51									IFITM22						BEX5	MED131
		VCP		STT3B1		TMED22	INTS2									SRSF10						EIF61	SAMD4B
		ITM2A		ASGR11		FKBP22	PRR7									AIM1						OSBPL6	FAM134C1
		AKIP1		RPUSD3		SREK1IP11	TANC21									ZFHX3						PITPNA-AS1	RNF167
		RAB11B		IPCEF1		EIF4G1	PSMD11									FAM217B						MRPS28	MALAT11
		PHF14		ARHGAP15		CASC41	ZNF324									DYNC1LI2						RGS161	CCNDBP1
		RC3H2		PRRC1		PHC32	CACNA2D41									PPM1G						CRYL1	MBD6
		NDUFS7		LYRM2		SH3BP12	LAMTOR51									PRCP						UCHL3	CNOT8
		GRAMD1A		SPOPL		MRPL161	NR4A22									FLYWCH2						ENY2	RLIM
		STAT1		DCAF72		SH3BGRL	VAT12									MGAT11						MAP1A	EPC1
		SF3B51		CARHSP11		FAM120A2	TMEM116									FBXO11						MTHFS	GATAD2A
		C19orf66		ARGLU11		PDCD71	GCNT21									PTPN2						CD38	NUP98
		ZNF652		CWC25		TM9SF41	ATXN102									LAMP11						KAT5	SNX1
		TSC22D4		ANKRD171		TUG12	NACA2									GCC2						GHDC	ATAD2B
		NET11		RPN11		CREBBP1	MAP2K31									NCOR2						AKR7A21	CASC3
		PDIA41		CNPPD1		PDIA62	MAP1LC3B3									EGLN1						C1orf122	TRAPPC10
		FCHSD2		SEC11C		TRADD	FAM3B									RASGRP41						QDPR	CCNK
		SNRNP27		AP001053.11		FAM126B2	HLA-DOA1									PLD4						SLC25A26	ABR
		ATXN3		HIVEP3		FDPS2	TONSL									MTCH1						MDH11	NPEPPS1
		SMARCA2		C3orf62		NCOA21	MEX3D									SF3B2						EIF3J	CD55
		TSPAN32		RB1		LIPA2	ZNF684									PSMC4						SLC39A11	DBNL
		DDX51		PRKRIR		ETFA1	INS3									NUP2141						C19orf101	MAP4K5
		GLRX2		DCAF11		SLC30A72	SPHK1									JARID2						SH3BGRL1	ZBTB11
		CKAP2		NEMF1		MED42	PAK4									COL4A3BP1						MTFR1L	ESYT1
		GGNBP2		ZNF524		CHD62	CEL3									DLD						ZNF664	KLC1
		GXYLT1		NLRC5		SEPT22	RILPL1									LILRA3						MORF4L2	TRPC4AP1
		PRPF81		CCM21		MKNK1	CNN3									AC093673.5						NDUFS31	GSR
		RAB37		AP5B1		PARP122	SIRPD									PQLC3						LSM4	RNASET21
		SLC46A3		PIGT		ORAI11	CELA3A3									RC3H1						ACTL6A	VOPP11
		RAB2B		YTHDF1		ATL32	LPGAT12									TACC1						HCST	ALOX5
		TCERG1		CLPX		KARS1	FAM227B									GPAA1						BOLA3	TMEM167A
		KIF5B		CKAP4		HNRNPUL12	ERI2									PHKB						PQLC1	UBE2R2
		MTR		JKAMP		FNBP41	LTBR1									ATP6V1E11						NFU1	UBXN71
		CHST12		PAXBP1		ZNHIT3	PDK42									BCL7B						PRSS12	CNOT4
		LAMTOR5		MCRS1		TTYH2	CMBL									TTC1						PPAPDC1B	HIPK31
		AKR1A11		AIDA		DCUN1D1	GLB13									NXF1						NEDD81	ZRANB1
		C1orf63		PAPOLA1		VPS351	SSB1									PLK3						KANK2	TTC17
		ACVR1		HMGN2		UBR22	TARDBP1									RPP25L						C9orf89	ZNF791
		MIER1		TPPP3		ZNF644	CD142									EIF5B						C17orf59	WTAP1
		METTL14		BROX		FBXO111	SYCN3									NFKB11						CASS4	ELL21
		STK24		GFER		HIPK32	ADORA31									SDHC						COL9A2	VTA1
		TRERF1		BTK2		SF3B41	IREB21									AGPAT2						ITGB11	ZMYND8
		ITM2B1		RNF24		USF11	GIMAP61									GGA3						GCHFR1	CDK13
		U2SURP		COX7B1		UBLCP1	ZBTB162									ARF6						NSMCE2	SMEK11
		SLC30A1		YAF2		SNX12	CORO1C1									MTCH2						DNASE21	STX4
		VAMP51		PLEKHM21		DNAJC12	RP11-427H3.3									OGDH						CCDC112	TAF1
		ZBTB48		ERLIN2		DAD12	ALOX5AP2									JKAMP						TUBB2A	COPA
		VOPP1		YTHDF2		CIC1	BLOC1S61									PTGER2						YDJC	CEP3501
		KANK2		FAM76A		COPB21	LAMTOR31									PRKX2						ZFHX31	KIAA2026
		C14orf21		TMEM661		ZHX11	FKBP53									SUMO3						GUSB1	NFX1
		PWWP2A		RRP1B		SCAMP21	SNRNP25									UBE2G2						RP13-270P17.3	HECTD11
		SHKBP1		ACBD5		SRP92	WDR47									CAMK1D						VDAC31	SUGP2
		CALCOCO1		AFG3L2		TNFRSF1B1	LAGE3									CTC-503J8.6						LTBP3	LAIR1
		JMJD1C		SBF2		CCT2	CELA3B3									CMTM3						POLR2G	UBQLN2
		SNW1		ZNF330		EIF1AX1	AMY2A3									COPB21						LIPA1	IFNAR2
		DCAF5		FOXO1		GGA31	MTMR1									SH3BP11						ERCC1	ZCCHC2
		SMAD4		TMEM164		SERTAD31	GPATCH2L2									HTT						SUCLA2	ZNF394
		ZNF276		44825		ITCH1	C1QA1									UBE2M1						IDH3G1	CDK19
		SSFA2		SMARCC11		NBPF14	CPB13									CCT4						CDIP1	ATXN3
		MTMR4		CPNE3		MPP12	CLPS3									ATP6V1B2						CTA-29F11.1	CTDSP1
		HPCAL11		U2SURP1		KIAA20131	PNLIP3									ADRB2						ABHD14B	XAF1
		NUDT16L1		MPHOSPH10		SMU11	C1QC1									ARMC10						PSMD71	C17orf62
		BAG4		ATP11B2		TPP21	C1QB2									CDKN1C1						NCBP2	OPTN
		POGZ		NCOA2		SH3BP22	PRSS13									RNF5						ILF3-AS1	SEC14L11
		CUEDC2		ABHD14B		PWWP2B1										ADNP						RRN3	HMBOX1
		C5orf56		EPM2AIP11		SSH23										CTDSPL2						MEIS2	TAOK31
		C17orf85		ERAP11		DHX291										USP32						TARSL2	ZMIZ11
		CHMP3		BRD4		SEMA4A2										FAM134C						F8A1	PPP2R5A
		NUB1		PSMB91		SLC25A361										DNM2						TMEM2081	ARPC4
		RNF20		SSBP31		EIF6										GRAMD1A						GLA1	MED15
		CRTAP		WDFY4		OAS3										MIA31						UROS	TAPSAR1
		UHRF2		RNF19B		RNF1152										MED13						KDSR	SFPQ
		CDK2AP2		TAGAP		TMEM1732										MCTP1						CMTM7	OSM
		PICALM		ADD31		NNT1										ABI11						C1orf162	PKN2
		TSC22D2		ALOX52		CDKN1C2										APOBR1						BMPR1A	JADE1
		FUBP1		TLR4		RWDD4										SPSB3						SNX6	MAPK11
		ARL8A		NME3		HIST1H2AC2										RGS21						HIST1H2AM	CRTC3
		PSMD4		SGTB		UBR4										GATAD11						HOXB4	HPS4
		POLR2M		STX31		SERPINB12										CREBBP						EBAG9	PTEN1
		CD97		DUT		MARS1										PYURF						PFKFB31	ANAPC4
		FBXO11		ACPP		TLR1										UBE2K						GMPR21	FOXN3
		PILRB		DDT1		BCAP29										ACSL41						TRIAP11	ZFAND2B
		CLK3		SLC25A40		ECHS11										ISG153						MAD2L1BP	LITAF
		NCOA3		TMEM260		COMMD101										MED23						FAM174B	ERO1L1
		SMC1A		SRD5A1		GOSR1										HADHB						PPM1G	C16orf72
		RERE		CUX11		GARS										ENO11						CCNB1IP1	SH2B31
		NPRL2		ANXA71		PAN31										RASSF31						ARHGAP6	TPST2
		POLR2H		KIF3B		RBM221										MIR142						NT5DC2	TPR
		PIK3C2B		KLHL9		RPRD1A1										COMMD10						AMHR2	MANBA
		GDE1		EXOC4		ZC3H41										NRBF2						NUTM2A-AS1	RALGDS
		TSTA3		MTMR11		LEPROT										CD362						SAMD1	PDCD6IP1
		HGS		ERCC5		KLF7										TRIM13						DDX39A	HNRNPU
		TNFAIP8L1		ASCC3		SIPA13										DDX1						MAP7D3	FBXL3
		ENOPH1		OPN31		FOXO11										CTNNBL11						COQ5	TAX1BP1
		R3HDM2		SMARCD3		TRIM332										MTHFR						AIMP1	IMPACT
		ATP5F11		CD244		EIF2B11										SDHAF2						EMC2	BTAF1
		GPX11		SLC44A21		ABI13										ELOF1						ARHGEF9	A2M-AS1
		USPL1		C9orf91		CAMK1D2										KIF22						PNKD	AFF41
		DIAPH11		TMOD31		KHSRP										SYPL1						ICAM4	POLR2B
		SETD5		GBA1		UVRAG1										TMEM30A1						GTF3C61	LINC00152
		TTBK2		GSTK12		DIAPH2										TPRKB						FARSA	ETV61
		ATP5E1		PHB21		MRPS26										RBM33						RABAC1	BBX
		RASSF1		RNFT1		GLUD11										RALBP1						P2RX1	TCF25
		L3MBTL3		ZBTB7B		VPS82										JMJD1C						SLC30A2	GRB2
		PHYH		COMMD4		NRIP11										FAM198B1						VAMP5	ZNF2921
		CHD2		HDLBP1		PPIA2										ATP5S						VKORC1	FBXO11
		LRCH1		PRDX12		NRGN1										MOB4						PTPRA	SKI1
		CD300LF		CYTH2		CBX61										CTD-2006K23.1						DTD1	SIRT7
		SUPT16H		STAT5A1		CCSAP2										EIF6						MGAT4B	PIK3CA
		DEF6		PHF202		APOBR2										ITPKB						HOMER2	CTSS
		HDC		ATP6V1B2		HEG1										MRPL10						C12orf10	HNRNPUL1
		MRPL55		ENTPD4		CYC11										SARS1						C19orf431	ZC3H18
		SPTY2D1		MAPKAPK5-AS1		PIK3C2A2										SUV420H1						TRAPPC4	SUPT5H
		KLC1		ARIH1		CDK2AP21										ANAPC5						SNX21	DAZAP1
		ANKLE2		RP11-468E2.4		TXNL1										MGAT4B						DGCR6L	AGPAT9
		UPF3A		KDM5A1		CFLAR3										MED15						LLGL2	ALS2
		LMBR1L		CBX1		CAPZB1										NCK1						DCXR	PTPN2
		FIP1L1		SCAF4		ATP6V1E13										CSK						DDX24	DHX15
		SLC26A2		UBE2E2		CSRP11										CD302						TXNDC12	FAM208A
		MBTPS1		UBE3C1		ESYT12										CLINT1						CPEB41	NUMA1
		BRWD1		TNRC6A		MED61										HLA-C1						RPN2	KPNA4
		ARL11		PTPMT11		PLEKHB22										NUS1						TMEM242	DOCK11
		DOK3		AC004951.6		TBL1X2										CALM2						C22orf39	SMAP21
		CBFA2T3		POLR2A1		MARK32										ARL14EP						CDK15	RARA
		HCFC1R11		RNH1		SSFA22										EPRS1						FAM173A	TMC8
		SPTSSA		ILF22		HDAC102										ERLEC1						MRPL4	TBRG1
		STAT5A		RARS		TOP2B2										PDCD7						DAB2	AP3B1
		RPA21		NBPF151		TROVE2										MBOAT7						MRPL19	ARHGEF1
		IDH3B		NSF		DNASE21										CHTF8						PROSC	LNPEP
		RUNX3		C2orf49		SMIM12										DDX5						EBNA1BP2	PPP3R11
		SNX10		STRN4		IFITM11										LARP4B						TMEM160	RERE1
		RHOQ		TCEA11		CUEDC22										ADD3						HNRNPDL1	ANTXR2
		WWP1		ENTPD1		MBOAT71										C1orf35						SEC61B	RC3H2
		RPRD1A		ARHGEF2		PRELID12										GGPS1						FAM103A11	ZMAT1
		KIAA1731		KIAA02471		STK111										POLR3K						PROS1	USP8
		HUWE1		SUN1		XPO13										CCDC47						SLMO2	WIPF11
		MORC3		IPMK		ACSL41										TM2D2						UNC5B	CEP95
		ADAM101		MEMO1		VHL2										KPNA6						BTF3L4	SMG11
		PTPRCAP		PPFIA11		ABHD17A										BMP2K1						CCNG1	TOX4
		MSRB3		PLOD1		ANKLE21										CDK2AP2						RP11-395A13.2	ARHGEF12
		KIAA0355		RCN3		STAU1										CTSS2						DCTPP11	C6orf106
		ELMSAN1		TTF11		ZNF7101										LARP4						RFTN1	MAP3K81
		MAP2K2		PNPLA61		CAPN13										MCM7						VAPA1	ATP9B
		RGS14		FAM214B		AFG3L21										NQO2						ZNF677	ZNF33A
		DDX39B		SEC11A2		CHCHD1										EHD11						PHACTR1	SETD5
		SRPR		MPZL11		IDH3G										NEDD9						PLA2G4A	GTF2IRD2B
		DNAJC10		STAG2		DNAJB12										THOC6						RPP25L	HOTAIRM1
		CRLF3		STX112		ADNP										MAPRE2						CDC37L1	EP300
		ZFR		CTBS		KYNU										PELI1						GABPB1	TLK2
		RPN21		EIF5B		PRDX13										QKI1						HSPA9	SUN2
		SAMD1		SLC25A29		CDIPT										RAB11FIP2						GBE11	GRIPAP1
		ZFP14		UBR3		PEA151										KIAA2013						ABCD3	GLS
		PTPRA1		TRPM71		PNN2										SPAG7						VPS51	GAPVD1
		FLCN		BIRC31		PHF121										CHMP31						SNUPN	MAP7D1
		SERPINF1		GABPA		TMTC1										B3GALT4						SUCLG1	HP1BP3
		BANF1		BPTF1		KLHDC3										UBTF						CHSY1	ADD1
		RBM27		NCOA11		CSNK2B										ZNF644						BMI1	RSF1
		CYB5R1		CYLD1		CTDNEP11										SRSF52						FSIP1	PSMD13
		UQCRH		PPIE		ARHGAP251										HPCAL1						EMG11	RNF168
		STK41		PKN11		RHOT1										GRINA2						TPMT1	SMAD4
		GSTK11		SPCS3		C1orf521										TMEM127						SIGLEC6	CTDSP2
		ZCCHC6		ANKIB11		IFIT31										TMEM9B						CCT51	CLIP1
		GSDMD1		CBR11		HERC43										NNT						DERA	BOD1L1
		AKT1		EIF5A1		RAP1GDS1										MAP4						MRPS121	G3BP1
		KRAS1		CUL4B		NOC2L1										TBC1D15						PRR5	ARID4B
		TP53I13		SHC1		RC3H12										JADE1						CD79B	P2RX4
		STX4		SREK1IP1		PIAS12										SNORA76						LDLRAD41	PSTPIP21
		DHRS4L2		OSBP		SLC25A12										TTYH2						IFI16	KDM5C1
		SIPA11		KLF31		IL10RB2										OGT						BNC2	DIP2A
		SUN2		RSRC11		ZFHX31										ZC3H15						POLR3D	TTLL3
		RBBP5		RASA4		COPS51										IFT57						POLR2H	ATF6B
		FAM76B		CLEC4A		NFATC32										TDG						MRPS26	ERO1LB1
		FADS2		SMIM14		BMP2K2										ARMC1						COPS8	STX16
		MFHAS1		GIMAP21		MLTK2										STAT61						SNX5	ANKZF1
		C5orf24		C17orf891		PPP1CB1										ELMO2						PPAP2A	VCL
		TBC1D22A		TPM31		ASL1										HIST1H2AC1						NDUFAF4	VCP
		PHACTR1		ERGIC2		SCAMP1										ABHD17A						SNORD3B-21	PLD3
		CTCF		TRAPPC11		RTCB1										COX4I1						APH1A	DDX42
		RP11-395A13.2		GALNT61		PGD3										POLE3						SLC12A8	PKN1
		LAMTOR2		ZNF2171		ADD32										SEC16A						BET1L	ANKRD17
		SMARCD2		ATP13A1		PBDC11										BECN1						GDI2	ANKLE2
		RNPEP		YIPF41		COA31										BIRC32						FAM195A	IDS
		CREBZF		SMAD41		HIST2H2AC2										PSMC6						EXOSC5	ZNF106
		VKORC11		ISY1		MYO15B2										RPA2						NFE2L11	ORAI2
		USP24		RCN2		CHTF81										NUBP2						WDR18	PDS5B1
		WIPF2		MGA		MED132										ZADH2						THAP11	FRYL
		ATP6V1C1		MYO5A1		FAM107B2										RBM10						C11orf1	FAM49B
		SMPD1		TERF2		FBRS										PPP1R9B1						TSSC4	IRF31
		MSL2		SERTAD3		PARL										MRPS18C						LAT	RASSF5
		RABGAP1		CTDSPL21		SVIL2										ADCK4						YEATS4	BCL21
		TNKS2		RP11-262H14.1		RASGRP42										NDUFB3						HNRNPH21	PBRM1
		VPS26B		MRPL41		CBWD51										MLTK1						CAMTA1	EPAS1
		TERF2IP		QKI1		NPEPPS1										ALDH16A1						ZNF680	C10orf118
		CASD1		RUNDC1		TSN1										SLC31A2						ARL3	MARCH61
		C17orf62		MRPL2		CHURC11										CEP350						C5orf30	DCUN1D1
		IL18		SPAST		UBTF1										HDAC10						KMT2E-AS1	DIDO1
		PHF21A		SSH22		SMC51										NADSYN1						DBP	JMJD1C1
		TAF12		PTGES3		CEP571										QDPR						MRPS9	PPP6R3
		PHACTR21		SLC35E11		HVCN11										COX19						RUNX31	IRAK4
		SND1		BTN2A2		RING1										ACP11						TSPYL1	GNA131
		FOXJ2		LMAN21		RNF441										TMED2						DRAM2	MSL2
		ZNF280D		KIAA0226		CYSLTR1										HNRNPA3						CISD31	EVI2B
		RCC2		ORAI1		TMEM2583										RPAIN						TNFRSF211	YPEL5
		UBE3A		NCSTN1		RAB1B										CSRP1						UBE2L6	MSN
		COX5A		SEC631		SGTB1										STK25						CKS1B	HLA-F
		EWSR1		RCOR31		TAGAP1										MRPL14						GGA2	CCDC88A
		NMT1		UHRF1BP1L		TAB21										OAS3						ZC3H15	NRD1
		NBPF11		NPAT		AHSA22										GOLGA2						IDI1	TRERF1
		MICU1		ZNF7911		MDH11										CDK5RAP3						PSMG4	ADAM10
		ZNF708		USP35		TOR1AIP2										VPS4A						PDIA3	H2AFY
		FEZ2		BCL2L111		CD3023										ULK2						AP2S11	STXBP3
		SRPK1		HLA-F1		PSMD12										NBR11						TMEM205	PXN1
		TMEM219		MAN1A21		ST6GAL1										NUDT1						PLXND11	MCL11
		MAPRE2		ZBTB34		MRPL13										BCCIP						EIF3M	EXOC7
		SPRY1		SNX11		UBE2G2										ESF1						HTATSF1	PPIP5K2
		ZDHHC5		NAA161		INIP										LST11						ANKRD54	FTX
		GNAI2		DNASE1L1		PPHLN1										NDUFA1						HNRNPAB	SMARCA2
		CD52		SERINC3		CWF19L22										SNX13						GAMT	KCNE3
		RBPJ1		USP47		USP81										CTD-2020K17.1						NMD3	TMX4
		HDAC1		FAM63B2		PHKB2										RIOK3						PPP1R7	BTN2A1
		LIMD1		EPS151		MTHFR1										RAE1						POLR2C	ANAPC5
		NIPSNAP1		CCSAP1		VEZF12										TMEM167A						SUN1	ZNF276
		PPM1B		TEX261		JAK31										CNDP2						COPE	PIKFYVE
		TNFSF101		MPRIP		KRCC1										TXNDC15						NCKAP5L	LINC00969
		TRIM441		EED		NCBP2-AS21										FYTTD1						FUNDC1	ARID4A
		CCT3		LINC009692		TPPP31										GDAP2						TGFB1I1	ZNF160
		ANKZF1		NAA201		NAP1L41										GLRX3						FAM115A	AP3D1
		CORO1B		ID22		PYURF										CKS1B						SETD3	CHD8
		SP1		CDV3		BNIP3L1										UBE2J1						AKAP7	PIK3C3
		GNPTG1		ZNF451		SYMPK										ANKRD10						GNPDA1	UBE2J1
		CEP192		PDLIM71		TUBA4A										RXRB						NME7	PIAS1
		AP1G2		NMI		DUT1										ABCF1						LENG1	KCNAB2
		UVRAG		PTOV1		EGLN21										SNX1						TMEM11	TMF1
		EHBP1L1		PIK3C31		ATG4B1										ORMDL2						ADPRM	C3AR1
		CYHR1		ACTN41		QKI2										METAP2						RP11-345J4.5	IREB2
		MNAT1		IGF2R1		COL4A3BP2										BNIP3L						COMMD91	POLR2A1
		LARS		CCDC88A2		MAD2L2										DNAJC13						TUSC2	HDAC10
		JAZF1		TRMT10C		GYG11										MKNK1						METRN	UHRF2
		TMX4		ATXN71		MAN2B21										RPIA						AAMP	ATG12
		ZNF224		TRA2B1		HCAR3										FBXO33						ADPRHL2	C1orf561
		SPRED11		P4HB1		PDIA43										TMEM50B						FKBP3	ZNF4511
		SPG11		DFFA1		BCL7C										TMEM183A						RPP14	ERCC5
		GALNT2		SPNS1		RNF1352										VPS26B						RBM42	NAGK1
		ENOSF11		RAB27A2		NUBP21										ELAVL11						FAM105A	DENND4B
		ZYX		CLIP1		PPM1L										DYNC1H1						CUEDC2	RNF169
		AKAP17A		SIGLEC7		NELFE1										IL10RB-AS1						MED11	SAT11
		RUFY3		CNTLN		FBXO33										RHOT2						FUOM1	REST
		ZNRD1		PPP2CB		CTD-2020K17.1										CYSLTR1						SLC30A5	IL10RB
		UQCC21		RNASE2		SKAP21										SEC13						CCDC59	ZFR
		EVL1		SNX29P2		PPP6R3										PRELID11						AURKAIP11	SMEK2
		HLA-DMA1		TM9SF4		TMX41										CYSTM11						MED7	DMTF1
		YY1AP1		MUS81		SEC13										ORAI1						BLOC1S2	ZDHHC171
		SLU7		SMARCD1		PTPMT12										TNK2						CTSL	FAM13B
		LRPPRC		KIAA0907		SNX51										CWF19L2						NBAS	UBR51
		ZNF107		LUC7L32		PLEKHM1										PAFAH1B2						CACNA2D4	KLF31
		AGTPBP1		CD86		PTAFR2										USP47						LSM10	ST3GAL6
		CIAO1		TMEM701		ZNF33A1										MARS						PITHD11	RAB11B
		N4BP11		KIAA0232		ARFGEF12										PPIA						NOB1	SNX20
		PLAGL1		ARNT		PLCG22										CAMTA1						WNT11	CTBP2
		HDAC2		FUOM1		LILRA3										ADAMTSL41						ARPC5L	ZNF800
		RAP2B1		TRIM56		CLINT11										WAPAL						DEGS1	SEMA4D1
		DCP2		OSTM1		BRD91										RCBTB21						TIE1	HCLS11
		CTA-292E10.6		RNF113A		ACP11										PRDX12						NR4A31	ADRBK21
		IPO7		NEK62		PFDN41										CBR1						HSCB	TAPBP1
		LARP1		ZEB2		NUCKS11										ALG13						ZNF675	YTHDC11
		NAP1L5		CSAD		UTP31										DNAJA2						EXOSC7	KIAA0319L
		TRPC4AP		POM121C1		PSTPIP11										CUEDC2						OSTF1	RAPGEF2
		TGFBR1		EIF4G21		POLR3K1										KDM2A						TIMM44	SLC39A10
		NEK61		UBA71		SRP54										PAPOLA						MRPL49	U2AF1
		EDRF1		ACO2		TBCC1										DNAJB141						IAH1	PPP2R5C
		TPM1		ADO		QDPR										FNDC3A1						ACVR1	ASRGL1
		SNRPA		DUSP7		CEP1641										CBX6						TRMT11	RAB18
		ADRBK2		TRIM22		MED151										CHURC1						SDHC1	MIA3
		TPGS2		FAM102B		FAM120AOS1										AKAP17A						AKAP2	SLC6A61
		DNAJC8		GADD45GIP1		MTF11										HMG20B						PPP1R37	ACTB
		EMID1		ATXN31		HNRNPA32										PSMB5						ZNF83	PRRC2C
		ARL3		ATXN101		HAT11										MRPL16						SRRM11	ERICH1
		FECH		FAS		MS4A72										SORT1						TSG101	SEMA7A
		METTL16		CD300C		DNAJC131										PSAP3						PGK11	SNRK
		FAM73A		DNPEP		GRSF11										RGS18						COX11	SYMPK
		EFHC2		MRPL33		GGA11										SAC3D1						EVPL	SAR1B
		PDE4D		PPP2R5C		AKR1A13										SMARCA5						ATP5B	CEBPB
		DPH5		AL627309.1		HAX11										FLOT2						ABHD8	ABI11
		ITM2C		LGALS32		TBCA1										CDK6						TNS1	UPF21
		UPF2		DPP9		PIKFYVE2										ERC1						STAP1	RBM10
		SEC61A1		ZBTB371		SPSB32										CTSL1						GRWD1	PURB
		CCNDBP1		TGFBR11		BIRC61										PILRB						GRINA1	CPNE1
		MBD1		MOB2		CCT31										KHNYN						APPL1	GNB2
		SAMD9		CFP1		NFIC2										OSER1						EEF1G	METTL7A1
		PIBF1		GRB21		SEC11C1										ZMAT21						SPAG16	PJA2
		KIDINS220		DOCK81		ATF62										TTC9C						MTAP	POGZ1
		TMEM1591		KIAA1432		CYFIP11										PPTC7						NOP14	BRWD11
		APPL1		PDHA1		KIN										NUP210						AP1S3	MXD4
		ZNF844		RARS2		CLPX1										FOXO3						MRPL271	TMC6
		PPM1H		ALDH3A2		AIM11										NASP						ZNF593	ARRDC1
		POLD2		ARL8B1		GRAMD1A1										ARHGAP25						MKKS1	NCK2
		PDS5B		MRPL44		TRAK1										UBE2W						CHM	RNPEPL1
		LMAN2		LINC00341		PIK3C32										PDIA6						C1orf174	RBBP5
		RHOG1		MAPKAP1		GMFB1										SMARCA4						MALT11	MOB1A
		RP11-796E2.4		UBAC1		ZNF5111										APOL61						MRPL431	PCYT1A
		CTD-2035E11.3		WAPAL		RBM61										SYMPK						NOA1	TNFSF10
		CALCOCO21		TRAK2		TXNRD13										PRPF38A						IL1RL1	SLMAP
		DSTYK		DSTYK1		FAM118A1										ESYT1						AATF	GANAB1
		CHORDC1		ULK2		C1orf123										IDI12						STK16	LCP21
		MAN1A2		SAMD8		NDUFB6										KIAA0930						TLDC2	CREB11
		HERC3		DUSP31		NDUFA5										TLR8						CCDC101	ITGA4
		PIN1		SETDB1		DAPP11										PIAS1						YIF1A	TUBA4A
		NFX1		ARFGEF2		SNRNP40										GIT1						SRRD	SBNO1
		SIK3		PRKACB1		SAR1A1										KIAA1715						STX18	NOTCH21
		IK		LSM2		RASAL31										SIPA1L11						CSNK2A2	ANKRD11
		ZMAT1		CHFR		KIAA11092										PAIP2						SSRP1	EEF2K
		GAK		RAB4A1		UQCRC21										PPP1CB1						TMX1	FAM160B1
		SMC5		VPS13B1		SELT1										TRAK1						RAB2A	RBL2
		PLCG2		NDE11		TEX2641										IVNS1ABP2						CREB3	CNTRL
		ZBED6		ARMC1		EPM2AIP12										SP11						VAV1	CARD8
		VPS37B		ITGA51		AKAP111										PTAFR						PAFAH1B3	ZBTB44
		NCOA7		SEC23B		FBL										SMC4						SKIV2L2	ATF7IP
		AMFR		UQCRB		RAP1GAP21										PEX2						ZSWIM7	RASSF31
		C6orf1		DIP2B		FGFRL1										BAG5						COPS5	SEC16A
		ATF6		EXOC5		CTNNBL11										EIF2B1						EEA1	APBB1IP
		BACE2		ZMAT31		TM9SF3										DPP71						CFDP1	MKRN1
		VPS13B		RNF40		KIAA1143										CYHR1						MRPS18A	ARGLU11
		SECISBP2		SUSD11		CMTM31										C1orf52						PLEKHA5	EMP3
		PRRC2B		NCEH11		ZMAT22										RETN						PNPT1	SMARCD2
		ZNF326		RBM38		SLC35E12										ATG16L21						TXLNG	MAP3K21
		ETHE1		MZT2A		TPTEP1										ZBTB18						POP7	SEC31A
		DHX8		ATG9A		SULF21										TRPV2						NBEAL1	EPC2
		C6orf106		LEMD2		UBE2J21										TSNAX						TPM4	WAC1
		WBP1L		MBTPS11		PAPD5										SERTAD2						STAB11	WDR11
		DDX24		MCM5		EIF2AK4										YAF2						CEP70	EWSR11
		AGA		ADAM81		ASGR12										FAM107B2						UBE2Q1	RBM391
		FAM217B		ATF1		ING2										WDR821						FOPNL	SNRNP70
		ZKSCAN1		GCLC		ZNF5931										SNX5						MRPL47	BRD41
		PPA1		RABIF		SPOPL1										PPA2						AKR1B1	TMEM259
		KIAA1468		TMEM60		RCC21										NRGN						TIAM1	CHD11
		SLC22A18		RP11-67L2.2		CCDC107										ITCH1						NFKBIL1	MSL11
		SNRPC		SEC23A		PSMC2										STK17A						HSD17B8	TAOK11
		GNPDA11		PROSER1		RGS142										GNA13						HYI	ATP6V0A11
		LUC7L		MYO1G2		MPC21										SLC30A7						MAGEF1	SUV420H1
		NEK7		XRN11		CCT4										SLC3A2						SH3KBP11	SRPK1
		TM7SF3		WDR48		NUS1										TRADD						PTRHD11	GXYLT1
		MAP3K31		LYRM4		SCAF112										DST1						ALG5	TCP11L2
		HMGA1		SHISA5		KCMF1										RGS12						C12orf44	POU2F11
		SNAP23		USF1		TJP2										COPS8						DCPS	UNC13D
		LYPLA11		ZNF710		UBE2J12										P4HA11						RP11-119F19.2	RASAL3
		ACAA11		CANT1		ARMC101										SLC35E1						DPM2	MAP3K3
		FBXW11		F11R1		COPA1										PTDSS1						TCP1	TMEM167B
		FMO5		TRAPPC6B		ISG153										CD931						NUDT2	TUBA1A1
		POLR2E		MLLT101		ADAMTSL41										SUZ12						ALDH21	FAM133B1
		TTC17		CEP95		TERF11										HSD17B41						BMS1	IKZF1
		TNIK		CLASP2		NADSYN1										MED4						GTPBP6	DLG1
		SSR1		CYB5B		KLF103										AHSA2						ABHD12	RHOT2
		ZCCHC8		ATXN2L		COPB1										RCOR1						RCN2	CSAD
		PCID2		SHFM11		AC011899.9										MRPS28						NAE1	SUPT20H
		ZBTB11		CLNS1A		GNGT2										STX16						CETN2	CCNG21
		FKBP3		VPS81		SERTAD21										PPHLN1						PET1001	ZNF44
		ZDHHC17		APBB1IP2		CYHR11										KIAA0100						ACAT2	CAPN12
		CHKA		C21orf591		SS18L2										GLE1						CYB5D2	AFTPH1
		TBC1D2B		RAB371		HMGXB4										RABL6						ZDHHC12	USP4
		ANKRD17		ARL17A		HECA1										DDX52						HAX1	CORO7
		DDB1		C11orf31		TBC1D8										ATF7IP						NFKBIZ1	CAP1
		LPP1		ZNF721		KLC12										MROH6						FAM89B	S1PR41
		FRG11		FAM96A1		KIAA05131										CSNK1D						KAT6B	PIK3CB1
		RPAP2		CARD6		ARL14EP1										EPB41L4A-AS1						KIAA1586	NFAT51
		FAM63B1		UNC45A		ORMDL2										CYC11						ERGIC2	NT5C3A
		SMARCAD1		CXorf21		ALDH16A1										MS4A71						FAM58A	KIAA02471
		EP400		PRRG4		SNX13										ASXL2						MRPS22	TMEM165
		NECAP1		MAN1B1		CASP101										CSNK2B						PPP1CB1	DENND6A
		YWHAB1		KIF5B1		C19orf531										PGD						NOC3L	HUWE1
		ASTE1		GSN2		ELP2										ACOT13						CCDC57	TRIP12
		ATP13A3		GAA1		FZD1										KYNU						WBP4	XRN11
		CNPY31		TMED7		SLC30A11										CCDC107						COMMD11	CHD2
		SLAIN2		TIMP21		MRPL551										CISD3						TXNDC171	KBTBD2
		DOCK101		KCTD10		FAM53B1										MTMR14						GUK1	HERC2
		DHRS4		DYNC1I21		BCL2L112										MRPL40						CD274	TMED5
		MOAP1		CIITA1		MAPRE21										MBOAT1						C8orf82	SLC33A1
		DYNC1I2		MAD1L11		OSER11										TMEM2						EIF5B	EXOC11
		FAM222B		C4orf33		MRPS18C										KCMF1						IMMP1L	LYST
		MTHFD1		RPE		YIF1A1										TBL1X						HSBP1L1	EIF4EBP2
		SEPHS2		TPP2		MAN1A22										KRIT1						IDH3A	ARHGAP30
		YIPF3		ZC3H4		MAP3K51										TMEM2581						MNAT1	EPS151
		SRPK2		VRK3		MVP										PIK3C2A						OXA1L	AP1G11
		CISD2		CCDC115		MED23										TOLLIP						NTMT1	PABPN1
		GIT2		EDEM1		NXF1										DGCR6L						ADORA3	FOXJ2
		UCHL5		FMNL12		RCOR32										CDC5L						C17orf49	BIRC6
		SHOC2		AL592183.11		CTDSPL22										HSPA61						CKS21	ZMAT3
		CDK5RAP2		POLM		USB1										DPH3						GLB1	EXOC6
		ZNF100		ZHX1		RABIF1										TMUB2						FLOT1	KANSL3
		SCP21		MBNL3		MAGT1										PTAR1						SRFBP1	ABCA5
		TMEM59		FAM200B1		TMEM183A1										GABBR1						TRIM28	USP47
		NEK1		GLUD1		NDUFB51										FRAT1						DDX271	FLI1
		MYL6B		KRIT11		JARID2										TNFRSF8						WBP51	MAP2K31
		ACVR1B		CSF2RA		TIA12										MR1						TPGS1	BSDC1
		HOXB4		TRIM13		RPA23										MED17						DYNLT3	VPS81
		CKS1B		STAM21		GNPAT										SNRPA						COPS4	PRKAA1
		RGS17		NMT11		MIR24-23										SCP2						VPS4A	UBE2D31
		PAFAH1B3		RALGDS2		CENPB1										DNAJC11						NANS1	DDX58
		AIF11		STUB1		POLE41										SERP11						AKR1A11	CCDC14
		GATAD2A		TACC3		RBM332										SREK1IP1						CENPB	NDE1
		TAF1		LAMTOR3		DIP2A2										ING2						CCNH	NT5C21
		TECR		TCEB3		APPL12										TMX4						CCDC174	NCOA1
		GPR108		SRCAP		SH2D1B										DDX60						KTN11	IQGAP11
		ERLEC1		KLHL28		ASPSCR1										TMEM219						HLA-DRB1	CMTM6
		BUB3		TMEM199		BAG51										STK24						RBM43	PAFAH1B2
		MED17		GNPTAB2		FGL23										SCAMP2						MRPL9	ADAM171
		C15orf57		BCCIP		ZBTB8OS1										GMFB						DPY19L1	NEMF
		POP5		PPM1M		MIIP1										FOXO1						PATZ1	NECAP1
		IST11		ZNF318		DGCR6L1										GIGYF1						GNB5	NUP214
		VHL		POLR2M1		CHD21										RASSF1						CHST12	RIOK3
		ASL		EXOSC7		PPTC71										P4HB						RFC2	CD47
		SFXN3		TPRG1L1		REL2										GTF2F1						NSMCE4A	ASB8
		ANAPC4		KDM1A		APOL3										CEP170						SARS	UBA11
		MYSM1		RPP25L		RBM381										RAP1GDS1						PPP1CC1	ICAM3
		ZNF217		VPS54		WDR13										TPP2						STOML21	MIDN1
		ZNF91		GOLGA7		STAT5B2										IRAK1						PSMD3	SSBP2
		BCL2		WAS1		GIT11										CWC25						GOLIM41	HLA-C
		JOSD1		PEX16		WBP4										ITGAM						DNPEP	KIF3A
		AP2A1		MTF1		ECI1										CCDC93						SLC7A6OS	TNRC18
		HEXA1		SCAMP4		SDHC1										DAPP11						SKA2	CALCOCO1
		PTDSS1		PHF23		P2RX42										EAPP						MIF4GD	APOBR1
		RAB5B		PIK3CG		TMEM21										SLC25A11						HNRNPK	PRKAR2A
		GRHPR		PIGX		REEP3										MED29						SMS	ARHGEF2
		UBE3C		SIDT2		BCAT12										USB1						SNRPD11	NABP11
		AP2A2		KMT2A1		ULK21										SIRPA1						FAM204A	SNORA761
		RABEP1		FUT4		DUSP71										DCLRE1C						MRPS25	PHF21A1
		MTF2		ZDHHC171		DENR										RAPGEF1						CTC-297N7.5	BTK
		CNTRL		NUP153		IL10RB-AS1										CLPX						ZNF667-AS1	BTN3A1
		TNFAIP8L2		PDK41		TBC1D22A1										TCEB3						INIP	NPEPL1
		UBN1		NUDCD3		GOSR2										BCAP29						SNW1	EML41
		BTN2A1		YTHDF3		ARL2BP1										PSD4						FBXL17	PSEN1
		PIK3C3		SLC25A44		SETBP1										AHNAK2						TMEM9B	ZZEF1
		ZMIZ1		WHSC1L11		NASP										KHDRBS1						EMC4	IL2RG1
		MED13		FAM173A		GTF2F11										APPL1						DUSP231	CNOT6L1
		SLK		RLIM		RCOR11										NAP1L4						ASMTL	FAM63A
		ZNF281		TRIOBP		GLOD4										ITGA5						AAMDC	PHF12
		RTF1		PCM11		PLK31										STAT5B						MRPL21	RASGRP2
		GIMAP2		SAMD4A1		MAN1B11										DCPS						YWHAH1	SAFB2
		TMEM33		MAP3K71		NUDCD2										PURA						CDK2AP1	YWHAZ1
		PURA		POLD3		TIMM8B										NOC2L						BLOC1S5	KDM4B
		TMEM55B		GPR155		RNF51										BROX						MGST2	CDK12
		GSS		E2F3		COPS7A										CFL1						TNNI2	TBXAS1
		ATG31		JAK3		MAF12										RASAL3						NCBP2-AS2	LRRFIP1
		RP11-119F19.2		UEVLD		GIGYF11										CLK11						SOCS6	BPTF
		IWS1		CLEC2B1		UBE3A2										RP11-252A24.7						ACTR1B	ZNF609
		RNASEH2C		TNPO11		TMCO1										HAL						KLHL61	PSIP1
		PPP1R3B		ZBTB33		RAB35										TAGAP						FAM174A	GPI1
		PDZD11		TARS1		LCOR2										CDK19						RP9	SPAG91
		CERK		KRTCAP21		BAZ2B2										VIM						ZCCHC17	ZNF439
		WASF21		DCAF6		DYNC1LI22										TCTA						DDX1	ATRX1
		COMMD8		TACC11		HEATR3										UTP3						CCDC124	NEDD9
		NSA2		GDAP2		TTC1										TBC1D22A						DUSP11	ACTN1
		C20orf112		SPOP		MED11										TUBA4A						LYRM7	DYNC1LI2
		ZNF431		PEX2		CHMP32										TMEM141						FAM32A	USP341
		UBXN4		SLC25A16		P4HA12										FBRS						TBRG4	ROCK1
		PRMT101		RNASEK		ASCL21										TBCC						RIC8A	SRRM21
		FAR1		PSMG4		CYP1B1										CYP1B1						TMEM141	ATG4B1
		ULK3		GGA21		SHISA51										SLC25A1						KCTD5	KIAA10331
		CAND1		HOOK3		PSMA61										RAP1GAP2						SRI1	USP33
		AIP		GOLGA41		THAP11										ASGR11						TK21	ZNF148
		CHM		SLAIN21		BCL10										ASCC3						RBFA	XIAP
		GOLGA3		SLC16A5		MGLL										CAPN1						SEPT2	DICER11
		STX101		HDGF		FAM211A1										SLC35A3						SAE1	SPI11
		LIPA1		TMX2		PEX21										TRIOBP						NOP58	S100PBP
		MADD		MARS		ERLEC11										SMAP1						CD2BP2	ST3GAL11
		RFC1		XPC		ACIN12										PCBD1						MRPL50	SENP7
		ZNF141		MAP3K22		FLYWCH21										GLOD4						SRSF6	SEPT1
		DLC1		AKT2		STIP11										MRPL12						PSME1	SGPP1
		NAP1L4		FAM122B		STIM1										ATF7						H1FX1	NSD1
		PNISR1		NPEPL1		CDK91										TIMM8B						HDDC3	CD841
		NOSIP		GSK3A		RPN12										WSB21						KDM1A	ZC2HC1A
		METTL7A1		RC3H21		EIF4E1										ZNF800						STRBP	NBPF9
		MLX		PHACTR4		AATF1										MRPS33						FAH	RASSF1
		SIRT7		RNF187		FDFT1										HNRNPUL1						BLVRB	INPP5D1
		SMNDC1		PDE4DIP1		TSNAX1										KDM4C						ABT1	GTF2I
		USF21		ZNF641		GPBP1L11										VSTM1						MRPL53	HGS1
		HDAC10		CASP10		SYPL12										MBD6						HEXB1	ASH1L
		PNKP		MYEOV2		MRPL91										SLIRP						FKBP1A1	MOB3A
		SAMSN11		CCDC47		TNFRSF8										TM9SF4						PYCR2	VPS13B
		CTDSPL2		YWHAZ1		GNA131										XRCC4						ATP10A	LINC-PINT1
		CSNK1G2		TAOK31		SIPA1L11										JAK3						EIF1AY	PALLD
		WSB1		CHERP		RP3-395M20.121										THYN1						MLEC1	CABIN1
		DFFA		FBXW111		ASXL22										EIF2B4						PDHA11	TNIK
		FMNL3		PIGC		NFATC1										GCNT1						RHOF	PRNP
		TOR1AIP1		KIAA2018		BECN11										G3BP11						SZRD1	WNK11
		ATP6V0B1		GDI2		STX162										RBM22						AGA	GCA
		CHD8		GPATCH11		SDHAF2										COMMD4						ELP5	TMEM131
		GBGT1		SPCS1		MOB1A1										PDIA4						SCAPER	SLC10A3
		NDRG11		COQ4		ARL6IP12										ACIN1						RDX1	EML3
		GUSB1		HMGN3		BCL11A										GNL3						CNIH4	MKLN11
		ZBTB4		ZNF2071		THOC21										DCAF10						PIGF	RNPS1
		P4HA11		SNW11		UBR52										DNAJC15						PURA	NPHP31
		CNOT4		N4BP2L1		AP1G22										KLC1						HCFC1R1	RCHY1
		UBAC2		TMEM55B1		UBASH3B										TIAM1						SGSM3	BTBD7
		ATL3		EFTUD2		TIMP22										TNFRSF1A						ETFA	MEX3C
		CIB11		NOTCH1		ATP5S1										HECA						LMNB1	TRA2B1
		AKAP2		USP241		SEC24C										TMEM14B						HEXIM11	ATXN2
		POLG2		PIEZO1		ASCC31										C1QBP						METTL21A	SPECC1
		ANTXR21		TOM1L2		THYN1										FCGR2B1						KPNA3	TMCC31
		MIB1		SRRM1		ITPKB1										ZCCHC2						TNFSF121	LONRF1
		UPP11		ERCC6L2		TCEB13										CDIPT						LACTB1	OSBPL11
		SEC63		PAK1IP1		ITPRIPL2										RAB5C						SRA1	TRA2A1
		KDSR		ACTN11		SMG71										C5orf56						SOGA2	INPPL1
		NAA16		ASXL1		DUSP51										SPP12						AGAP3	PUM21
		CHMP1A		TXN2		NBR12										ASPSCR1						VBP1	NBR1
		RAB11A		CIC		KPNA61										DDX50						MAGOH	HSDL2
		CREB1		IMPAD1		PPP2R2A										ZNF277						GALK1	C6orf621
		PAPSS11		NELFB		CCNG11										CASP3						RPIA	TRAF3IP3
		ZNF143		PSME22		LONP21										IKBKB						MRPL24	LTN1
		STRBP		ATP2B4		ZFYVE162										PTGS22						FAM120AOS	HMGB21
		CTD-2336O2.1		ZFR1		USP161										ZHX1						SURF6	GGA31
		MPV17		WDR12		INO80D1										VPS51						IKZF3	SLC30A7
		ANXA11		DEF61		TPMT										TPM42						REXO4	KIAA11091
		NDUFA10		RHOG2		RASSF12										MAF1						RNF216	LTB1
		SUMO3		METTL141		MED291										SPAG9						GSTO11	MBOAT71
		DNAJB14		FLYWCH2		PRPF38A1										GRSF11						BEGAIN	PPP1R18
		OTUB1		MTERFD2		CXorf211										TTC37						PCNA	FAM193B
		XRCC6		EP4001		AOAH2										ABCC3						OCIAD2	USP9X1
		KDM4C		SASH11		PSMG41										TSN						DYRK4	CBX7
		ASXL2		MADD1		CDK5RAP32										UQCRC2						NDUFA6	ZNF655
		KPNA6		STX12		SUZ12										ZDHHC12						FKBP51	RAF1
		C19orf25		MRPS18A		MAX2										FGFRL1						RPA3	ITPR21
				AP1S1		HIST1H2BK										LGALS21						ZNF431	P2RY8
				RAB11FIP2		RHOG3										SRCAP						IFT43	NRROS
				GAS71		RIC8A1										TXNL1						RPF1	LRP10
				ANKRD13D2		TMEM2561										COPA						C18orf21	NPLOC4
				LRP1		TNK21										GABARAP1						TDG	PRR14L
				HINT2		RAE11										HEXB1						TRIM24	CRK
				MICAL2		GOLPH31										FDPS						HNRNPH3	SMC1A
				SH3GL1		RGS12										KAT8						ATP6V1E1	APAF1
				VASP1		SEPT61										ZBTB38						SLC25A4	C10orf541
				ARL16		RABL61										PTPN9						WDR41	SMAD2
				SUCLG2		VPS13B2										KLHL28						GYPC1	ARPC21
				BRI3BP1		RRAS1										MPV17						TADA3	CCNL2
				ISCA1		ZDHHC51										CCDC66						ARMCX1	PHTF2
				C1orf561		C12orf5										TMCO1						DDX10	SETX
				KCNK6		PDHB1																CDYL	HLA-A1
				PML		GOLGA71																LBH	SEPT6
				MFSD5		CASP22																MEAF6	SHKBP1
				SMS1		ATP6V1B21																C11orf48	CHFR
				SCAMP2		FOXK1																CCDC28A	EDEM31
				MAF11		GDAP21																TFRC	POLR2J3
				MED25		NDUFS81																NIT21	RNPC3
				MRPS30		N4BP2L11																UBAC1	HIPK11
				TMEM192		BROX1																IFNGR1	ARFGEF1
				NDNL2		SH2B21																RP11-373D23.3	FAM19A2
				RP11-488L18.10		STRN41																MGAT2	VASP
				SLITRK4		BCCIP1																BNIP3L1	MCTP2
				XYLT1		CDK131																MRPL37	MAN2C1
				BANP1		ZBTB181																SRSF2	RNF103
				ATP5G22		PHF141																AP3S1	SNTB1
				CLSTN12		EIF1AY2																ZSCAN18	LRCH3
				APEH		MED8																MRPL36	MADD
				SMEK11		TRIM26																LSM14A	RAB37
				METTL7A2		MSRB21																SLC25A38	MAP3K7
				DYRK2		SSSCA11																C9orf85	ZMYM21
				MGME11		AP2A21																IFT74	LCP1
				WWC31		TLK12																UTP6	RXRA1
				NAA25		IRAK4																RP11-109G23.3	TANK
				TAP1		LSM42																HLA-DRB51	HERC41
				AMDHD2		EPRS1																VPS281	CASP2
				FAM136A		GATAD12																TMEM218	FBXO7
				CWF19L21		MTCH2																XRCC6	CHPT1
				NDUFA2		JAZF12																TXNDC9	CRBN
				SLC25A1		NABP13																SNAPC1	MAP4K41
				MAPK8IP3		FTSJ21																KRCC1	CCDC69
				TMC81		SOD23																CAPN2	ZBTB37
				EEA1		PTPN9																DHX30	ITSN21
				MRPL17		SQRDL																RNF114	ENTPD4
				AATF		NBN																FAM127B	GIT2
				CTNNBIP1		NPLOC4																COQ4	FCHSD21
				TMEM256		CCDC66																TMED10	RP11-690G19.3
				MAP3K4		NAPG1																RNU12	FAM120A
				URI11		COX19																LYRM5	SP11
				ZNF639		HDAC22																AMFR1	KLF71
				SLC30A71		CHMP6																FTSJ2	VPS13A
				ITPKB		TFCP21																EXOSC3	CRISPLD2
				ZNF263		ATMIN																INO80C	CLEC7A1
				PDK11		MRPL141																EXOSC8	ST8SIA41
				KLHDC10		GFM1																IFRD11	GATAD2B
				HSPA5		DENND1C1																PRDX21	TIA1
				SDHC		VASP2																MPLKIP	ATP2B4
				PPIL3		PRPF311																LTV1	FNBP1L
				GPN1		VBP1																ST7	KLHL241
				GSDMD2		ZMYM61																MZT1	PHKB
				HOMER31		ZADH2																SEMA4A	TYK2
				UBE2W		PSD41																FAM210B	SP100
				FKBP41		PPM1G1																GIMAP2	PTPLAD2
				TGOLN21		TTC191																AK3	RNF38
				SESTD1		ENTPD41																HDGF	IL16
				NSA21		COX6A1P2																MRPS10	KLHL36
				SUGT1		MBOAT1																TMX2	GCSAML
				EPN1		CPNE31																MFF	ATP2C1
				STOM		AP001053.111																PPP1R11	PRR14
				AP003774.6		SSBP11																VPS351	TYMP1
				C10orf11		CTR91																APIP	SLC11A11
				TAF10		RBBP8																TYW31	CTSA
				PUF60		IRAK1																ALYREF	NFIL31
				ARRB11		NUFIP21																MPV171	STAT21
				ZNF1601		SLC35A51																HDGFRP2	CNN2
				ULK1		GDI11																HIAT1	LPIN1
				L3MBTL2		DHX92																GNL2	SETD2
				CEP164		NIT11																PLCG2	PIGX
				GORASP1		ARMC11																TMEM101	MECP21
				LSM31		CCNY1																VPS36	SRSF11
				FIS12		NRBF2																DALRD3	MYO9B1
				RCAN3		MRPS101																SERTAD3	ZCCHC61
				USP5		RPP25L1																KLHL8	TBC1D10C
				IQGAP22		PPM1M1																ARFGAP2	AKAP17A
				FAM195A		ILF31																FN3KRP	ARAP11
				FAM103A1		HEXB2																U2AF1L4	CTBS
				ANXA61		SPAG91																ACYP1	SPG111
				ANAPC7		PHF191																MLH3	FBXO9
				NCBP1		AUP1																LRRC41	USP48
				FAM177A1		STRN																HMGCL	RBM26
				PSD4		HADHB2																TRIM13	NCOR1
				AP1G21		MNT1																GPATCH2	YPEL2
				ABAT		CNOT7																QPCT	SH3BP21
				PPP6R2		ZFYVE21																KRR1	RP11-138A9.11
				AIP1		COQ10B																IRF2	KIAA04301
				R3HDM41		HAVCR23																MKRN2	RBM25
				NELFCD		METTL21A2																MAGOHB	SSFA21
				MYSM11		HSPA61																RNF146	MCOLN1
				RNF41		IFT571																LRRC47	DCP2
				RNF1151		ELOVL1																WDR61	HECA1
				C17orf70		C6orf481																LYRM2	COTL1
				ATPIF11		RPP30																ZNF830	CYFIP2
				IKBKB1		KDM4C1																PRPS1	RAD211
				KIAA0196		UBA72																GAS7	TGOLN2
				ZXDC		CARS																GMPS	ACAP2
				TSN		ACADM																DTWD1	SLC43A21
				FTSJ2		SLC3A21																TIMM17B	SLC35E1
				TRAFD1		MKLN12																BUD31	LMBR1L
				ATG7		BMS11																CD2AP	C5AR11
				ASRGL11		CPQ1																AP006222.2	ARHGDIA1
				ELP3		LMAN12																MRPL48	IKBKAP
				GALT		RP11-274B18.2																FABP51	C7orf73
				PSMC6		TBC1D152																COA5	MARCH7
				SLC19A1		SMC41																FAR2	CTD-2020K17.1
				GLI4		FAM78A1																EHD4	PHF20L1
				TMEM1311		ACTR22																FAF1	HIP1
				FTSJ3		MRPL402																ING4	TP53I13
				DDX42		KIAA14291																CDADC1	INO80D
				C18orf25		ATF7																HNRNPR	CARHSP1
				THUMPD3		TPGS21																MRPS27	KIAA0513
				AP3S11		LPAR2																B4GALT11	NCOA3
				NUP54		TMEM167A																YWHAG	TBL1X
				C1orf174		SSBP2																BAD	MIS18BP1
				RALGAPB		FYTTD11																SPIRE1	ARID1A
				RFTN1		KRIT12																ECHDC2	FAM126A
				RTN31		PIK3CA1																PRDX5	TGFBR1
				UTP18		FUNDC2																TOB2	ARHGAP26
				ZFAND2B		DST2																GRAMD4	SF3B11
				RWDD1		AKT21																LYAR1	PARP141
				SOS1		COX4I11																EPOR	CD46
				R3HDM21		C15orf401																LMAN2	ARL6IP6
				OAF		SYT17																THEM4	AGO4
				NBPF12		MADD2																CTD-2562J15.6	RBM33
				TMEM203		POLE3																ACP1	ZC3HAV11
				TIMM13		GSAP																DDX50	FCGR2B
				CEBPG		GOLGA21																PRELID2	CLEC12A
				ZC3H14		PCK2																MANF	ZNF516
				MGAT12		CUTA2																MCTP11	MARK2
				ACSS2		DNAJC5																ARL2BP	PELI11
				ZBTB24		STK25																TM9SF31	GAB2
				GAK1		PILRB1																COPS6	KLF5
				RTCA		TECR2																RPAIN	CACUL11
				YIF1A		CBWD1																TSN	DNAJB14
				BCL9L		SPTY2D12																HK21	SIK3
				FAM8A1		PRRC11																HAVCR2	SREK1
				VCPIP11		APH1B																NBEA	WDR261
				C7orf73		MAP2K71																DAPL1	NFATC2IP
				UBL7		TAF11																MRPS151	KLF21
				BAK1		FRAT1																CCDC531	CDS2
				DERL1		SECISBP2L1																NDFIP1	NCF4
				DDX55		ODF3B1																IFITM31	CASP4
				NSUN2		TSPAN322																SDF2	PCSK7
				CCDC91		TMEM1751																CHRAC1	TMEM1811
				COG3		TFG1																OAT	PHC31
				NIT1		C18orf8																THAP51	AL627309.1
				PREPL		CDC5L2																TSR2	TRIM221
				ZNF430		TMEM1991																EIF2AK4	PSME41
				MZT1		KHDRBS1																PPA1	DAZAP21
				TRAPPC6A		SUCLG21																NHP2	SLTM
				PRKAR2A		CCDC59																	CYB5R4
				RDX2		SNRPA2																	PTAR1
[truncated: 2,176 more rows]

## Sheet: Table S5
Table S5. Necroptosis-associated differentially expressed genes
myeloid.PDAC																														myeloid.PBMC
myeloid.PDAC.tumor_vs_paratumor										myeloid.PDAC.tissue.tumor_vs_paratumor										myeloid.PDAC.tissue_vs_PBMC										myeloid.PBMC.PDAC_vs_Normal
Macrophage		Mast cells		CD14 Mono.		CD16 Mono.		DCs		Macrophage		Mast cells		CD14 Mono.		CD16 Mono.		DCs		Macrophage		Mast cells		CD14 Mono.		CD16 Mono.		DCs		Macrophage		Mast cells		CD14 Mono.		CD16 Mono.		DCs
UP	DOWN	UP	DOWN	UP	DOWN	UP	DOWN	UP	DOWN	UP	DOWN	UP	DOWN	UP	DOWN	UP	DOWN	UP	DOWN	UP	DOWN	UP	DOWN	UP	DOWN	UP	DOWN	UP	DOWN	UP	DOWN	UP	DOWN	UP	DOWN	UP	DOWN	UP	DOWN
GLUL	PYCARD	CYLD	CAPN2	CYBB	PPIA	JAK1	VDAC2	SQSTM1	IFNGR1	GLUL	BID	HSP90AA1	IFNGR2	TNF	HSP90AA1	JAK1	PYCARD	SQSTM1	PARP1	SQSTM1	VDAC2	HSP90AA1	PPID	IL1B	PYGL	IL1B	CHMP4B	FTH1	SLC25A5	GLUL	PPIA	TLR4	CAPN1	TNFAIP3	CHMP1A	IL1B	PPID	VDAC3	STAT5B
FTL	SLC25A5	CFLAR	IFNGR1	CFLAR	VDAC3	BID	CHMP2A	HSP90AB1	RBCK1	SQSTM1	IL1B	HSP90AB1	FTH1	CYBB	STAT3	BID	IFNGR1	GLUL		HSP90AA1	VDAC3	HSP90AB1	IFNGR2	TNF	JAK2	TNF	PARP1	FTL	VDAC3	FTL	EIF2AK2	STAT2	CASP8	IL1B	STAT2	GLUL	CAPN2	CHMP1B	STAT2
CHMP1B	VDAC2	HSP90AA1	CHMP4B	CASP1	IFNGR1	BAX	HSP90AB1	JAK1	PARP1	CHMP1B	SLC25A6	HMGB1	BIRC3	CFLAR	VDAC2	BAX	CASP8	HSP90AB1		CHMP1B	BID	FTH1	CHMP6	GLUL	CASP8	TNFAIP3	CHMP1A	SQSTM1	CASP8	TNFAIP3	RBCK1	GLUL	TNFSF10	BIRC3	TNFSF10	TNFAIP3	STAT2	BIRC3	FTL
SQSTM1	RBCK1	JAK2	SLC25A6	JAK2	IRF9	TNFSF10	FTL	GLUL		HSP90AA1			TNFAIP3	CASP1	NLRP3	VPS4B	DNM1L	JAK1		TNFAIP3	PPIA	FTL	CAPN1	HSP90AB1	STAT5B	HSP90AA1	IRF9	GLUL	CHMP4A	IL1B	BAX	HSP90AB1	BIRC3	JAK3	EIF2AK2	TLR4	JAK1	TRADD	PARP1
FTH1	STAT3	HSP90AB1	SQSTM1	STAT6	SLC25A6	CHMP4B	IFNGR2	SLC25A5						BIRC3	TNFAIP3	RBCK1	MAPK8	FTH1		NLRP3	PYCARD	SLC25A6	TRADD	HSP90AA1	TNFSF10	IFNGR1		HSP90AB1	HMGB1	IFNAR1	STAT6	CHMP2A	JAK1	NLRP3		NLRP3	STAT1		GLUL
HSP90AA1	CASP1	HMGB1	IFNGR2	CHMP3	RIPK1	TLR4	HSP90AA1	FTH1						JAK2	GLUL	TNFSF10	TNFAIP3	HSP90AA1		CFLAR	SLC25A5	VDAC2	CAMK2G	BIRC3	STAT6	BIRC3		HSP90AA1	CYLD	CHMP2B	SHARPIN	PPIA	RIPK3	PPIA		PPIA	HSP90AB1		BAX
CYBB	BID	IFNAR2	FTH1	PYCARD	SPATA2L	RBCK1	CASP1	CHMP1B						CHMP3	IL1B	BIRC2	XIAP	CHMP1B		STAT2	SLC25A6	PPIA	STAT1	TNFAIP3	CASP1	HSP90AB1		CHMP2A	TRADD	SQSTM1	SLC25A6	HSP90AA1	CHMP1A			BIRC3	CASP1		HSP90AB1
CFLAR	TNFSF10	JAK1	BIRC3	TNF	BAX	IFNAR2	TNF	HSP90AA1						PYCARD	FTH1	IFNAR2	CYLD	CHMP2A		CYLD	FTL	SQSTM1	SMPD1	FTH1	TLR4	SQSTM1		IFNGR1	PPIA	VPS4B		IFNAR2	CYLD			JAK3	TNF		TNFSF10
IFNAR1	SLC25A6	STAT2	TNFAIP3	TNFSF10	VDAC1	CAPN2	PYCARD	HMGB1						SQSTM1		TLR4	GLUL	STAT3		STAT3		VDAC1	CHMP1A	IFNGR1	JAK3	VPS4B		IFNGR2	SLC25A6	FTH1		VPS4B	CAMK2G				TNFSF10		SHARPIN
VDAC1	IL1B	XIAP		STAT5B	HSP90AB1	VPS4B	CASP8	BAX						STAT6		SQSTM1		VPS4B		BIRC3		CHMP5	MLKL	FTL	STAT2	IFNGR2		CHMP1B	JAK3	XIAP		SQSTM1	JAK2				CHMP3		CASP8
TRPM7		CAMK2G		PARP1	STAT3	STAT1	DNM1L	STAT3								CHMP5		SLC25A5		GLUL		PYCARD	BIRC2	SQSTM1	IRF9	SLC25A5		STAT6		CFLAR		FTH1	CFLAR				BID		CFLAR
CHMP5		PARP1		CASP8	VDAC2	BIRC2	IFNGR1	VPS4B								CHMP4B		BAX		IFNGR2		TNFAIP3	DNM1L	CHMP1B	CYBB	CHMP5		STAT3		IFNAR2		FTL	TYK2				HSP90AA1		CHMP7
		CAPN1		SQSTM1	HSP90AA1	CHMP2B	MAPK8	CHMP2A								CHMP1B		HMGB1		STAT6		SLC25A5	TRPM7	PPIA	STAT1	FADD		VDAC1		CHMP4B		STAT5B	STAT1				EIF2AK2		STAT3
		STAT6		BIRC2	NLRP3	PARP1	XIAP	SLC25A6								CAPN2		TNFAIP3		JAK1		PARP1	CASP8	VDAC1		BIRC2		VPS4B		BID		CHMP4A	IRF9						IRF9
		PPIA		STAT1	TNFAIP3	CHMP4A	CYLD	TNFAIP3								STAT1		CFLAR		IL1B		CHMP4B	VPS4B	NLRP3				CHMP4B		JAK1		BIRC2	NLRP3						SQSTM1
		MLKL		XIAP	GLUL	CHMP5	TNFAIP3	CFLAR								CHMP4A		IFNGR2		TLR4		GLUL	IFNAR2	CHMP5				CHMP3		CYLD			EIF2AK2						JAK3
		PYCARD		CAMK2G	FTH1	SQSTM1	GLUL	CHMP3								CHMP2B		CHMP3		CHMP4B		TRAF5	BCL2					CFLAR		CHMP2A									CYLD
		BAX		STAT2	IL1B	CHMP1B	IL1B	PPIA								CFLAR		SLC25A6		BCL2		VDAC3	TNFSF10					JAK1		STAT2									CASP1
		VPS4B		TLR4		CHMP1A		CYLD								PARP1		STAT6				PLA2G4A	XIAP					CHMP5		HMGB1									EIF2AK2
		STAT5B		STAT5A		STAT6		IFNGR2								STAT2		FTL				VPS4A	TYK2					TNFAIP3											CHMP4A
		STAT1		TRPM7		STAT2		STAT6								CHMP3		CHMP4B				SLC25A4	STAT2																VDAC1
		CHMP3		BIRC3		IRF9		CHMP5								STAT6		CHMP5				IFNGR1	STAT6																TRAF5
		STAT5A		CYLD		TRADD		CHMP4B								BIRC3		CYLD				CAPN2	TLR4																XIAP
		SMPD1		FAS		GLUD1		BIRC2								VPS4A						FAF1	BIRC3																JAK1
		TNFSF10		GLUD1		PPIA		VDAC2								PPIA							STAT5B																BCL2
		BCL2		JAK3		CFLAR										TRADD							PYGL																HSP90AA1
		CHMP1A		CAPN1		CAPN1										STAT5B							JAK1																STAT1
				TYK2		JAK3										CAPN1							JAK2
				TNFRSF10B		STAT5B										JAK3							CFLAR
				PPID		CHMP3										TNFRSF1A							CYLD
						CHMP6
						VPS4A
						TNFRSF1A
						TNFRSF10B
						PYGB
						IFNAR1
						PPID
						AIFM1
						EIF2AK2
						STAT5A
						CHMP7
						MLKL
						VDAC3
						CAMK2G
						BIRC3
						RIPK3
						FAS
						TRPM7
						VDAC1
